# Supplementary material for: Adipokinome Signatures in Obese Mouse Models Reflect Adipose Tissue Health and Are Associated with Serum Lipid Composition
Source: Int J Mol Sci. 2019 May 24;20(10):2559. doi: 10.3390/ijms20102559 (PMC6567124; doi:10.3390/ijms20102559)
Supplement: Supplementary file 1 [file ijms-20-02559-s001.zip]

Archive with 12 entries (12 files):
- IJMS Table S1.xlsx
- IJMS Table S2.xlsx
- IJMS Table S3 .xlsx
- IJMS Table S4.docx
- IJMS Table S5.xlsx
- IJMS Table S6A.docx
- IJMS Table S6B.docx
- IJMS_Figure S1.tif
- IJMS_Figure S2.tif
- IJMS_Figure S3.tif
- IJMS_Figure S4.tif
- revision IJMS Online Supplement Data.doc
