# Supplementary material for: Adipokinome Signatures in Obese Mouse Models Reflect Adipose Tissue Health and Are Associated with Serum Lipid Composition
Source: Int J Mol Sci. 2019 May 24;20(10):2559. doi: 10.3390/ijms20102559 (PMC6567124; doi:10.3390/ijms20102559)
Supplement: Supplementary file 1 [file ijms-20-02559-s001.zip › IJMS Table S1.xlsx]

## Sheet: correlation DNL-ratio
	Supplement table 1: Pearson correlation analyses; liver-to-adipose-tissue DNL ratio and adipokinome
	**. Correlation is significant with p< 0.01 (2-sided)
	*. Correlation is significant with p< 0.05 (2-sided)
	a. can not be determined0. at least one variable is constant.
			DNL-ratio		C57Bl6			alb-SREBP-1c			obob
	Majority protein IDs1	Protein names	Gene names		Pearson-correlation	significance (2-sided)		Pearson-correlation	significance (2-sided)		Pearson-correlation	significance (2-sided)
435	Q7M6Y3	Phosphatidylinositol-binding clathrin assembly protein	Picalm	Q7M6Y3	1.000**	0.000653368	Q7M6Y3	0.193092	0.755684	Q7M6Y3	-0.467648	0.42705
642	Q9R257	Heme-binding protein 1	Hebp1	Q9R257	0.993**	0.000687815	Q9R257	-0.424142	0.476626	Q9R257	0.756386	0.138945
503	Q8VDM4	26S proteasome non-ATPase regulatory subunit 2	Psmd2	Q8VDM4	0.993**	0.000744803	Q8VDM4	0.830447	0.0816442	Q8VDM4	0.351689	0.561626
131	P15626	Glutathione S-transferase Mu 2	Gstm2	P15626	-0.989**	0.0013857	P15626	-0.894*	0.040486	P15626	-0.142766	0.818844
367	Q3U7R1	Extended synaptotagmin-1	Esyt1	Q3U7R1	0.987**	0.00177011	Q3U7R1	-0.203388	0.742835	Q3U7R1	-0.727686	0.163438
278	P61922	4-aminobutyrate aminotransferase, mitochondrial	Abat	P61922	-0.986**	0.00208187	P61922	0.754882	0.455389	P61922	-0.417715	0.725662
437	Q7TNG5	Echinoderm microtubule-associated protein-like 2	Eml2	Q7TNG5	-0.972**	0.00562139	Q7TNG5	0.632903	0.251774	Q7TNG5	-0.509532	0.380526
809	Q61990	Poly(rC)-binding protein 2;Poly(rC)-binding protein 3	Pcbp2;Pcbp3	Q61990	-0.962**	0.00877186	Q61990	0.0466109	0.940675	Q61990	-0.290822	0.635002
470	Q8CGN5	Perilipin-1	Plin1	Q8CGN5	0.960**	0.00945747	Q8CGN5	-0.0162752	0.979279	Q8CGN5	-0.542085	0.345272
812	Q62468	Villin-1	Vil1	Q62468	-0.959**	0.00996745	Q62468	-0.184514	0.766409	Q62468	-0.532324	0.355755
743	P49182	Heparin cofactor 2	Serpind1	P49182	0.958*	0.0102544	P49182	0.262664	0.669453	P49182	-0.2515	0.683188
286	P62814	V-type proton ATPase subunit B, brain isoform	Atp6v1b2	P62814	0.952*	0.0123617	P62814	0.339336	0.576385	P62814	-0.553296	0.333329
123	P14211	Calreticulin	Calr	P14211	0.951*	0.0127459	P14211	0.738945	0.153691	P14211	0.786505	0.114549
395	Q61233	Plastin-2	Lcp1	Q61233	-0.950*	0.0134382	Q61233	0.43179	0.467824	Q61233	0.582742	0.302476
528	Q99K51	Plastin-3	Pls3	Q99K51	-0.949*	0.013824	Q99K51	-0.355129	0.557528	Q99K51	0.541915	0.345455
475	Q8JZN5	Acyl-CoA dehydrogenase family member 9, mitochondrial	Acad9	Q8JZN5	-0.986*	0.0142389	Q8JZN5	-0.202608	0.797392	Q8JZN5	0.48136	0.411682
516	Q91YP2	Neurolysin, mitochondrial	Nln	Q91YP2	0.946*	0.0147977	Q91YP2	0.904999	0.0950015	Q91YP2	-0.6027	0.282011
433	Q71LX4	Talin-2	Tln2	Q71LX4	0.945*	0.0152008	Q71LX4	0.419887	0.481537	Q71LX4	-0.193711	0.754911
861	Q91YH5	Atlastin-3	Atl3	Q91YH5	0.935*	0.019744	Q91YH5	0.171398	0.782843	Q91YH5	-0.870855	0.05462
606	Q9ET01	Glycogen phosphorylase, liver form	Pygl	Q9ET01	0.932*	0.0209789	Q9ET01	-0.1153	0.853522	Q9ET01	-0.0746329	0.905063
83	P08003	Protein disulfide-isomerase A4	Pdia4	P08003	0.931*	0.0214102	P08003	-0.0647204	0.917653	P08003	0.732174	0.159531
455	Q8BMF4	Dihydrolipoyllysine-residue acetyltransferase, mitochondrial	Dlat	Q8BMF4	0.927*	0.0233405	Q8BMF4	0.819632	0.0894254	Q8BMF4	0.344409	0.570316
682	O70318	Band 4.1-like protein 2	Epb41l2	O70318	0.927*	0.0235575	O70318	0.0390554	0.950286	O70318	-0.209382	0.735367
546	Q99PL5	Ribosome-binding protein 1	Rrbp1	Q99PL5	0.999*	0.025318	Q99PL5	0.185849	0.764739	Q99PL5	0.416122	0.485891
413	Q62165	Dystroglycan;Alpha-dystroglycan;Beta-dystroglycan	Dag1	Q62165	0.921*	0.0262508	Q62165	0.728644	0.162601	Q62165	0.245711	0.754289
550	Q9CPY7	Cytosol aminopeptidase	Lap3	Q9CPY7	0.999*	0.0263596	Q9CPY7	-0.432107	0.46746	Q9CPY7	0.927613	0.0723873
144	P17563	Selenium-binding protein 1;Selenium-binding protein 2	Selenbp1;Selenbp2	P17563	-0.920*	0.0267007	P17563	0.794087	0.108634	P17563	0.539536	0.348003
274	P61089	Ubiquitin-conjugating enzyme E2 N	Ube2n	P61089	-0.919*	0.0275045	P61089	0.723443	0.167155	P61089	0.787124	0.114064
597	Q9DCJ9	N-acetylneuraminate lyase	Npl	Q9DCJ9	-0.919*	0.0275177	Q9DCJ9	0.605792	0.278873	Q9DCJ9	0.667844	0.217986
114	P11679	Keratin, type II cytoskeletal 8	Krt8	P11679	-0.918*	0.0279674	P11679	0.0140384	0.982126	P11679	-0.453393	0.700427
379	Q60648	Ganglioside GM2 activator	Gm2a	Q60648	-0.913*	0.0303913	Q60648	-0.451257	0.445585	Q60648	-0.683027	0.20373
660	Q9Z0S1	3(2),5-bisphosphate nucleotidase 1	Bpnt1	Q9Z0S1	-0.912*	0.0311344	Q9Z0S1	-0.931*	0.0213615	Q9Z0S1	-0.0567686	0.927759
463	Q8C1A5	Thimet oligopeptidase	Thop1	Q8C1A5	0.908*	0.0329054	Q8C1A5	-0.404188	0.595812	Q8C1A5	0.954*	0.046019
554	Q9CQI6	Coactosin-like protein	Cotl1	Q9CQI6	-0.902*	0.0361204	Q9CQI6	-0.465181	0.429828	Q9CQI6	0.521871	0.367065
25	O54724	Polymerase I and transcript release factor	Ptrf	O54724	0.902*	0.0363218	O54724	0.394224	0.511381	O54724	-0.1642	0.791877
479	Q8K183	Pyridoxal kinase	Pdxk	Q8K183	-0.898*	0.0383239	Q8K183	0.102735	0.869424	Q8K183	-0.727118	0.163934
912	Q9QXT0	Protein canopy homolog 2	Cnpy2	Q9QXT0	0.896*	0.0398075	Q9QXT0	0.136615	0.826599	Q9QXT0	0.267244	0.663829
239	P48774	Glutathione S-transferase Mu 5	Gstm5	P48774	-0.895*	0.0401022	P48774	-0.853651	0.0657121	P48774	0.0525432	0.933131
669	Q9Z2W0	Aspartyl aminopeptidase	Dnpep	Q9Z2W0	0.895*	0.0403683	Q9Z2W0	-0.944*	0.0159609	Q9Z2W0	0.0613404	0.921948
135	P16125	L-lactate dehydrogenase B chain	Ldhb	P16125	-0.895*	0.0403703	P16125	-0.900*	0.0375369	P16125	0.0199837	0.974558
770	P62965	Cellular retinoic acid-binding protein 1	Crabp1	P62965	-0.892*	0.0416723	P62965	-0.472957	0.421084	P62965	-0.413384	0.489064
306	P68510	14-3-3 protein eta	Ywhah	P68510	-0.891*	0.0426338	P68510	-0.190043	0.759495	P68510	0.529504	0.358798
613	Q9JII6	Alcohol dehydrogenase [NADP(+)]	Akr1a1	Q9JII6	-0.890*	0.0431663	Q9JII6	-0.506399	0.383962	Q9JII6	0.769762	0.127939
925	Q9Z0N1	Eukaryotic translation initiation factor 2 subunit 3	Eif2s3x;Eif2s3y	Q9Z0N1	0.890*	0.0432928	Q9Z0N1	-0.478024	0.415408	Q9Z0N1	-0.371373	0.538259
207	P35979	60S ribosomal protein L12	Rpl12	P35979	0.887*	0.0448751	P35979	-0.622504	0.262081	P35979	0.443551	0.45436
523	Q922R8	Protein disulfide-isomerase A6	Pdia6	Q922R8	0.886*	0.0451881	Q922R8	0.70154	0.186722	Q922R8	0.431442	0.468224
497	Q8VCR7	Alpha/beta hydrolase domain-containing protein 14B	Abhd14b	Q8VCR7	-0.886*	0.0452979	Q8VCR7	0.484804	0.407843	Q8VCR7	0.48097	0.412117
792	Q05421	Cytochrome P450 2E1	Cyp2e1	Q05421	0.886*	0.0453668	Q05421	0.604621	0.280061	Q05421	0.43967	0.458794
414	Q62188	Dihydropyrimidinase-related protein 3	Dpysl3	Q62188	-0.953*	0.0465277	Q62188	-0.316907	0.683093	Q62188	-0.555967	0.3305
385	Q60963	Platelet-activating factor acetylhydrolase	Pla2g7	Q60963	0.997*	0.0465685	Q60963	0.679726	0.320274	Q60963	-0.76001	0.135937
104	P10518	Delta-aminolevulinic acid dehydratase	Alad	P10518	-0.884*	0.0466252	P10518	-0.934*	0.0199274	P10518	0.38716	0.51966
233	P47791	Glutathione reductase, mitochondrial	Gsr	P47791	-0.884*	0.0468292	P47791	-0.649333	0.23572	P47791	0.540283	0.347202
439	Q7TQI3	Ubiquitin thioesterase OTUB1	Otub1	Q7TQI3	-0.883*	0.0471122	Q7TQI3	0.4964	0.394976	Q7TQI3	-0.10759	0.863276
245	P50396	Rab GDP dissociation inhibitor alpha	Gdi1	P50396	-0.882*	0.0480253	P50396	0.729768	0.161622	P50396	0.639018	0.245766
907	Q9JHU9	Inositol-3-phosphate synthase 1	Isyna1	Q9JHU9	-0.881*	0.0482671	Q9JHU9	0.145809	0.81501	Q9JHU9	-0.548867	0.338036
623	Q9QXS1	Plectin	Plec	Q9QXS1	0.209083	0.73574	Q9QXS1	0.995**	0.000451906	Q9QXS1	0.487124	0.40526
653	Q9WVH9	Fibulin-5	Fbln5	Q9WVH9	0.177826	0.774784	Q9WVH9	0.991**	0.00110808	Q9WVH9	0.482412	0.410508
393	Q61206	Platelet-activating factor acetylhydrolase IB subunit beta	Pafah1b2	Q61206	0.157613	0.842387	Q61206	0.984**	0.00244766	Q61206	-0.319084	0.600733
886	Q9D0S9	Histidine triad nucleotide-binding protein 2, mitochondrial	Hint2	Q9D0S9	0.333241	0.583693	Q9D0S9	0.978**	0.00384156	Q9D0S9	-0.0633282	0.919422
152	P19324	Serpin H1	Serpinh1	P19324	0.606706	0.277948	P19324	0.975**	0.00461189	P19324	0.521913	0.367019
836	Q8BJD1	Inter-alpha-trypsin inhibitor heavy chain H5	Itih5	Q8BJD1	0.832927	0.0798913	Q8BJD1	0.975**	0.00462664	Q8BJD1	0.740254	0.15257
764	P62196	26S protease regulatory subunit 8	Psmc5	P62196	0.445162	0.452523	P62196	0.973**	0.00529084	P62196	0.460749	0.43483
170	P24527	Leukotriene A-4 hydrolase	Lta4h	P24527	-0.845148	0.0714255	P24527	-0.970**	0.00610235	P24527	0.779105	0.120413
234	P47811	Mitogen-activated protein kinase 14	Mapk14	P47811	0.511556	0.488444	P47811	0.967**	0.00708831	P47811	0.974*	0.026197
18	O35459	Delta(3,5)-Delta(2,4)-dienoyl-CoA isomerase, mitochondrial	Ech1	O35459	0.791074	0.110974	O35459	-0.967**	0.00722742	O35459	0.76354	0.133025
252	P52480	Pyruvate kinase PKM	Pkm	P52480	-0.435218	0.463891	P52480	-0.965**	0.00776402	P52480	0.205857	0.739758
626	Q9QZ88	Vacuolar protein sorting-associated protein 29	Vps29	Q9QZ88	-0.277122	0.651727	Q9QZ88	-0.964**	0.00810124	Q9QZ88	0.212337	0.73169
733	P37040	NADPH--cytochrome P450 reductase	Por	P37040	0.61867	0.265909	P37040	0.962**	0.00895602	P37040	0.27614	0.652928
707	P13597	Intercellular adhesion molecule 1	Icam1	P13597	0.312437	0.608763	P13597	0.961**	0.00936281	P13597	0.50197	0.388831
778	P70695	Fructose-1,6-bisphosphatase isozyme 2	Fbp2	P70695	-0.560519	0.325692	P70695	-0.953*	0.011972	P70695	0.212888	0.731005
14	O35206	Collagen alpha-1(XV) chain;Restin	Col15a1	O35206	0.186389	0.764063	O35206	0.948*	0.0141942	O35206	0.0997828	0.873164
127	P14869	60S acidic ribosomal protein P0	Rplp0	P14869	0.762619	0.133783	P14869	0.946*	0.0150439	P14869	-0.271273	0.658889
863	Q920E5	Farnesyl pyrophosphate synthase	Fdps	Q920E5	0.279709	0.648563	Q920E5	-0.945*	0.0152023	Q920E5	-0.720845	0.169443
380	Q60668	Heterogeneous nuclear ribonucleoprotein D0	Hnrnpd	Q60668	-0.619676	0.264903	Q60668	0.943*	0.0163743	Q60668	0.730878	0.160656
928	Q9Z2I8	Succinyl-CoA ligase [GDP-forming] subunit beta, mitochondrial	Suclg2	Q9Z2I8	-0.547815	0.339156	Q9Z2I8	0.941*	0.0170026	Q9Z2I8	-0.364236	0.54671
822	Q6P9R2	Serine/threonine-protein kinase OSR1	Oxsr1	Q6P9R2	0.00984806	0.987461	Q6P9R2	0.938*	0.0185566	Q6P9R2	0.272183	0.657774
159	P21981	Protein-glutamine gamma-glutamyltransferase 2	Tgm2	P21981	0.0171422	0.978175	P21981	0.937*	0.0189582	P21981	0.693815	0.193768
34	O88342	WD repeat-containing protein 1	Wdr1	O88342	-0.264891	0.666718	O88342	-0.936*	0.0190888	O88342	0.716257	0.173506
288	P62874	Guanine nucleotide-binding protein G(I)/G(S)/G(T) subunit beta-1	Gnb1	P62874	0.281969	0.645802	P62874	0.931*	0.0217569	P62874	0.563404	0.322653
817	Q64511	DNA topoisomerase 2-beta	Top2b	Q64511	-0.6757	0.210576	Q64511	0.929*	0.0226776	Q64511	-0.290092	0.635891
268	P58771	Tropomyosin alpha-1 chain	Tpm1	P58771	-0.692707	0.194784	P58771	0.927*	0.0235663	P58771	0.606161	0.2785
582	Q9D8U8	Sorting nexin-5	Snx5	Q9D8U8	0.1104	0.8896	Q9D8U8	0.923*	0.0254891	Q9D8U8	0.589985	0.295006
325	P97371	Proteasome activator complex subunit 1	Psme1	P97371	-0.211161	0.733153	P97371	0.921*	0.0262381	P97371	0.834117	0.0790543
136	P16332	Methylmalonyl-CoA mutase, mitochondrial	Mut	P16332	0.330111	0.587453	P16332	-0.920*	0.0268702	P16332	0.199449	0.747747
577	Q9D6R2	Isocitrate dehydrogenase [NAD] subunit alpha, mitochondrial	Idh3a	Q9D6R2	-0.319373	0.600384	Q9D6R2	0.914*	0.0299175	Q9D6R2	0.915*	0.0293917
418	Q62417	Sorbin and SH3 domain-containing protein 1	Sorbs1	Q62417	0.209809	0.734836	Q62417	0.912*	0.0310286	Q62417	0.479458	0.413805
673	A6X935	Inter alpha-trypsin inhibitor, heavy chain 4	Itih4	A6X935	0.0147924	0.981166	A6X935	0.910*	0.0318182	A6X935	-0.494722	0.396832
596	Q9DCD0	6-phosphogluconate dehydrogenase, decarboxylating	Pgd	Q9DCD0	-0.0666558	0.915194	Q9DCD0	-0.910*	0.0319339	Q9DCD0	-0.0839913	0.893185
611	Q9JI75	Ribosyldihydronicotinamide dehydrogenase [quinone]	Nqo2	Q9JI75	-0.23484	0.76516	Q9JI75	0.999*	0.0331727	Q9JI75	-0.629924	0.370076
506	Q91V64	Isochorismatase domain-containing protein 1	Isoc1	Q91V64	0.00780005	0.990069	Q91V64	0.906*	0.0340631	Q91V64	-0.0371023	0.952771
850	Q8R1F1	Niban-like protein 1	Fam129b	Q8R1F1	-0.450196	0.446792	Q8R1F1	-0.905*	0.0346961	Q8R1F1	-0.575255	0.310248
264	P57776	Elongation factor 1-delta	Eef1d	P57776	-0.061483	0.938517	P57776	0.965*	0.0352037	P57776	-0.42067	0.480632
373	Q5SWU9	Acetyl-CoA carboxylase 1;Biotin carboxylase	Acaca	Q5SWU9	0.776456	0.122532	Q5SWU9	0.904*	0.0353723	Q5SWU9	-0.890*	0.0430351
301	P68033	Actin, alpha cardiac muscle 1	Actc1;Actg2;Acta2;Acta1	P68033	-0.571125	0.314557	P68033	0.903*	0.0356301	P68033	-0.107694	0.892306
616	Q9JKF1	Ras GTPase-activating-like protein IQGAP1	Iqgap1	Q9JKF1	0.354298	0.558518	Q9JKF1	0.902*	0.0363683	Q9JKF1	0.609588	0.275035
511	Q91W90	Thioredoxin domain-containing protein 5	Txndc5	Q91W90	0.607183	0.277465	Q91W90	0.897*	0.0391595	Q91W90	0.769936	0.127797
462	Q8BWY3	Eukaryotic peptide chain release factor subunit 1	Etf1	Q8BWY3	-0.2633	0.7367	Q8BWY3	0.897*	0.0392265	Q8BWY3	0.102833	0.934418
173	P26041	Moesin	Msn	P26041	0.100916	0.871728	P26041	-0.896*	0.0394765	P26041	0.677138	0.209227
105	P10605	Cathepsin B;Cathepsin B light chain;Cathepsin B heavy chain	Ctsb	P10605	0.457852	0.438106	P10605	0.895*	0.0401743	P10605	-0.790113	0.111723
265	P57780	Alpha-actinin-4	Actn4	P57780	-0.310474	0.611139	P57780	0.885*	0.0462683	P57780	0.407783	0.495566
165	P23953	Carboxylesterase 1C	Ces1c	P23953	-0.276992	0.723008	P23953	-0.276182	0.652878	P23953	0.996**	0.000345904
130	P15532	Nucleoside diphosphate kinase A	Nme1	P15532	-0.448892	0.448274	P15532	-0.0669603	0.914807	P15532	0.992**	0.000868204
31	O70423	Membrane primary amine oxidase	Aoc3	O70423	-0.223019	0.718415	O70423	0.329344	0.588376	O70423	-0.992**	0.000885547
298	P63101	14-3-3 protein zeta/delta	Ywhaz	P63101	-0.78773	0.113588	P63101	-0.686727	0.200297	P63101	0.991**	0.00097874
609	Q9JHU4	Cytoplasmic dynein 1 heavy chain 1	Dync1h1	Q9JHU4	0.525294	0.647911	Q9JHU4	0.357472	0.554741	Q9JHU4	-0.983**	0.0027334
121	P14152	Malate dehydrogenase, cytoplasmic	Mdh1	P14152	-0.690283	0.197014	P14152	-0.510771	0.379169	P14152	0.982**	0.00288442
709	P14733	Lamin-B1	Lmnb1	P14733	-0.0591425	0.924741	P14733	0.8707	0.0547173	P14733	0.981**	0.00318842
622	Q9QXD6	Fructose-1,6-bisphosphatase 1	Fbp1	Q9QXD6	-0.592099	0.292835	Q9QXD6	0.228723	0.711341	Q9QXD6	0.978**	0.00391436
549	Q9CPV4	Glyoxalase domain-containing protein 4	Glod4	Q9CPV4	-0.837439	0.0767314	Q9CPV4	-0.0248998	0.9683	Q9CPV4	0.977**	0.00410585
543	Q99LX0	Protein DJ-1	Park7	Q99LX0	-0.637807	0.246953	Q99LX0	-0.638249	0.246519	Q99LX0	0.976**	0.00446664
617	Q9JLJ2	4-trimethylaminobutyraldehyde dehydrogenase	Aldh9a1	Q9JLJ2	-0.513104	0.376617	Q9JLJ2	-0.297073	0.627395	Q9JLJ2	0.964**	0.00807126
533	Q99KK7	Dipeptidyl peptidase 3	Dpp3	Q99KK7	-0.100839	0.871825	Q99KK7	0.0907927	0.884558	Q99KK7	-0.963**	0.00844839
601	Q9EQH2	Endoplasmic reticulum aminopeptidase 1	Erap1	Q9EQH2	0.451505	0.445303	Q9EQH2	-0.691775	0.308225	Q9EQH2	0.958*	0.010448
50	P01837	Ig kappa chain C region		P01837	0.164712	0.791235	P01837	-0.739211	0.153463	P01837	0.953*	0.0120057
804	Q60870	Receptor expression-enhancing protein 5	Reep5	Q60870	0.429201	0.470799	Q60870	-0.312624	0.608536	Q60870	0.952*	0.012365
371	Q3UQ28	Peroxidasin homolog	Pxdn	Q3UQ28	0.436763	0.462121	Q3UQ28	0.734007	0.157944	Q3UQ28	-0.952*	0.0126033
289	P62897	Cytochrome c, somatic	Cycs	P62897	0.101435	0.871071	P62897	0.435204	0.463907	P62897	0.950*	0.013405
900	Q9DCU9	Probable 4-hydroxy-2-oxoglutarate aldolase, mitochondrial	Hoga1	Q9DCU9	-0.812969	0.0943256	Q9DCU9	-0.514817	0.374745	Q9DCU9	0.939*	0.0179893
844	Q8CIN4	Serine/threonine-protein kinase PAK 2;PAK-2p27;PAK-2p34	Pak2	Q8CIN4	0.113488	0.855813	Q8CIN4	0.601624	0.283105	Q8CIN4	0.938*	0.0181743
204	P35505	Fumarylacetoacetase	Fah	P35505	-0.370338	0.539482	P35505	-0.399856	0.5048	P35505	0.935*	0.0199099
9	O08807	Peroxiredoxin-4	Prdx4	O08807	0.534814	0.353073	O08807	0.703847	0.184632	O08807	0.934*	0.0199289
320	P82198	Transforming growth factor-beta-induced protein ig-h3	Tgfbi	P82198	0.30406	0.61891	P82198	-0.0620892	0.920996	P82198	0.928*	0.0231669
483	Q8QZR5	Alanine aminotransferase 1	Gpt	Q8QZR5	0.801043	0.103292	Q8QZR5	-0.191885	0.757192	Q8QZR5	0.925*	0.0242318
630	Q9QZZ6	Dermatopontin	Dpt	Q9QZZ6	-0.13041	0.834429	Q9QZZ6	-0.0413128	0.947414	Q9QZZ6	0.924*	0.0249997
540	Q99LD4	COP9 signalosome complex subunit 1	Gps1	Q99LD4	0.580664	0.419336	Q99LD4	-0.398954	0.505853	Q99LD4	0.916*	0.0288033
579	Q9D6Y9	1,4-alpha-glucan-branching enzyme	Gbe1	Q9D6Y9	-0.143946	0.817358	Q9D6Y9	0.151631	0.80768	Q9D6Y9	-0.908*	0.032975
202	P61294	Ras-related protein Rab-6B	Rab6b;Rab6a;Rab39a	P61294	-0.818893	0.389176	P61294	0.647508	0.23749	P61294	-0.901*	0.0368282
513	Q91X72	Hemopexin	Hpx	Q91X72	-0.18021	0.771797	Q91X72	0.412906	0.489618	Q91X72	0.899*	0.0378956
311	P70362	Ubiquitin fusion degradation protein 1 homolog	Ufd1l	P70362	0.119021	0.924049	P70362	0.0992447	0.873845	P70362	0.897*	0.0390736
793	Q06138	Calcium-binding protein 39	Cab39	Q06138	0.16077	0.796187	Q06138	-0.29697	0.62752	Q06138	-0.896*	0.0398018
310	P70296	Phosphatidylethanolamine-binding protein 1	Pebp1	P70296	-0.185957	0.764604	P70296	0.425416	0.475157	P70296	0.893*	0.0415231
750	P51655	Glypican-4;Secreted glypican-4	Gpc4	P51655	0.526378	0.362178	P51655	-0.533495	0.354494	P51655	0.892*	0.041915
645	Q9WTP7	GTP:AMP phosphotransferase AK3, mitochondrial	Ak3	Q9WTP7	0.291726	0.708274	Q9WTP7	-0.0633138	0.91944	Q9WTP7	0.890*	0.0430149
331	P97927	Laminin subunit alpha-4	Lama4	P97927	0.572886	0.312718	P97927	0.162552	0.793947	P97927	-0.890*	0.043345
672	A3KMP2	Tetratricopeptide repeat protein 38	Ttc38	A3KMP2	-0.664087	0.221554	A3KMP2	-0.672878	0.21323	A3KMP2	-0.885*	0.0459744
30	O70370	Cathepsin S	Ctss	O70370	0.646039	0.238916	O70370	-0.0555956	0.92925	O70370	-0.884*	0.0467349
853	Q8VBW6	NEDD8-activating enzyme E1 regulatory subunit	Nae1	Q8VBW6	0.0934539	0.881184	Q8VBW6	-0.379748	0.528376	Q8VBW6	0.883*	0.0470598
885	Q9D051	Pyruvate dehydrogenase E1 component subunit beta	Pdhb	Q9D051	-0.292571	0.632872	Q9D051	-0.360507	0.551135	Q9D051	0.881*	0.048325
692	P01878	Ig alpha chain C region		P01878	0.207609	0.737575	P01878	-0.573948	0.311611	P01878	-0.876287	0.0512539
862	Q91YR9	Prostaglandin reductase 1	Ptgr1	Q91YR9	0.112946	0.856499	Q91YR9	-0.0960627	0.877878	Q91YR9	-0.875172	0.0519393
187	P28862	Stromelysin-1	Mmp3	P28862	-0.431267	0.468425	P28862	0.428134	0.472027	P28862	0.8709	0.0545918
217	P42208	Septin-2	41884	P42208	0.197352	0.750364	P42208	0.462792	0.432522	P42208	-0.870123	0.0550788
801	Q3UPH1	Protein PRRC1	Prrc1	Q3UPH1	0.744469	0.148973	Q3UPH1	0.0888091	0.887074	Q3UPH1	-0.86199	0.0602557
499	Q8VCT4	Carboxylesterase 1D	Ces1d	Q8VCT4	0.864404	0.0587042	Q8VCT4	-0.497763	0.393471	Q8VCT4	0.861869	0.0603341
316	P80314	T-complex protein 1 subunit beta	Cct2	P80314	-0.326369	0.673631	P80314	-0.533057	0.354966	P80314	-0.858641	0.0624296
813	Q640N1	Adipocyte enhancer-binding protein 1	Aebp1	Q640N1	0.742973	0.150247	Q640N1	0.31557	0.604976	Q640N1	-0.858523	0.0625065
795	Q07235	Glia-derived nexin	Serpine2	Q07235	-5.36647e-06	0.999993	Q07235	-0.399863	0.504791	Q07235	0.857598	0.0631111
745	P50228	C-X-C motif chemokine 5;GCP-2(1-78);GCP-2(9-78)	Cxcl5	P50228	-0.726562	0.16442	P50228	-0.507301	0.382972	P50228	0.855616	0.0644131
704	Q8CGP2	Histone H2B type 1-P	Hist1h2bp	Q8CGP2	-0.812979	0.0943183	Q8CGP2	0.096927	0.876782	Q8CGP2	0.855485	0.0644995
212	P40124	Adenylyl cyclase-associated protein 1	Cap1	P40124	-0.478113	0.415309	P40124	-0.634132	0.250564	P40124	-0.853814	0.0656046
271	P60335	Poly(rC)-binding protein 1	Pcbp1	P60335	-0.158611	0.7989	P60335	0.844736	0.0717062	P60335	0.851796	0.0669461
552	Q9CQ62	2,4-dienoyl-CoA reductase, mitochondrial	Decr1	Q9CQ62	-0.225531	0.715298	Q9CQ62	0.718499	0.171517	Q9CQ62	0.849589	0.0684233
464	Q8CAY6	Acetyl-CoA acetyltransferase, cytosolic	Acat2	Q8CAY6	-0.573929	0.31163	Q8CAY6	-0.0343461	0.956278	Q8CAY6	0.847697	0.0696972
555	Q9CQM9	Glutaredoxin-3	Glrx3	Q9CQM9	-0.189715	0.759904	Q9CQM9	-0.0830839	0.894336	Q9CQM9	-0.847187	0.0700421
629	Q9QZQ8	Core histone macro-H2A.1	H2afy	Q9QZQ8	-0.460809	0.539191	Q9QZQ8	0.0394802	0.949745	Q9QZQ8	0.844945	0.0715642
820	Q6NZJ6	Eukaryotic translation initiation factor 4 gamma 1	Eif4g1	Q6NZJ6	0.848988	0.0688271	Q6NZJ6	-0.506353	0.384011	Q6NZJ6	0.842849	0.0729961
699	P03953	Complement factor D	Cfd	P03953	0.623935	0.260656	P03953	-0.369797	0.540122	P03953	0.839912	0.0750165
556	Q9CQV8	14-3-3 protein beta/alpha	Ywhab	Q9CQV8	-0.100186	0.872653	Q9CQV8	-0.314359	0.60644	Q9CQV8	0.839745	0.0751324
6	O08709	Peroxiredoxin-6	Prdx6	O08709	-0.12251	0.844407	O08709	0.104679	0.866963	O08709	0.839677	0.0751792
230	P47753	F-actin-capping protein subunit alpha-1	Capza1	P47753	-0.30637	0.69363	P47753	-0.0393198	0.949949	P47753	-0.832867	0.0799334
240	P49312	Heterogeneous nuclear ribonucleoprotein A1	Hnrnpa1	P49312	0.546605	0.453395	P49312	0.00328632	0.995816	P49312	-0.832842	0.0799512
276	P61164	Alpha-centractin	Actr1a	P61164	0.430661	0.569339	P61164	0.76803	0.129348	P61164	-0.83163	0.0808069
826	Q6ZWX6	Eukaryotic translation initiation factor 2 subunit 1	Eif2s1	Q6ZWX6	0.81449	0.0931999	Q6ZWX6	-0.592822	0.292093	Q6ZWX6	0.829514	0.0823069
313	P70663	SPARC-like protein 1	Sparcl1	P70663	-0.229192	0.710759	P70663	0.772423	0.438089	P70663	-0.917486	0.0825136
293	P63017	Heat shock cognate 71 kDa protein	Hspa8	P63017	-0.59854	0.286245	P63017	0.709543	0.179501	P63017	0.829152	0.0825643
477	Q8K0E8	Fibrinogen beta chain;Fibrinopeptide B;Fibrinogen beta chain	Fgb	Q8K0E8	-0.634807	0.249899	Q8K0E8	0.259345	0.673531	Q8K0E8	-0.828336	0.083146
473	Q8CIB5	Fermitin family homolog 2	Fermt2	Q8CIB5	0.815391	0.184609	Q8CIB5	-0.130065	0.834864	Q8CIB5	0.826456	0.0844904
600	Q9EQ20	Methylmalonate-semialdehyde dehydrogenase, mitochondrial	Aldh6a1	Q9EQ20	-0.49998	0.391024	Q9EQ20	0.652918	0.232256	Q9EQ20	0.82593	0.0848673
164	P23591	GDP-L-fucose synthase	Tsta3	P23591	-0.229967	0.770033	P23591	0.415942	0.4861	P23591	0.91261	0.0873903
211	P39061	Collagen alpha-1(XVIII) chain;Endostatin	Col18a1	P39061	-0.484899	0.407737	P39061	0.592109	0.292824	P39061	0.821935	0.0877501
354	Q05920	Pyruvate carboxylase, mitochondrial	Pc	Q05920	0.596695	0.288129	Q05920	0.43392	0.46538	Q05920	-0.820696	0.0886498
417	Q62356	Follistatin-related protein 1	Fstl1	Q62356	0.402968	0.50117	Q62356	0.592157	0.292775	Q62356	0.820673	0.0886671
873	Q99P87	Resistin	Retn	Q99P87	0.851153	0.0673758	Q99P87	0.642322	0.242535	Q99P87	-0.817799	0.0907651
685	O88531	Palmitoyl-protein thioesterase 1	Ppt1	O88531	-0.339594	0.576077	O88531	0.52503	0.363638	O88531	0.816523	0.091702
868	Q925F2	Endothelial cell-selective adhesion molecule	Esam	Q925F2	-0.254719	0.679224	Q925F2	0.262637	0.669485	Q925F2	-0.815782	0.0922468
175	P26443	Glutamate dehydrogenase 1, mitochondrial	Glud1	P26443	0.800374	0.103802	P26443	-0.674187	0.211998	P26443	0.813952	0.0935976
196	P31786	Acyl-CoA-binding protein	Dbi	P31786	-0.768197	0.231803	P31786	0.703393	0.185043	P31786	-0.812295	0.0948257
628	Q9QZE5	Coatomer subunit gamma-1	Copg1	Q9QZE5	-0.653036	0.346964	Q9QZE5	-0.44225	0.455845	Q9QZE5	-0.812055	0.095004
349	Q03265	ATP synthase subunit alpha, mitochondrial	Atp5a1	Q03265	-0.0969096	0.876804	Q03265	0.283569	0.643847	Q03265	-0.809318	0.0970441
451	Q8BHN3	Neutral alpha-glucosidase AB	Ganab	Q8BHN3	0.817451	0.0910201	Q8BHN3	-0.309641	0.612146	Q8BHN3	0.808614	0.0975707
17	O35350	Calpain-1 catalytic subunit	Capn1	O35350	0.163802	0.792377	O35350	0.361483	0.549976	O35350	0.808025	0.0980126
835	Q8BJ56	Patatin-like phospholipase domain-containing protein 2	Pnpla2	Q8BJ56	-0.57729	0.308131	Q8BJ56	0.155982	0.802206	Q8BJ56	-0.807311	0.0985487
188	P29341	Polyadenylate-binding protein 1	Pabpc1	P29341	0.750981	0.143468	P29341	0.813406	0.0940017	P29341	0.806457	0.0991908
620	Q9QUM9	Proteasome subunit alpha type-6	Psma6	Q9QUM9	-0.386933	0.519927	Q9QUM9	-0.61933	0.265249	Q9QUM9	0.805974	0.0995548
94	P09405	Nucleolin	Ncl	P09405	0.121979	0.845077	P09405	0.862053	0.0602149	P09405	0.80527	0.100085
74	P06909	Complement factor H	Cfh	P06909	0.0964213	0.877423	P06909	0.193078	0.755702	P06909	-0.802177	0.102429
901	Q9DCV4	Regulator of microtubule dynamics protein 1	Rmdn1	Q9DCV4	0.759647	0.136237	Q9DCV4	0.165623	0.79009	Q9DCV4	-0.802146	0.102453
197	P32020	Non-specific lipid-transfer protein	Scp2	P32020	-0.632512	0.25216	P32020	-0.170975	0.783374	P32020	0.801669	0.102816
137	P16546	Spectrin alpha chain, non-erythrocytic 1	Sptan1	P16546	0.788499	0.112985	P16546	0.427015	0.473315	P16546	-0.799793	0.104247
167	P24369	Peptidyl-prolyl cis-trans isomerase B	Ppib	P24369	0.786606	0.11447	P24369	0.850849	0.0675788	P24369	0.799561	0.104424
687	O89053	Coronin-1A	Coro1a	O89053	-0.802232	0.102387	O89053	0.0206676	0.973687	O89053	-0.79815	0.105504
92	P08905	Lysozyme C-2	Lyz2	P08905	0.594827	0.290039	P08905	0.848504	0.0691534	P08905	0.797345	0.106123
839	Q8BZF8	Phosphoglucomutase-like protein 5	Pgm5	Q8BZF8	-0.0246419	0.968628	Q8BZF8	0.579102	0.306248	Q8BZF8	0.793992	0.108708
398	Q61398	Procollagen C-endopeptidase enhancer 1	Pcolce	Q61398	0.248127	0.687347	Q61398	0.587714	0.297343	Q61398	0.791906	0.110326
522	Q921I1	Serotransferrin	Tf	Q921I1	0.563363	0.322697	Q921I1	-0.143329	0.818134	Q921I1	0.787777	0.113551
714	P20918	Plasminogen	Plg	P20918	-0.00813851	0.989638	P20918	-0.11897	0.848881	P20918	-0.783433	0.116973
329	P97807	Fumarate hydratase, mitochondrial	Fh	P97807	0.206777	0.738612	P97807	-0.644514	0.2404	P97807	0.782869	0.11742
392	Q61171	Peroxiredoxin-2	Prdx2	Q61171	0.193746	0.754867	Q61171	-0.193684	0.754944	Q61171	0.781359	0.118617
527	Q99JY9	Actin-related protein 3	Actr3	Q99JY9	0.437319	0.461484	Q99JY9	-0.457359	0.438664	Q99JY9	0.778384	0.120989
875	Q9CQ65	S-methyl-5-thioadenosine phosphorylase	Mtap	Q9CQ65	0.476962	0.416597	Q9CQ65	-0.168576	0.786383	Q9CQ65	-0.778242	0.121102
308	P70195	Proteasome subunit beta type-7	Psmb7	P70195	-0.549637	0.337216	P70195	-0.972388	0.14995	P70195	0.777358	0.12181
466	Q8CFX1	Glucose 1-dehydrogenase	H6pd	Q8CFX1	0.668801	0.217079	Q8CFX1	-0.313492	0.607488	Q8CFX1	0.776341	0.122625
678	O09174	Alpha-methylacyl-CoA racemase	Amacr	O09174	-0.735633	0.15654	O09174	0.099285	0.873794	O09174	0.775194	0.123546
126	P14824	Annexin A6	Anxa6	P14824	-0.168731	0.786189	P14824	-0.356466	0.555937	P14824	0.773578	0.124848
370	Q3UPL0	Protein transport protein Sec31A	Sec31a	Q3UPL0	0.478416	0.521584	Q3UPL0	0.0945672	0.879773	Q3UPL0	0.772406	0.125795
805	Q60972	Histone-binding protein RBBP4;Histone-binding protein RBBP7	Rbbp4;Rbbp7	Q60972	-0.823935	0.0863036	Q60972	0.7898	0.111967	Q60972	0.772003	0.126121
659	Q9Z0J0	Epididymal secretory protein E1	Npc2	Q9Z0J0	0.0577677	0.926489	Q9Z0J0	0.175586	0.777591	Q9Z0J0	0.771221	0.126754
570	Q9D0K2	Succinyl-CoA:3-ketoacid coenzyme A transferase 1, mitochondrial	Oxct1	Q9D0K2	0.758479	0.137205	Q9D0K2	-0.372306	0.537156	Q9D0K2	-0.770174	0.127604
11	O09061	Proteasome subunit beta type-1	Psmb1	O09061	0.0948518	0.879412	O09061	-0.780115	0.119607	O09061	0.769851	0.127866
318	P80316	T-complex protein 1 subunit epsilon	Cct5	P80316	0.126465	0.873535	P80316	0.33758	0.578489	P80316	-0.769586	0.128081
922	Q9WV55	Vesicle-associated membrane protein-associated protein A	Vapa	Q9WV55	0.742684	0.150493	Q9WV55	0.365762	0.5449	Q9WV55	0.769226	0.128374
84	P08113	Endoplasmin	Hsp90b1	P08113	0.727094	0.163954	P08113	0.641903	0.242944	P08113	0.767909	0.129447
382	Q60692	Proteasome subunit beta type-6	Psmb6	Q60692	-0.46613	0.428758	Q60692	0.616819	0.267762	Q60692	0.764888	0.131918
551	Q9CQ60	6-phosphogluconolactonase	Pgls	Q9CQ60	-0.400512	0.504035	Q9CQ60	-0.451499	0.445311	Q9CQ60	0.764497	0.132239
845	Q8K010	5-oxoprolinase	Oplah	Q8K010	0.314131	0.606714	Q8K010	-0.128879	0.836361	Q8K010	-0.763772	0.132834
409	Q61830	Macrophage mannose receptor 1	Mrc1	Q61830	-0.822159	0.0875876	Q61830	-0.404132	0.499814	Q61830	0.763287	0.133233
566	Q9CZ44	NSFL1 cofactor p47	Nsfl1c	Q9CZ44	-0.17368	0.82632	Q9CZ44	0.790971	0.111054	Q9CZ44	0.761263	0.134901
625	Q9QYR9	Acyl-coenzyme A thioesterase 2, mitochondrial	Acot2	Q9QYR9	-0.337711	0.578332	Q9QYR9	0.162358	0.794192	Q9QYR9	0.760959	0.135152
646	Q9WTR5	Cadherin-13	Cdh13	Q9WTR5	-0.38084	0.52709	Q9WTR5	0.87598	0.0514425	Q9WTR5	0.760011	0.135936
430	Q6IRU2	Tropomyosin alpha-4 chain	Tpm4	Q6IRU2	0.262547	0.669595	Q6IRU2	0.613481	0.271114	Q6IRU2	0.759568	0.136303
258	P54822	Adenylosuccinate lyase	Adsl	P54822	-0.540593	0.34687	P54822	-0.0070778	0.990988	P54822	0.759375	0.136462
666	Q9Z204	Heterogeneous nuclear ribonucleoproteins C1/C2	Hnrnpc	Q9Z204	-0.108957	0.930498	Q9Z204	0.661537	0.223985	Q9Z204	0.758549	0.137147
517	Q91YR1	Twinfilin-1	Twf1	Q91YR1	-0.428699	0.471376	Q91YR1	0.525541	0.363084	Q91YR1	0.756757	0.138636
718	P23780	Beta-galactosidase	Glb1	P23780	0.0808888	0.897122	P23780	0.0662937	0.915654	P23780	-0.756679	0.138701
580	Q9D819	Inorganic pyrophosphatase	Ppa1	Q9D819	-0.449243	0.447876	Q9D819	-0.247388	0.688259	Q9D819	0.75511	0.140009
851	Q8R1F5	Putative hydroxypyruvate isomerase	Hyi	Q8R1F5	-0.675079	0.211159	Q8R1F5	-0.208968	0.735883	Q8R1F5	0.75325	0.141564
120	P13707	Glycerol-3-phosphate dehydrogenase [NAD(+)], cytoplasmic	Gpd1	P13707	-0.10001	0.872876	P13707	-0.227413	0.712964	P13707	0.751104	0.143364
495	Q8R4N0	Citrate lyase subunit beta-like protein, mitochondrial	Clybl	Q8R4N0	0.97199	0.151032	Q8R4N0	0.412396	0.490209	Q8R4N0	0.74895	0.145179
765	P62320	Small nuclear ribonucleoprotein Sm D3	Snrpd3	P62320	0.171403	0.782837	P62320	0.603598	0.281099	P62320	0.74849	0.145567
420	Q62426	Cystatin-B	Cstb	Q62426	-0.758717	0.451653	Q62426	0.826014	0.381207	Q62426	-0.854184	0.145816
490	Q8R164	Valacyclovir hydrolase	Bphl	Q8R164	0.553681	0.332922	Q8R164	0.443313	0.454632	Q8R164	0.747726	0.146212
5	O08677	Kininogen-1	Kng1	O08677	0.796965	0.106414	O08677	0.561287	0.324882	O08677	0.747244	0.14662
756	P56375	Acylphosphatase-2	Acyp2	P56375	0.0890351	0.886787	P56375	0.0843689	0.892706	P56375	0.747132	0.146715
357	Q08481	Platelet endothelial cell adhesion molecule	Pecam1	Q08481	-0.784297	0.116289	Q08481	0.0547114	0.930374	Q08481	0.746124	0.147568
773	P70180	Atrial natriuretic peptide receptor 3	Npr3	P70180	0.294927	0.630004	P70180	0.751882	0.142711	P70180	0.745589	0.148023
772	P63328	Serine/threonine-protein phosphatase 2B catalytic subunit alpha isoform;Serine/threonine-protein phosphatase 2B catalytic subunit beta isoform	Ppp3ca;Ppp3cb	P63328	-0.390484	0.515761	P63328	-0.314509	0.606258	P63328	0.744251	0.149159
129	P15105	Glutamine synthetase	Glul	P15105	-0.764736	0.132042	P15105	0.0330287	0.957954	P15105	0.744185	0.149215
42	O89017	Legumain	Lgmn	O89017	0.715976	0.173755	O89017	0.66846	0.217402	O89017	-0.741691	0.151341
698	P84244	Histone H3.3;Histone H3.3C;Histone H3.2;Histone H3.1	H3f3a;H3f3c;Hist1h3b	P84244	0.10349	0.868468	P84244	-0.836639	0.0772886	P84244	0.740634	0.152244
697	P01902	H-2 class I histocompatibility antigen, K-D alpha chain	H2-K1	P01902	-0.269343	0.661255	P01902	-0.478716	0.414634	P01902	0.740246	0.152576
377	Q60605	Myosin light polypeptide 6	Myl6	Q60605	0.0703242	0.910534	Q60605	0.820755	0.0886069	Q60605	0.740133	0.152673
881	Q9CWS0	N(G),N(G)-dimethylarginine dimethylaminohydrolase 1	Ddah1	Q9CWS0	-0.741338	0.151642	Q9CWS0	-0.23182	0.707503	Q9CWS0	0.739986	0.152799
32	O70435	Proteasome subunit alpha type-3	Psma3	O70435	-0.238495	0.699242	O70435	0.297758	0.626561	O70435	0.736262	0.155998
815	Q64444	Carbonic anhydrase 4	Ca4	Q64444	-0.234662	0.703984	Q64444	0.557955	0.328398	Q64444	0.735756	0.156434
208	P37804	Transgelin	Tagln	P37804	-0.773146	0.125197	P37804	0.550581	0.336212	P37804	0.735458	0.156691
594	Q9DBP5	UMP-CMP kinase	Cmpk1	Q9DBP5	-0.240775	0.696424	Q9DBP5	0.732976	0.158836	Q9DBP5	0.734867	0.157201
827	Q78ZA7	Nucleosome assembly protein 1-like 4	Nap1l4	Q78ZA7	0.315686	0.604836	Q78ZA7	0.24296	0.693725	Q78ZA7	-0.734688	0.157356
47	P00920	Carbonic anhydrase 2	Ca2	P00920	-0.33231	0.584812	P00920	-0.0638569	0.91875	P00920	-0.734258	0.157727
879	Q9CR68	Cytochrome b-c1 complex mitochondrial	Uqcrfs1	Q9CR68	0.800893	0.103406	Q9CR68	-0.131144	0.833503	Q9CR68	0.733473	0.158406
86	P08122	Collagen alpha-2(IV) chain;Canstatin	Col4a2	P08122	0.77188	0.126221	P08122	-0.114543	0.854479	P08122	0.732997	0.158818
652	Q9WVA4	Transgelin-2	Tagln2	Q9WVA4	-0.497332	0.393947	Q9WVA4	0.609927	0.274693	Q9WVA4	0.732023	0.159662
4	O08553	Dihydropyrimidinase-related protein 2	Dpysl2	O08553	-0.747723	0.146215	O08553	-0.679569	0.206953	O08553	0.731926	0.159746
824	Q6WVG3	BTB/POZ domain-containing protein KCTD12	Kctd12	Q6WVG3	0.0775151	0.901404	Q6WVG3	-0.348612	0.565295	Q6WVG3	-0.731341	0.160254
610	Q9JHW2	Omega-amidase NIT2	Nit2	Q9JHW2	-0.791057	0.110987	Q9JHW2	-0.39978	0.504888	Q9JHW2	0.73124	0.160342
275	P61161	Actin-related protein 2	Actr2	P61161	-0.0997574	0.900243	P61161	-0.375793	0.533038	P61161	0.730323	0.161139
896	Q9DBG6	Dolichyl-diphosphooligosaccharide-protein glycosyltransferase 2	Rpn2	Q9DBG6	-0.205337	0.740406	Q9DBG6	0.771	0.126934	Q9DBG6	-0.730094	0.161339
384	Q60854	Serpin B6	Serpinb6	Q60854	-0.472741	0.421326	Q60854	-0.495085	0.39643	Q60854	0.728996	0.162294
573	Q9D1A2	Cytosolic non-specific dipeptidase	Cndp2	Q9D1A2	-0.266172	0.665144	Q9D1A2	0.367886	0.542384	Q9D1A2	-0.728759	0.162501
206	P35700	Peroxiredoxin-1	Prdx1	P35700	-0.00570039	0.992742	P35700	-0.277859	0.650825	P35700	0.727367	0.163716
43	O89079	Coatomer subunit epsilon	Cope	O89079	0.86132	0.0606888	O89079	-0.078099	0.900662	O89079	-0.727293	0.163781
571	Q9D0M5	Dynein light chain 2, cytoplasmic	Dynll2;Dynll1	Q9D0M5	-0.912264	0.0877364	Q9D0M5	-0.742493	0.150656	Q9D0M5	0.725953	0.164953
722	P26369	Splicing factor U2AF 65 kDa subunit	U2af2	P26369	0.501505	0.389343	P26369	0.566269	0.319642	P26369	0.725281	0.165541
156	P21107	Tropomyosin alpha-3 chain	Tpm3	P21107	-0.620716	0.379284	P21107	0.792675	0.109729	P21107	0.72439	0.166323
344	Q01730	Ras suppressor protein 1	Rsu1	Q01730	0.231286	0.708164	Q01730	0.289252	0.636915	Q01730	-0.724214	0.166478
711	Q61696	Heat shock 70 kDa protein 1A;Heat shock 70 kDa protein 1B	Hspa1a;Hspa1b	Q61696	-0.0267343	0.965965	Q61696	0.139916	0.822437	Q61696	0.723577	0.167037
282	P62204	Calmodulin	Calm1	P62204	0.780172	0.119562	P62204	0.816666	0.091597	P62204	0.723363	0.167225
894	Q9D8Y0	EF-hand domain-containing protein D2	Efhd2	Q9D8Y0	0.532862	0.355175	Q9D8Y0	0.603304	0.281397	Q9D8Y0	0.722253	0.168202
857	Q91VW3	SH3 domain-binding glutamic acid-rich-like protein 3	Sh3bgrl3	Q91VW3	-0.272013	0.657982	Q91VW3	0.328867	0.588948	Q91VW3	0.72215	0.168293
125	P14685	26S proteasome non-ATPase regulatory subunit 3	Psmd3	P14685	0.813418	0.186582	P14685	0.755511	0.139674	P14685	-0.720994	0.169312
203	P35441	Thrombospondin-1	Thbs1	P35441	0.336559	0.579713	P35441	0.199421	0.747782	P35441	-0.720452	0.16979
526	Q99020	Heterogeneous nuclear ribonucleoprotein A/B	Hnrnpab	Q99020	-0.0836762	0.893585	Q99020	0.652033	0.23311	Q99020	0.720353	0.169878
443	Q80X90	Filamin-B	Flnb	Q80X90	0.405974	0.49767	Q80X90	0.789309	0.112351	Q80X90	-0.720113	0.170089
195	P31324	cAMP-dependent protein kinase type II-beta regulatory subunit	Prkar2b	P31324	-0.00643313	0.991809	P31324	-0.0369574	0.952955	P31324	0.71987	0.170304
113	P11499	Heat shock protein HSP 90-beta	Hsp90ab1	P11499	-0.369002	0.541063	P11499	-0.64483	0.240091	P11499	0.719394	0.170725
51	P01864	Ig gamma-2A chain C region secreted form		P01864	0.739208	0.153466	P01864	-0.472037	0.422116	P01864	0.717871	0.172074
829	Q7TMR0	Lysosomal Pro-X carboxypeptidase	Prcp	Q7TMR0	0.76315	0.133346	Q7TMR0	0.181095	0.770689	Q7TMR0	0.717531	0.172375
747	P50544	Very long-chain specific acyl-CoA dehydrogenase, mitochondrial	Acadvl	P50544	-0.0850989	0.89178	P50544	0.233855	0.704983	P50544	0.716199	0.173557
761	P84078	ADP-ribosylation factor 1; -2;-3; -5	Arf1;Arf3;Arf2;Arf5	P84078	0.148169	0.812038	P84078	-0.495636	0.395822	P84078	-0.715643	0.174051
383	Q60847	Collagen alpha-1(XII) chain	Col12a1	Q60847	0.38736	0.519426	Q60847	-0.265941	0.665428	Q60847	-0.715131	0.174507
909	Q9JM62	Receptor expression-enhancing protein 6	Reep6	Q9JM62	0.824089	0.0861921	Q9JM62	0.751022	0.143434	Q9JM62	-0.71482	0.174784
565	Q9CY64	Biliverdin reductase A	Blvra	Q9CY64	-0.594041	0.290843	Q9CY64	-0.410442	0.492477	Q9CY64	0.713846	0.175652
119	P13634	Carbonic anhydrase 1	Ca1	P13634	0.273912	0.655656	P13634	0.683817	0.202996	P13634	0.713814	0.17568
13	O09164	Extracellular superoxide dismutase [Cu-Zn]	Sod3	O09164	0.760329	0.135672	O09164	0.444476	0.453305	O09164	-0.713568	0.1759
244	P50247	Adenosylhomocysteinase	Ahcy	P50247	-0.828958	0.082703	P50247	-0.293822	0.631349	P50247	0.713159	0.176265
133	P16045	Galectin-1	Lgals1	P16045	-0.450668	0.446255	P16045	-0.24041	0.696875	P16045	0.712973	0.17643
920	Q9WTQ5	A-kinase anchor protein 12	Akap12	Q9WTQ5	-0.37466	0.534376	Q9WTQ5	0.581049	0.304229	Q9WTQ5	-0.712074	0.177234
26	O55023	Inositol monophosphatase 1	Impa1	O55023	-0.824736	0.0857257	O55023	-0.323694	0.595175	O55023	0.711741	0.177532
118	P13020	Gelsolin	Gsn	P13020	0.210854	0.733536	P13020	-0.0113419	0.985559	P13020	0.711335	0.177895
71	P06745	Glucose-6-phosphate isomerase	Gpi	P06745	-0.524393	0.364328	P06745	-0.776057	0.122852	P06745	0.709972	0.179115
607	Q9JHI5	Isovaleryl-CoA dehydrogenase, mitochondrial	Ivd	Q9JHI5	-0.439269	0.560731	Q9JHI5	0.627621	0.256996	Q9JHI5	0.708928	0.180053
469	Q8CG72	Poly(ADP-ribose) glycohydrolase ARH3	Adprhl2	Q8CG72	-0.053461	0.931964	Q8CG72	-0.579417	0.305922	Q8CG72	0.70892	0.18006
305	P68372	Tubulin beta-4B chain;Tubulin beta-4A chain	Tubb4b;Tubb4a	P68372	-0.485126	0.407484	P68372	-0.589756	0.295241	P68372	0.707991	0.180895
586	Q9DB05	Alpha-soluble NSF attachment protein	Napa	Q9DB05	0.0497143	0.968338	Q9DB05	0.68598	0.200989	Q9DB05	0.707403	0.181423
560	Q9CWJ9	Bifunctional purine biosynthesis protein PURH	Atic	Q9CWJ9	-0.374161	0.534965	Q9CWJ9	0.276116	0.652958	Q9CWJ9	0.706477	0.182258
535	Q99KQ4	Nicotinamide phosphoribosyltransferase	Nampt	Q99KQ4	-0.22873	0.711331	Q99KQ4	-0.232184	0.707053	Q99KQ4	0.706001	0.182686
465	Q8CDN6	Thioredoxin-like protein 1	Txnl1	Q8CDN6	-0.487369	0.404988	Q8CDN6	0.0458878	0.941594	Q8CDN6	0.704981	0.183607
388	Q61035	Histidine--tRNA ligase, cytoplasmic	Hars	Q61035	0.772529	0.125695	Q61035	0.380394	0.527616	Q61035	0.703571	0.184882
72	P06797	Cathepsin L1	Ctsl1	P06797	-0.133261	0.83083	P06797	-0.251528	0.683155	P06797	0.703167	0.185247
457	Q8BP40	Lysophosphatidic acid phosphatase type 6	Acp6	Q8BP40	0.143005	0.818543	Q8BP40	-0.772147	0.126004	Q8BP40	0.703024	0.185376
785	P97494	Glutamate--cysteine ligase catalytic subunit	Gclc	P97494	-0.46572	0.429221	P97494	-0.654211	0.23101	P97494	0.70289	0.185497
52	P01867	Ig gamma-2B chain C region	Igh-3	P01867	0.745624	0.147992	P01867	-0.330692	0.586755	P01867	0.702585	0.185774
93	P09103	Protein disulfide-isomerase	P4hb	P09103	0.804201	0.100894	P09103	0.869423	0.0555188	P09103	0.700877	0.187324
921	Q9WV54	Acid ceramidase subunit beta	Asah1	Q9WV54	0.0444771	0.943389	Q9WV54	0.5905	0.294477	Q9WV54	0.700215	0.187925
99	P62984	Ubiquitin-60S ribosomal protein L40	Uba52;Rps27a;Ubb;Ubc	P62984	-0.179134	0.773145	P62984	0.343852	0.570982	P62984	-0.700067	0.18806
735	P41160	Leptin	Lep	P41160	0.545682	0.341429	P41160	0.122827	0.844006	P41160	-0.700062	0.188064
182	P28653	Biglycan	Bgn	P28653	0.237153	0.700902	P28653	-0.318131	0.601883	P28653	-0.698863	0.189155
157	P21460	Cystatin-C	Cst3	P21460	-0.0377208	0.951984	P21460	-0.011845	0.984919	P21460	0.697229	0.190645
232	P47757	F-actin-capping protein subunit beta	Capzb	P47757	-0.449905	0.447122	P47757	0.857417	0.0632299	P47757	0.696955	0.190895
796	Q3THE2	Myosin regulatory light chain 12B	Myl12b	Q3THE2	0.597057	0.287759	Q3THE2	0.326254	0.592092	Q3THE2	0.694851	0.192819
82	P07901	Heat shock protein HSP 90-alpha	Hsp90aa1	P07901	-0.577064	0.308365	P07901	-0.467271	0.427473	P07901	0.694717	0.192941
823	Q6W5C0	C-X-C motif chemokine 3	Cxcl3	Q6W5C0	0.399902	0.504746	Q6W5C0	-0.546077	0.341008	Q6W5C0	-0.694465	0.193172
304	P68254	14-3-3 protein theta	Ywhaq	P68254	-0.0138806	0.982327	P68254	-0.409988	0.493005	P68254	-0.694281	0.193341
151	P19157	Glutathione S-transferase P 1;Glutathione S-transferase P 2	Gstp1;Gstp2	P19157	-0.0778227	0.901013	P19157	-0.189306	0.760416	P19157	0.692691	0.194799
374	Q5XJY5	Coatomer subunit delta	Arcn1	Q5XJY5	-0.761385	0.1348	Q5XJY5	0.707668	0.181185	Q5XJY5	0.691736	0.195677
713	P20060	Beta-hexosaminidase subunit beta	Hexb	P20060	0.857505	0.0631725	P20060	0.340594	0.574879	P20060	0.689419	0.197811
186	P28798	Granulins, (Granulin-1;-2;-3;-4;-5;-6;-7)	Grn	P28798	0.271282	0.658877	P28798	0.346099	0.568296	P28798	-0.689233	0.197982
432	Q6ZQ38	Cullin-associated NEDD8-dissociated protein 1	Cand1	Q6ZQ38	0.108207	0.862496	Q6ZQ38	0.737728	0.154736	Q6ZQ38	-0.688125	0.199005
351	Q04857	Collagen alpha-1(VI) chain	Col6a1	Q04857	-0.123589	0.843044	Q04857	0.387578	0.51917	Q04857	-0.68709	0.199962
253	P52760	Ribonuclease UK114	Hrsp12	P52760	-0.48788	0.40442	P52760	0.174823	0.778547	P52760	0.686811	0.20022
531	Q99KC8	von Willebrand factor A domain-containing protein 5A	Vwa5a	Q99KC8	-0.391848	0.514162	Q99KC8	0.615271	0.269315	Q99KC8	0.68544	0.20149
339	Q00623	Apolipoprotein A-I;Truncated apolipoprotein A-I	Apoa1	Q00623	-0.463162	0.432105	Q00623	0.209834	0.734805	Q00623	0.685384	0.201541
806	Q61176	Arginase-1	Arg1	Q61176	0.0674036	0.914244	Q61176	-0.56401	0.322015	Q61176	-0.684935	0.201959
710	P15327	Bisphosphoglycerate mutase	Bpgm	P15327	0.0365994	0.953411	P15327	0.76849	0.128973	P15327	-0.684927	0.201965
536	Q99KR3	Beta-lactamase-like protein 2	Lactb2	Q99KR3	0.378856	0.529427	Q99KR3	-0.833857	0.166143	Q99KR3	0.68451	0.202352
890	Q9D2V7	Coronin-7	Coro7	Q9D2V7	-0.75478	0.140285	Q9D2V7	0.122856	0.843969	Q9D2V7	-0.683957	0.202866
242	P49722	Proteasome subunit alpha type-2	Psma2	P49722	0.455976	0.44023	P49722	-0.553154	0.33348	P49722	-0.683907	0.202913
89	P08228	Superoxide dismutase [Cu-Zn]	Sod1	P08228	-0.509141	0.380954	P08228	0.741554	0.151458	P08228	0.681886	0.204792
57	P02463	Collagen alpha-1(IV) chain;Arresten	Col4a1	P02463	-0.270556	0.659767	P02463	0.37053	0.539256	P02463	0.681406	0.205239
569	Q9D0I9	Arginine--tRNA ligase, cytoplasmic	Rars	Q9D0I9	-0.248224	0.687228	Q9D0I9	0.129067	0.836124	Q9D0I9	0.680909	0.205703
859	Q91Y97	Fructose-bisphosphate aldolase B	Aldob	Q91Y97	-0.542109	0.345247	Q91Y97	-0.181723	0.769904	Q91Y97	0.67999	0.206561
411	Q62000	Mimecan	Ogn	Q62000	-0.869789	0.0552887	Q62000	-0.676482	0.209842	Q62000	-0.67951	0.207009
584	Q9D9V3	Ethylmalonyl-CoA decarboxylase	Echdc1	Q9D9V3	0.675914	0.210375	Q9D9V3	0.649103	0.235943	Q9D9V3	-0.678788	0.207684
588	Q9DBB8	Trans-1,2-dihydrobenzene-1,2-diol dehydrogenase	Dhdh	Q9DBB8	0.169917	0.7847	Q9DBB8	0.485383	0.407197	Q9DBB8	-0.678651	0.207812
364	Q3TW96	UDP-N-acetylhexosamine pyrophosphorylase-like protein 1	Uap1l1	Q3TW96	-0.86779	0.33108	Q3TW96	0.829228	0.0825104	Q3TW96	0.678579	0.207879
19	O35639	Annexin A3	Anxa3	O35639	-0.855055	0.0647834	O35639	-0.229249	0.710688	O35639	0.676317	0.209997
587	Q9DB29	Isoamyl acetate-hydrolyzing esterase 1 homolog	Iah1	Q9DB29	-0.466128	0.428761	Q9DB29	-0.452843	0.443784	Q9DB29	-0.94534	0.21146
842	Q8C6K9	Collagen alpha-6(VI) chain	Col6a6	Q8C6K9	0.117227	0.851085	Q8C6K9	0.83315	0.0797341	Q8C6K9	-0.67455	0.211656
154	P20108	Thioredoxin-dependent peroxide reductase, mitochondrial	Prdx3	P20108	0.694309	0.193315	P20108	0.846026	0.070829	P20108	-0.674454	0.211746
468	Q8CG16	Complement C1r-A subcomponentchain;Complement C1r-B subcomponent light chain	C1ra;C1rb	Q8CG16	0.466062	0.691345	Q8CG16	-0.152146	0.807031	Q8CG16	-0.674181	0.212003
270	P59999	Actin-related protein 2/3 complex subunit 4	Arpc4	P59999	0.269838	0.660647	P59999	0.849069	0.0687726	P59999	0.672744	0.213356
250	P51855	Glutathione synthetase	Gss	P51855	-0.0345205	0.956056	P51855	0.500859	0.390056	P51855	0.785274	0.214726
837	Q8BJU0	Small GLU-rich tetratricopeptide repeat-containing protein alpha	Sgta	Q8BJU0	0.733668	0.158237	Q8BJU0	-0.021758	0.972299	Q8BJU0	0.671272	0.214744
161	Q8CGP6	Histone H2A type 1-H	Hist1h2ah	Q8CGP6	-0.425906	0.574094	Q8CGP6	0.831746	0.0807243	Q8CGP6	-0.670332	0.215631
892	Q9D7X3	Dual specificity protein phosphatase 3	Dusp3	Q9D7X3	0.00255574	0.996746	Q9D7X3	0.537184	0.350526	Q9D7X3	-0.669828	0.216107
150	P19096	Fatty acid synthase	Fasn	P19096	0.803215	0.101641	P19096	-0.200788	0.746077	P19096	-0.667062	0.218727
830	Q99K70	Ras-related GTP-binding protein C/D	Rragc;Rragd	Q99K70	0.740582	0.152288	Q99K70	-0.0120813	0.984618	Q99K70	0.664405	0.221251
681	O70258	Epsilon-sarcoglycan	Sgce	O70258	-0.200173	0.746844	O70258	-0.821366	0.0881633	O70258	-0.663921	0.221712
107	P10649	Glutathione S-transferase Mu 1	Gstm1	P10649	-0.738719	0.153885	P10649	-0.73975	0.153001	P10649	0.66278	0.222799
219	P42932	T-complex protein 1 subunit theta	Cct8	P42932	-0.581158	0.304116	P42932	-0.482431	0.410486	P42932	0.662601	0.222969
394	Q61207	Sulfated glycoprotein 1	Psap	Q61207	0.0414654	0.94722	Q61207	-0.380035	0.528038	Q61207	0.662293	0.223264
16	O35344	Importin subunit alpha-4	Kpna3	O35344	0.930635	0.23851	O35344	0.832348	0.0802995	O35344	0.661196	0.224311
558	Q9CR09	Ubiquitin-fold modifier-conjugating enzyme 1	Ufc1	Q9CR09	-0.405279	0.498479	Q9CR09	-0.678379	0.208065	Q9CR09	0.660949	0.224546
177	P27773	Protein disulfide-isomerase A3	Pdia3	P27773	0.822856	0.087083	P27773	0.59977	0.284991	P27773	0.660088	0.22537
737	P42567	Epidermal growth factor receptor substrate 15	Eps15	P42567	-0.13922	0.823314	P42567	0.690411	0.196896	P42567	-0.660069	0.225388
668	Q9Z2U1	Proteasome subunit alpha type-5	Psma5	Q9Z2U1	0.698788	0.189223	Q9Z2U1	-0.548475	0.338453	Q9Z2U1	0.65984	0.225607
599	Q9EPC1	Alpha-parvin	Parva	Q9EPC1	0.694108	0.193499	Q9EPC1	0.21076	0.733653	Q9EPC1	-0.658141	0.227234
637	Q9R111	Guanine deaminase	Gda	Q9R111	-0.734418	0.157589	Q9R111	-0.47342	0.420564	Q9R111	0.656153	0.229142
568	Q9D0F9	Phosphoglucomutase-1	Pgm1	Q9D0F9	-0.420209	0.481165	Q9D0F9	-0.618731	0.265848	Q9D0F9	0.653321	0.231867
679	O35887	Calumenin	Calu	O35887	-0.483384	0.409424	O35887	0.154772	0.803727	O35887	0.651852	0.233285
910	Q9JMD3	PCTP-like protein	Stard10	Q9JMD3	0.0292621	0.962748	Q9JMD3	-0.606785	0.277868	Q9JMD3	0.649284	0.235768
728	P33434	72 kDa type IV collagenase;PEX	Mmp2	P33434	-0.193103	0.75567	P33434	-0.282634	0.644989	P33434	-0.647854	0.237154
248	P51174	Long-chain specific acyl-CoA dehydrogenase, mitochondrial	Acadl	P51174	0.427218	0.473081	P51174	-0.115131	0.853735	P51174	0.646455	0.238512
254	P53026	60S ribosomal protein L10a	Rpl10a	P53026	-0.635812	0.248911	P53026	-0.0201042	0.974404	P53026	0.646062	0.238894
143	P17427	AP-2 complex subunit alpha-2	Ap2a2	P17427	-0.0475691	0.939456	P17427	0.171423	0.782811	P17427	-0.645567	0.239375
348	Q02788	Collagen alpha-2(VI) chain	Col6a2	Q02788	-0.103397	0.868586	Q02788	0.786896	0.114242	Q02788	-0.645498	0.239442
148	P18242	Cathepsin D	Ctsd	P18242	0.620162	0.264417	P18242	-0.15113	0.808311	P18242	0.645258	0.239675
929	Q9Z2I9	Succinyl-CoA ligase subunit beta, mitochondrial	Sucla2	Q9Z2I9	0.0871822	0.889137	Q9Z2I9	0.0601366	0.923478	Q9Z2I9	0.645256	0.239678
428	Q68FD5	Clathrin heavy chain 1	Cltc	Q68FD5	0.861844	0.0603502	Q68FD5	0.129396	0.835708	Q68FD5	-0.645085	0.239843
295	P63038	60 kDa heat shock protein, mitochondrial	Hspd1	P63038	0.72142	0.168936	P63038	0.626036	0.258568	P63038	-0.644256	0.24065
576	Q9D6J6	NADH dehydrogenase flavoprotein 2, mitochondrial	Ndufv2	Q9D6J6	-0.0231911	0.970475	Q9D6J6	0.714645	0.17494	Q9D6J6	-0.758349	0.241651
184	P28656	Nucleosome assembly protein 1-like 1	Nap1l1	P28656	0.00140735	0.998208	P28656	0.224678	0.716356	P28656	-0.928734	0.241796
754	P54071	Isocitrate dehydrogenase [NADP], mitochondrial	Idh2	P54071	-0.0844822	0.892562	P54071	-0.054452	0.930704	P54071	-0.641264	0.243569
732	P35980	60S ribosomal protein L18	Rpl18	P35980	-0.0289513	0.963143	P35980	0.672075	0.213987	P35980	0.641013	0.243814
631	Q9R062	Glycogenin-1	Gyg1	Q9R062	-0.194367	0.805633	Q9R062	-0.450104	0.549896	Q9R062	-0.640342	0.24447
61	P04117	Fatty acid-binding protein, adipocyte	Fabp4	P04117	-0.468939	0.425597	P04117	-0.56212	0.324004	P04117	-0.639803	0.244997
246	P50516	V-type proton ATPase catalytic subunit A	Atp6v1a	P50516	-0.265322	0.666188	P50516	0.556233	0.330218	P50516	0.639325	0.245465
559	Q9CVB6	Actin-related protein 2/3 complex subunit 2	Arpc2	Q9CVB6	0.159702	0.797528	Q9CVB6	-0.326194	0.592164	Q9CVB6	0.63898	0.245803
98	P09671	Superoxide dismutase [Mn], mitochondrial	Sod2	P09671	0.420605	0.480707	P09671	-0.655699	0.229579	P09671	0.638743	0.246035
106	P10639	Thioredoxin	Txn	P10639	-0.610115	0.389885	P10639	-0.196709	0.751167	P10639	-0.637523	0.247231
898	Q9DCL9	Multifunctional protein ADE2	Paics	Q9DCL9	-0.68372	0.203087	Q9DCL9	0.226329	0.714308	Q9DCL9	0.637271	0.247478
158	P21614	Vitamin D-binding protein	Gc	P21614	0.0276918	0.964746	P21614	-0.256258	0.677329	P21614	-0.637214	0.247534
871	Q99LC5	Electron transfer flavoprotein subunit alpha, mitochondrial	Etfa	Q99LC5	-0.0771989	0.901805	Q99LC5	-0.0880272	0.888065	Q99LC5	-0.637171	0.247577
889	Q9D2R0	Acetoacetyl-CoA synthetase	Aacs	Q9D2R0	0.0374098	0.95238	Q9D2R0	-0.706976	0.181807	Q9D2R0	-0.634957	0.249752
744	P49443	Protein phosphatase 1A	Ppm1a	P49443	0.82655	0.0844227	P49443	-0.0608137	0.922617	P49443	0.63396	0.250733
486	Q8R016	Bleomycin hydrolase	Blmh	Q8R016	-0.614251	0.270339	Q8R016	0.505928	0.384479	Q8R016	-0.630784	0.253866
869	Q99JR5	Tubulointerstitial nephritis antigen-like	Tinagl1	Q99JR5	-0.0108591	0.986174	Q99JR5	0.48841	0.403831	Q99JR5	-0.630598	0.254049
753	P53994	Ras-related protein Rab-2A	Rab2a	P53994	0.579431	0.305906	P53994	0.650838	0.234264	P53994	0.629477	0.255157
345	Q01768	Nucleoside diphosphate kinase B	Nme2	Q01768	-0.583424	0.301771	Q01768	-0.315196	0.605428	Q01768	0.629314	0.255319
509	Q91VD9	NADH-ubiquinone oxidoreductase 75 kDa, mitochondrial	Ndufs1	Q91VD9	-0.247838	0.687703	Q91VD9	-0.188786	0.761065	Q91VD9	0.629229	0.255403
557	Q9CQW1	Synaptobrevin homolog YKT6	Ykt6	Q9CQW1	-0.784103	0.426247	Q9CQW1	0.334434	0.582261	Q9CQW1	0.628864	0.255764
269	P59017	Bcl-2-like protein 13	Bcl2l13	P59017	0.874511	0.0523473	P59017	0.128829	0.836425	P59017	-0.628327	0.256296
542	Q99LP6	GrpE protein homolog 1, mitochondrial	Grpel1	Q99LP6	0.748202	0.14581	Q99LP6	0.106331	0.864871	Q99LP6	-0.626479	0.258129
816	Q64471	Glutathione S-transferase theta-1	Gstt1	Q64471	0.00343068	0.995632	Q64471	-0.223208	0.71818	Q64471	0.624979	0.259618
739	P47199	Quinone oxidoreductase	Cryz	P47199	-0.701015	0.187198	P47199	-0.614425	0.270164	P47199	-0.623079	0.261509
644	Q9WTP6	Adenylate kinase 2, mitochondrial, N-terminally processed	Ak2	Q9WTP6	0.313496	0.607482	Q9WTP6	-0.239303	0.698244	Q9WTP6	0.622376	0.262209
592	Q9DBJ1	Phosphoglycerate mutase 1	Pgam1	Q9DBJ1	-0.727797	0.16334	Q9DBJ1	-0.0756047	0.903829	Q9DBJ1	0.621687	0.262896
776	P70387	Hereditary hemochromatosis protein homolog	Hfe	P70387	-0.77981	0.11985	P70387	-0.145656	0.815203	P70387	-0.618616	0.265963
412	Q62009	Periostin	Postn	Q62009	0.413901	0.488464	Q62009	0.233586	0.705317	Q62009	-0.618306	0.266273
390	Q61147	Ceruloplasmin	Cp	Q61147	-0.408816	0.494365	Q61147	-0.439082	0.459467	Q61147	-0.617578	0.267002
37	O88544	COP9 signalosome complex subunit 4	Cops4	O88544	0.596229	0.288605	O88544	0.0411994	0.947558	O88544	-0.616984	0.267597
791	Q03734	Serine protease inhibitor A3M	Serpina3m	Q03734	0.421361	0.479834	Q03734	-0.00981722	0.987501	Q03734	-0.616965	0.267616
78	P07356	Annexin A2	Anxa2	P07356	-0.64039	0.244423	P07356	-0.429181	0.470823	P07356	0.616848	0.267733
132	P16015	Carbonic anhydrase 3	Ca3	P16015	-0.126491	0.839377	P16015	-0.23762	0.700324	P16015	-0.616837	0.267744
77	P07309	Transthyretin	Ttr	P07309	0.752873	0.247127	P07309	0.796559	0.203441	P07309	0.616528	0.268055
122	P14206	40S ribosomal protein SA	Rpsa	P14206	-0.266555	0.664675	P14206	-0.210398	0.734103	P14206	0.615328	0.269258
548	Q9CPU0	Lactoylglutathione lyase	Glo1	Q9CPU0	-0.192823	0.756021	Q9CPU0	0.804326	0.100799	Q9CPU0	0.614566	0.270023
303	P68040	Guanine nucleotide-binding protein subunit beta-2-like 1	Gnb2l1	P68040	-0.312729	0.687271	P68040	-0.592696	0.292223	P68040	-0.614031	0.27056
695	P01899	H-2 class I histocompatibility antigen, D-B alpha chain	H2-D1	P01899	0.698997	0.189033	P01899	-0.75909	0.136698	P01899	0.613815	0.270778
603	Q9EQU5	Protein SET	Set	Q9EQU5	-0.372704	0.536686	Q9EQU5	0.0994507	0.900549	Q9EQU5	0.613179	0.271417
427	Q64727	Vinculin	Vcl	Q64727	-0.24058	0.696666	Q64727	-0.358518	0.553498	Q64727	0.611011	0.2736
658	Q9Z0F7	Gamma-synuclein	Sncg	Q9Z0F7	0.265069	0.666499	Q9Z0F7	-0.22691	0.713588	Q9Z0F7	-0.610193	0.274424
319	P80318	T-complex protein 1 subunit gamma	Cct3	P80318	0.148382	0.851618	P80318	-0.171147	0.783157	P80318	-0.605638	0.27903
100	P10107	Annexin A1	Anxa1	P10107	-0.0770127	0.902041	P10107	-0.417902	0.483832	P10107	-0.60558	0.279089
482	Q8K4Z3	NAD(P)H-hydrate epimerase	Apoa1bp	Q8K4Z3	0.132698	0.831541	Q8K4Z3	0.485393	0.407187	Q8K4Z3	-0.604072	0.280617
529	Q99K85	Phosphoserine aminotransferase	Psat1	Q99K85	0.336424	0.579875	Q99K85	-0.491871	0.39999	Q99K85	0.603844	0.280849
247	P50580	Proliferation-associated protein 2G4	Pa2g4	P50580	-0.91073	0.0892695	P50580	-0.105298	0.894702	P50580	-0.603124	0.28158
691	P01843	Ig lambda-1 chain C region		P01843	0.642932	0.241941	P01843	0.683743	0.203065	P01843	0.602318	0.282399
450	Q8BHG2	UPF0587 protein C1orf123 homolog		Q8BHG2	-0.478687	0.521313	Q8BHG2	0.631803	0.368197	Q8BHG2	-0.599618	0.285146
387	Q61001	Laminin subunit alpha-5	Lama5	Q61001	0.0148501	0.981093	Q61001	0.672161	0.213906	Q61001	-0.5996	0.285165
91	P08505	Interleukin-6	Il6	P08505	-0.946909	0.0530908	P08505	-0.258562	0.674495	P08505	-0.599576	0.285189
116	P11983	T-complex protein 1 subunit alpha	Tcp1	P11983	-0.220403	0.858526	P11983	0.0306725	0.960953	P11983	0.594658	0.290212
759	P58044	Isopentenyl-diphosphate Delta-isomerase 1	Idi1	P58044	-0.447295	0.450092	P58044	0.434507	0.464706	P58044	-0.594271	0.290608
302	P68037	Ubiquitin-conjugating enzyme E2 L3	Ube2l3	P68037	-0.0975969	0.875933	P68037	0.710311	0.178812	P68037	0.594232	0.290648
525	Q93092	Transaldolase	Taldo1	Q93092	-0.546606	0.340444	Q93092	-0.261297	0.671133	Q93092	0.5917	0.293244
259	P55264	Adenosine kinase	Adk	P55264	-0.281285	0.646638	P55264	-0.794291	0.108477	P55264	0.591094	0.293866
755	P55065	Phospholipid transfer protein	Pltp	P55065	0.833638	0.0793904	P55065	0.505111	0.385377	P55065	-0.589717	0.295282
300	P63260	Actin, cytoplasmic 2, N-terminally processed	Actg1	P63260	-0.688278	0.198863	P63260	0.296308	0.628324	P63260	0.589671	0.295328
294	P63028	Translationally-controlled tumor protein	Tpt1	P63028	-0.122204	0.844793	P63028	-0.431224	0.468474	P63028	-0.589639	0.295361
911	Q9QXG4	Acetyl-coenzyme A synthetase, cytoplasmic	Acss2	Q9QXG4	0.122137	0.844878	Q9QXG4	-0.276807	0.652113	Q9QXG4	-0.589612	0.295389
287	P62827	GTP-binding nuclear protein Ran	Ran;Rasl2-9	P62827	-0.0672909	0.914387	P62827	-0.771327	0.126668	P62827	0.589457	0.295548
763	P61924	Coatomer subunit zeta-1	Copz1	P61924	0.789637	0.112095	P61924	-0.647343	0.23765	P61924	0.589021	0.295997
333	P99026	Proteasome subunit beta type-4	Psmb4	P99026	-0.0667393	0.915088	P99026	-0.689171	0.19804	P99026	0.588397	0.29664
436	Q7TMK9	Heterogeneous nuclear ribonucleoprotein Q	Syncrip	Q7TMK9	0.533052	0.354971	Q7TMK9	0.336366	0.579945	Q7TMK9	-0.587845	0.297208
891	Q9D379	Epoxide hydrolase 1	Ephx1	Q9D379	-0.108828	0.86171	Q9D379	-0.163337	0.792961	Q9D379	0.58782	0.297234
66	P05202	Aspartate aminotransferase, mitochondrial	Got2	P05202	-0.0974102	0.87617	P05202	0.12937	0.835741	P05202	-0.58686	0.298222
441	Q80W22	Threonine synthase-like 2	Thnsl2	Q80W22	-0.277653	0.722347	Q80W22	0.408973	0.494183	Q80W22	0.701183	0.298817
833	Q8BH69	Selenide, water dikinase 1	Sephs1	Q8BH69	-0.0385923	0.950875	Q8BH69	0.472597	0.421488	Q8BH69	-0.58526	0.299873
76	P07214	SPARC	Sparc	P07214	0.578576	0.306794	P07214	-0.129983	0.834968	P07214	0.584387	0.300775
696	P01900	H-2 class I histocompatibility antigen, alpha chain	H2-D1	P01900	-0.561012	0.325172	P01900	0.104355	0.867373	P01900	0.584028	0.301146
749	P51150	Ras-related protein Rab-7a	Rab7a	P51150	0.360118	0.551597	P51150	0.0321785	0.959036	P51150	0.58399	0.301185
777	P70441	Na(+)/H(+) exchange regulatory cofactor NHE-RF1	Slc9a3r1	P70441	0.0855091	0.891259	P70441	0.696071	0.191703	P70441	0.582518	0.302708
332	P99024	Tubulin beta-5 chain	Tubb5	P99024	0.157434	0.800379	P99024	0.795745	0.107354	P99024	0.581728	0.303525
591	Q9DBG3	AP-2 complex subunit beta	Ap2b1	Q9DBG3	-0.200133	0.746895	Q9DBG3	-0.325216	0.593342	Q9DBG3	0.58045	0.30485
185	P28665	Murinoglobulin-1;Murinoglobulin-2	Mug1;Mug2	P28665	0.208378	0.736617	P28665	-0.130465	0.834359	P28665	0.579777	0.305548
727	P32921	Tryptophan--tRNA ligase, cytoplasmic;T1-TrpRS;T2-TrpRS	Wars	P32921	-0.0414625	0.947223	P32921	-0.0833732	0.893969	P32921	-0.579241	0.306104
2	E9PV24		Fga	E9PV24	0.00515944	0.993431	E9PV24	-0.289304	0.636852	E9PV24	0.578473	0.306901
422	Q63918	Serum deprivation-response protein	Sdpr	Q63918	0.238103	0.699727	Q63918	-0.204001	0.742071	Q63918	-0.575274	0.310228
471	Q8CHP8	Phosphoglycolate phosphatase	Pgp	Q8CHP8	-0.839802	0.160198	Q8CHP8	0.175857	0.824143	Q8CHP8	0.883116	0.310882
505	Q8VHY0	Chondroitin sulfate proteoglycan 4	Cspg4	Q8VHY0	0.678167	0.208264	Q8VHY0	0.647038	0.237945	Q8VHY0	0.573993	0.311564
650	Q9WUM4	Coronin-1C	Coro1c	Q9WUM4	-0.160075	0.79706	Q9WUM4	0.563513	0.322538	Q9WUM4	0.573813	0.31175
69	P06330	Ig heavy chain V region AC38		P06330	-0.152264	0.806883	P06330	-0.42577	0.474749	P06330	0.573798	0.311766
567	Q9CZU6	Citrate synthase, mitochondrial	Cs	Q9CZU6	-0.461004	0.434542	Q9CZU6	0.807906	0.0981019	Q9CZU6	0.573691	0.311878
291	P62962	Profilin-1	Pfn1	P62962	-0.516704	0.372687	P62962	0.461792	0.433652	P62962	0.572538	0.313081
453	Q8BJY1	26S proteasome non-ATPase regulatory subunit 5	Psmd5	Q8BJY1	0.0130764	0.983351	Q8BJY1	0.170869	0.783506	Q8BJY1	0.572533	0.313087
231	P47754	F-actin-capping protein subunit alpha-2	Capza2	P47754	-0.280743	0.6473	P47754	0.68011	0.206449	P47754	-0.571696	0.313961
447	Q8BH64	EH domain-containing protein 2	Ehd2	Q8BH64	0.874977	0.0520599	Q8BH64	0.238891	0.698753	Q8BH64	-0.570254	0.315467
117	P12032	Metalloproteinase inhibitor 1	Timp1	P12032	0.465415	0.534585	P12032	0.687767	0.199336	P12032	0.680218	0.319782
675	O08638	Myosin-11	Myh11	O08638	-0.0774405	0.901498	O08638	-0.276535	0.652445	O08638	-0.564506	0.321494
838	Q8BX70	Vacuolar protein sorting-associated protein 13C	Vps13c	Q8BX70	0.817929	0.0906701	Q8BX70	0.365783	0.544875	Q8BX70	-0.563944	0.322085
53	P01868	Ig gamma-1 chain C region secreted form	Ighg1	P01868	-0.357693	0.554478	P01868	0.732266	0.159452	P01868	0.563217	0.32285
545	Q99P72	Reticulon-4	Rtn4	Q99P72	0.795454	0.107578	Q99P72	-0.397835	0.507159	Q99P72	-0.561062	0.325119
564	Q9CXY6	Interleukin enhancer-binding factor 2	Ilf2	Q9CXY6	0.532644	0.642397	Q9CXY6	0.138077	0.824756	Q9CXY6	0.673108	0.326892
904	Q9EPL8	Importin-7	Ipo7	Q9EPL8	0.192433	0.756507	Q9EPL8	0.532887	0.355148	Q9EPL8	-0.557503	0.328876
226	P46638	Ras-related protein Rab-11B;Ras-related protein Rab-11A	Rab11b;Rab11a	P46638	0.524054	0.364696	P46638	0.691849	0.195573	P46638	0.557404	0.32898
97	P09528	Ferritin heavy chain	Fth1	P09528	-0.809165	0.0971588	P09528	-0.000874218	0.998887	P09528	0.554769	0.331768
59	P02469	Laminin subunit beta-1	Lamb1	P02469	0.671966	0.214089	P02469	0.136024	0.827345	P02469	-0.553257	0.333371
589	Q9DBE0	Cysteine sulfinic acid decarboxylase	Csad	Q9DBE0	-0.674528	0.211677	Q9DBE0	-0.872739	0.053445	Q9DBE0	0.55151	0.335225
362	Q11136	Xaa-Pro dipeptidase	Pepd	Q11136	-0.208692	0.736227	Q11136	-0.615203	0.269383	Q11136	0.549808	0.337034
285	P62334	26S protease regulatory subunit 10B	Psmc6	P62334	-0.907776	0.275559	P62334	0.839138	0.0755524	P62334	-0.662444	0.337556
214	P40336	Vacuolar protein sorting-associated protein 26A	Vps26a	P40336	0.35296	0.560111	P40336	-0.559477	0.326791	P40336	0.548906	0.337994
281	P62137	Serine/threonine-protein phosphatase PP1-alpha	Ppp1ca	P62137	-0.625842	0.258761	P62137	-0.288735	0.637545	P62137	-0.548042	0.338913
102	P10148	C-C motif chemokine 2	Ccl2	P10148	0.677278	0.322722	P10148	-0.288741	0.711259	P10148	0.547136	0.339879
36	O88543	COP9 signalosome complex subunit 3	Cops3	O88543	0.182124	0.883405	O88543	0.01863	0.976281	O88543	-0.543921	0.34331
205	P35585	AP-1 complex subunit mu-1	Ap1m1	P35585	0.358369	0.766666	P35585	-0.337979	0.578011	P35585	-0.655655	0.344345
445	Q8BG32	26S proteasome non-ATPase regulatory subunit 11	Psmd11	Q8BG32	0.664837	0.22084	Q8BG32	0.820189	0.0890188	Q8BG32	-0.541234	0.346184
614	Q9JJU8	SH3 domain-binding glutamic acid-rich-like protein	Sh3bgrl	Q9JJU8	-0.00151885	0.998066	Q9JJU8	0.268171	0.662692	Q9JJU8	0.540366	0.347113
225	P46471	26S protease regulatory subunit 7	Psmc2	P46471	0.814888	0.185112	P46471	0.304615	0.618236	P46471	0.539901	0.347612
330	P97821	Dipeptidyl peptidase 1	Ctsc	P97821	-0.419914	0.580086	P97821	0.260313	0.832348	P97821	-0.651861	0.348139
923	Q9WVC3	Caveolin-2	Cav2	Q9WVC3	-0.380775	0.527167	Q9WVC3	-0.76121	0.134945	Q9WVC3	-0.539239	0.348322
700	P03958	Adenosine deaminase	Ada	P03958	-0.252555	0.681889	P03958	0.356563	0.555822	P03958	0.537658	0.350017
883	Q9CZ04	COP9 signalosome complex subunit 7a	Cops7a	Q9CZ04	0.438369	0.460282	Q9CZ04	0.402024	0.502271	Q9CZ04	0.537338	0.350361
677	O08788	Dynactin subunit 1	Dctn1	O08788	0.00302215	0.996152	O08788	-0.150851	0.808661	O08788	-0.537156	0.350557
163	P23492	Purine nucleoside phosphorylase	Pnp	P23492	0.13326	0.830832	P23492	0.555638	0.330848	P23492	-0.536258	0.351522
643	Q9WTI7	Unconventional myosin-Ic	Myo1c	Q9WTI7	-0.121751	0.878249	Q9WTI7	-0.240502	0.696761	Q9WTI7	0.533859	0.354102
33	O88322	Nidogen-2	Nid2	O88322	0.520267	0.368808	O88322	0.358426	0.553607	O88322	-0.532463	0.355605
719	P25085	Interleukin-1 receptor antagonist protein	Il1rn	P25085	-0.465598	0.429358	P25085	0.457923	0.438026	P25085	0.529321	0.358995
369	Q3ULD5	Methylcrotonoyl-CoA carboxylase beta chain, mitochondrial	Mccc2	Q3ULD5	-0.190904	0.758418	Q3ULD5	-0.361343	0.550142	Q3ULD5	0.528824	0.359532
419	Q62422	Osteoclast-stimulating factor 1	Ostf1	Q62422	-0.277572	0.722428	Q62422	0.107849	0.892151	Q62422	-0.527169	0.361322
924	Q9WVJ2	26S proteasome non-ATPase regulatory subunit 13	Psmd13	Q9WVJ2	0.0653256	0.916884	Q9WVJ2	0.203917	0.742175	Q9WVJ2	0.527127	0.361368
334	P99027	60S acidic ribosomal protein P2	Rplp2	P99027	-0.577861	0.422139	P99027	0.317337	0.602841	P99027	-0.638219	0.361781
721	P26040	Ezrin	Ezr	P26040	0.190115	0.759404	P26040	0.0323358	0.958836	P26040	-0.524227	0.364509
572	Q9D154	Leukocyte elastase inhibitor A	Serpinb1a	Q9D154	-0.744212	0.149192	Q9D154	-0.917768	0.259979	Q9D154	0.523892	0.364872
507	Q91V76	Ester hydrolase C11orf54 homolog		Q91V76	0.0457574	0.94176	Q91V76	-0.653841	0.231366	Q91V76	0.523877	0.364888
168	P24452	Macrophage-capping protein	Capg	P24452	-0.719602	0.170541	P24452	0.689764	0.197493	P24452	0.523357	0.365452
887	Q9D172	ES1 protein homolog, mitochondrial	D10Jhu81e	Q9D172	-0.00194564	0.997523	Q9D172	-0.0104036	0.986754	Q9D172	-0.522428	0.36646
831	Q80W21	Glutathione S-transferase Mu 7	Gstm7	Q80W21	-0.803561	0.101379	Q80W21	-0.741141	0.151811	Q80W21	0.522013	0.366911
45	P00493	Hypoxanthine-guanine phosphoribosyltransferase	Hprt1	P00493	-0.433923	0.465376	P00493	-0.696281	0.19151	P00493	0.520366	0.368701
655	Q9WVK4	EH domain-containing protein 1	Ehd1	Q9WVK4	0.817918	0.182082	Q9WVK4	0.744176	0.149223	Q9WVK4	0.5203	0.368773
534	Q99KP3	Lambda-crystallin homolog	Cryl1	Q99KP3	-0.645695	0.23925	Q99KP3	0.378741	0.529563	Q99KP3	-0.835491	0.370367
794	Q07076	Annexin A7	Anxa7	Q07076	-0.242067	0.694828	Q07076	-0.106734	0.86436	Q07076	0.517116	0.372238
153	P20029	78 kDa glucose-regulated protein	Hspa5	P20029	0.867876	0.0564943	P20029	0.501424	0.389433	P20029	0.515918	0.373544
583	Q9D967	Magnesium-dependent phosphatase 1	Mdp1	Q9D967	-0.270759	0.659519	Q9D967	-0.409828	0.49319	Q9D967	-0.515264	0.374258
520	Q91ZJ5	UTP--glucose-1-phosphate uridylyltransferase	Ugp2	Q91ZJ5	0.617686	0.266894	Q91ZJ5	0.78587	0.115049	Q91ZJ5	0.514976	0.374572
389	Q61133	Glutathione S-transferase theta-2	Gstt2	Q61133	-0.131273	0.83334	Q61133	0.51555	0.373946	Q61133	0.831215	0.375291
553	Q9CQ92	Mitochondrial fission 1 protein	Fis1	Q9CQ92	-0.438187	0.711241	Q9CQ92	-0.142687	0.818944	Q9CQ92	-0.827808	0.379175
338	Q00612	Glucose-6-phosphate 1-dehydrogenase X	G6pdx	Q00612	-0.154171	0.804484	Q00612	-0.80565	0.0997989	Q00612	-0.509319	0.380759
913	Q9QYG0	Protein NDRG2	Ndrg2	Q9QYG0	0.380634	0.527333	Q9QYG0	0.163199	0.793134	Q9QYG0	-0.508534	0.38162
160	P22599	Alpha-1-antitrypsin 1-2	Serpina1b	P22599	-0.0187383	0.976143	P22599	-0.490246	0.401792	P22599	-0.508244	0.381937
111	P11276	Fibronectin;Anastellin	Fn1	P11276	0.443939	0.453918	P11276	0.747881	0.146081	P11276	0.507555	0.382693
893	Q9D892	Inosine triphosphate pyrophosphatase	Itpa	Q9D892	-0.602662	0.282048	Q9D892	-0.583539	0.301651	Q9D892	0.507188	0.383096
183	P28654	Decorin	Dcn	P28654	-0.513494	0.376191	P28654	-0.227652	0.712668	P28654	-0.506949	0.383358
68	P06151	L-lactate dehydrogenase A chain	Ldha	P06151	-0.837896	0.0764139	P06151	-0.0297584	0.962116	P06151	-0.505515	0.384932
290	P62908	40S ribosomal protein S3	Rps3	P62908	-0.720923	0.487436	P62908	-0.58309	0.302116	P62908	-0.503039	0.387654
401	Q61553	Fascin	Fscn1	Q61553	-0.421464	0.479715	Q61553	-0.750118	0.144195	Q61553	-0.501833	0.388982
484	Q8QZS1	3-hydroxyisobutyryl-CoA hydrolase, mitochondrial	Hibch	Q8QZS1	0.439154	0.459384	Q8QZS1	-0.054677	0.930418	Q8QZS1	0.500129	0.39086
444	Q80YX1	Tenascin	Tnc	Q80YX1	0.243502	0.693056	Q80YX1	-0.56556	0.320387	Q80YX1	-0.606623	0.393377
456	Q8BND5	Sulfhydryl oxidase 1	Qsox1	Q8BND5	0.395286	0.510139	Q8BND5	-0.281866	0.645928	Q8BND5	0.497829	0.393398
241	P49442	Inositol polyphosphate 1-phosphatase	Inpp1	P49442	-0.550496	0.336303	P49442	-0.701178	0.18705	P49442	0.604098	0.395902
578	Q9D6Y7	Mitochondrial peptide methionine sulfoxide reductase	Msra	Q9D6Y7	-0.0444303	0.943448	Q9D6Y7	-0.564331	0.321678	Q9D6Y7	0.495033	0.396488
438	Q7TPR4	Alpha-actinin-1	Actn1	Q7TPR4	-0.04785	0.939099	Q7TPR4	0.6607	0.224785	Q7TPR4	-0.494478	0.397103
64	P05132	cAMP-dependent protein kinase catalytic subunit alpha	Prkaca	P05132	0.298914	0.625157	P05132	-0.782292	0.117876	P05132	-0.493911	0.397729
297	P63094	Guanine nucleotide-binding protein G(s) subunit alpha isoforms short;Guanine nucleotide-binding protein G(s) subunit alpha isoforms XLas	Gnas	P63094	-0.442761	0.707998	P63094	0.306717	0.615689	P63094	0.493017	0.39872
454	Q8BKC5	Importin-5	Ipo5	Q8BKC5	0.200069	0.746974	Q8BKC5	-0.707975	0.180909	Q8BKC5	0.491795	0.400075
694	P01897	H-2 class I histocompatibility antigen, L-D alpha chain	H2-L	P01897	0.791695	0.110491	P01897	0.422128	0.478949	P01897	0.490754	0.401229
702	P08071	Lactotransferrin	Ltf	P08071	0.08266	0.894874	P08071	0.745093	0.148444	P08071	0.490373	0.401652
798	Q3U5Q7	UMP-CMP kinase 2, mitochondrial	Cmpk2	Q3U5Q7	-0.401566	0.502805	Q3U5Q7	-0.698199	0.18976	Q3U5Q7	0.490118	0.401935
58	P02468	Laminin subunit gamma-1	Lamc1	P02468	0.667986	0.217851	P02468	0.15155	0.807782	P02468	-0.489328	0.402812
255	P53810	Phosphatidylinositol transfer protein alpha isoform	Pitpna	P53810	0.682373	0.521896	P53810	-0.988477	0.0967394	P53810	-0.486515	0.405938
365	Q3TXS7	26S proteasome non-ATPase regulatory subunit 1	Psmd1	Q3TXS7	0.929424	0.240609	Q3TXS7	0.363362	0.547745	Q3TXS7	0.593927	0.406073
155	P20152	Vimentin	Vim	P20152	0.283049	0.644482	P20152	-0.0293079	0.962689	P20152	0.485969	0.406545
866	Q921M7	Protein FAM49B	Fam49b	Q921M7	0.169436	0.785304	Q921M7	0.245039	0.691158	Q921M7	-0.485455	0.407117
38	O88569	Heterogeneous nuclear ribonucleoproteins A2/B1	Hnrnpa2b1	O88569	-0.346727	0.567545	O88569	0.714702	0.174889	O88569	0.484787	0.40786
818	Q64514	Tripeptidyl-peptidase 2	Tpp2	Q64514	0.613379	0.271215	Q64514	0.291344	0.634366	Q64514	0.484198	0.408517
740	P47934	Carnitine O-acetyltransferase	Crat	P47934	-0.137479	0.825509	P47934	-0.368178	0.542038	P47934	-0.480573	0.41256
109	P11087	Collagen alpha-1(I) chain	Col1a1	P11087	0.744549	0.255451	P11087	-0.205764	0.739874	P11087	-0.480139	0.413045
860	Q91YE6	Importin-9	Ipo9	Q91YE6	-0.162731	0.793723	Q91YE6	0.78013	0.119596	Q91YE6	-0.47932	0.41396
524	Q923D2	Flavin reductase (NADPH)	Blvrb	Q923D2	-0.801576	0.102886	Q923D2	-0.786314	0.1147	Q923D2	-0.479208	0.414085
146	P17742	Peptidyl-prolyl cis-trans isomerase A, N-terminally processed	Ppia	P17742	-0.0499743	0.936397	P17742	0.100578	0.872156	P17742	-0.47908	0.414228
480	Q8K2B3	Succinate dehydrogenase flavoprotein subunit, mitochondrial	Sdha	Q8K2B3	-0.317044	0.603196	Q8K2B3	-0.190841	0.758497	Q8K2B3	0.478254	0.415151
884	Q9CZ30	Obg-like ATPase 1	Ola1	Q9CZ30	-0.0993195	0.873751	Q9CZ30	-0.80158	0.102883	Q9CZ30	-0.477938	0.415504
87	P08207	Protein S100-A10	S100a10	P08207	-0.403397	0.50067	P08207	-0.489772	0.402318	P08207	0.474979	0.418817
192	P30115	Glutathione S-transferase A3	Gsta3	P30115	-0.421979	0.479121	P30115	-0.240803	0.69639	P30115	0.474687	0.419144
878	Q9CQN1	Heat shock protein 75 kDa, mitochondrial	Trap1	Q9CQN1	-0.295512	0.629292	Q9CQN1	-0.179797	0.772315	Q9CQN1	0.474657	0.419178
641	Q9R1P4	Proteasome subunit alpha type-1	Psma1	Q9R1P4	-0.558069	0.328278	Q9R1P4	-0.798968	0.104877	Q9R1P4	0.474617	0.419222
224	P46412	Glutathione peroxidase 3	Gpx3	P46412	-0.45616	0.440022	P46412	0.687598	0.199492	P46412	0.474284	0.419596
227	P46664	Adenylosuccinate synthetase isozyme 2	Adss	P46664	-0.017883	0.977232	P46664	0.324539	0.594157	P46664	0.473659	0.420296
774	P70290	55 kDa erythrocyte membrane protein	Mpp1	P70290	0.703025	0.185375	P70290	0.1386	0.824095	P70290	-0.471338	0.422901
906	Q9ET22	Dipeptidyl peptidase 2	Dpp7	Q9ET22	0.730657	0.160849	Q9ET22	-0.233693	0.705184	Q9ET22	0.471094	0.423175
730	P35486	Pyruvate dehydrogenase E1 component subunit alpha	Pdha1	P35486	-0.514683	0.374892	P35486	0.383185	0.524331	P35486	-0.470888	0.423406
190	P29533	Vascular cell adhesion protein 1	Vcam1	P29533	-0.587686	0.297372	P29533	0.259881	0.672873	P29533	-0.469885	0.424534
604	Q9ES97	Reticulon-3	Rtn3	Q9ES97	0.929829	0.0701706	Q9ES97	-0.64983	0.35017	Q9ES97	-0.469771	0.424662
315	P80313	T-complex protein 1 subunit eta	Cct7	P80313	0.340901	0.574511	P80313	-0.214105	0.72949	P80313	-0.469514	0.424951
865	Q921M3	Splicing factor 3B subunit 3	Sf3b3	Q921M3	0.854392	0.0652215	Q921M3	0.477226	0.416301	Q921M3	0.46948	0.424988
283	P62259	14-3-3 protein epsilon	Ywhae	P62259	-0.443335	0.454607	P62259	-0.773554	0.124868	P62259	0.468448	0.426149
498	Q8VCT3	Aminopeptidase B	Rnpep	Q8VCT3	0.0388118	0.950596	Q8VCT3	-0.250326	0.684636	Q8VCT3	0.467139	0.427622
775	P70349	Histidine triad nucleotide-binding protein 1	Hint1	P70349	-0.277197	0.651635	P70349	-0.76587	0.131113	P70349	0.466041	0.428859
425	Q64442	Sorbitol dehydrogenase	Sord	Q64442	-0.177795	0.774823	Q64442	0.187161	0.763098	Q64442	-0.46555	0.429412
864	Q921H8	3-ketoacyl-CoA thiolase A, peroxisomal	Acaa1a;Acaa1b	Q921H8	0.0714701	0.909079	Q921H8	0.565306	0.320654	Q921H8	-0.465297	0.429697
166	P24270	Catalase	Cat	P24270	-0.466685	0.428133	P24270	-0.211191	0.733116	P24270	0.464047	0.431107
341	Q01149	Collagen alpha-2(I) chain	Col1a2	Q01149	0.487178	0.4052	Q01149	-0.540819	0.346628	Q01149	-0.462634	0.4327
426	Q64516	Glycerol kinase	Gk	Q64516	-0.752841	0.141907	Q64516	-0.144272	0.816947	Q64516	-0.567034	0.432966
410	Q61838	Alpha-2-macroglobulin	A2m	Q61838	-0.0314829	0.959921	Q61838	0.548896	0.338005	Q61838	-0.461137	0.434391
327	P97429	Annexin A4	Anxa4	P97429	-0.158846	0.798605	P97429	-0.325393	0.593128	P97429	0.459827	0.435871
877	Q9CQM5	Thioredoxin domain-containing protein 17	Txndc17	Q9CQM5	-0.854411	0.0652091	Q9CQM5	-0.350418	0.56314	Q9CQM5	-0.45965	0.436072
221	P45377	Aldose reductase-related protein 2	Akr1b8	P45377	-0.420464	0.579536	P45377	0.818171	0.0904927	P45377	0.459401	0.436353
90	P08249	Malate dehydrogenase, mitochondrial	Mdh2	P08249	0.548212	0.338733	P08249	-0.258575	0.674479	P08249	0.459173	0.436612
323	P97298	Pigment epithelium-derived factor	Serpinf1	P97298	0.413312	0.489147	P97298	0.10529	0.866188	P97298	0.458908	0.436911
563	Q9CXW3	Calcyclin-binding protein	Cacybp	Q9CXW3	-0.679784	0.206753	Q9CXW3	0.274919	0.654423	Q9CXW3	0.458872	0.436952
846	Q8K0U4	Heat shock 70 kDa protein 12A	Hspa12a	Q8K0U4	0.746713	0.147069	Q8K0U4	0.531223	0.356942	Q8K0U4	0.458382	0.437506
708	P13745	Glutathione S-transferase A1	Gsta1;Gsta2	P13745	0.287693	0.638815	P13745	0.134334	0.829476	P13745	-0.45666	0.439456
346	Q01853	Transitional endoplasmic reticulum ATPase	Vcp	Q01853	0.79344	0.109135	Q01853	-0.33594	0.580455	Q01853	-0.455066	0.441262
407	Q61753	D-3-phosphoglycerate dehydrogenase	Phgdh	Q61753	-0.245359	0.690762	Q61753	-0.371963	0.537561	Q61753	-0.452267	0.444438
467	Q8CG14	Complement C1s-A subcomponent	C1sa	Q8CG14	0.441669	0.456509	Q8CG14	0.711776	0.1775	Q8CG14	0.451649	0.445141
280	P61982	14-3-3 protein gamma	Ywhag	P61982	0.562158	0.323964	P61982	-0.426625	0.473764	P61982	-0.45149	0.445321
918	Q9R1J0	Sterol-4-alpha-carboxylate 3-dehydrogenase	Nsdhl	Q9R1J0	0.180428	0.771525	Q9R1J0	0.622646	0.26194	Q9R1J0	-0.448984	0.448169
67	P05213	Tubulin alpha-1B chain	Tuba1b	P05213	-0.583743	0.301441	P05213	0.646343	0.238621	P05213	-0.448922	0.44824
81	P07759	Serine protease inhibitor A3K	Serpina3k	P07759	0.473036	0.420995	P07759	0.620892	0.263689	P07759	-0.446147	0.4514
95	P09411	Phosphoglycerate kinase 1	Pgk1	P09411	-0.804958	0.100322	P09411	-0.218653	0.723836	P09411	0.445864	0.451723
256	P53811	Phosphatidylinositol transfer protein beta isoform	Pitpnb	P53811	-0.616428	0.268154	P53811	0.838929	0.161071	P53811	-0.546897	0.453103
299	P63242	Eukaryotic translation initiation factor 5A-1	Eif5a	P63242	-0.289288	0.636871	P63242	0.753032	0.141747	P63242	-0.442023	0.456105
260	P56395	Cytochrome b5	Cyb5a	P56395	0.718699	0.17134	P56395	-0.109762	0.860527	P56395	0.441423	0.45679
266	P58252	Elongation factor 2	Eef2	P58252	-0.316468	0.603892	P58252	-0.828672	0.0829064	P58252	-0.440486	0.45786
619	Q9JMH6	Thioredoxin reductase 1, cytoplasmic	Txnrd1	Q9JMH6	-0.115459	0.853321	Q9JMH6	-0.41006	0.492921	Q9JMH6	0.434875	0.464284
612	Q9JIF7	Coatomer subunit beta	Copb1	Q9JIF7	0.18271	0.768668	Q9JIF7	0.438478	0.460157	Q9JIF7	-0.433892	0.465412
647	Q9WTX5	S-phase kinase-associated protein 1	Skp1	Q9WTX5	-0.461225	0.69482	Q9WTX5	0.00329769	0.995801	Q9WTX5	0.433454	0.465914
690	P03977	Ig kappa chain V-III region		P03977	0.189961	0.759597	P03977	-0.583418	0.301777	P03977	-0.433266	0.46613
85	P08121	Collagen alpha-1(III) chain	Col3a1	P08121	0.571	0.429	P08121	0.0501987	0.936112	P08121	0.430231	0.469615
360	Q08879	Fibulin-1	Fbln1	Q08879	0.273857	0.655723	Q08879	-0.224643	0.7164	Q08879	0.430068	0.469803
919	Q9R1Z7	6-pyruvoyl tetrahydrobiopterin synthase	Pts	Q9R1Z7	0.401614	0.502749	Q9R1Z7	-0.410208	0.492749	Q9R1Z7	-0.430062	0.46981
62	P04186	Complement factor B	Cfb	P04186	0.355519	0.557064	P04186	0.183327	0.767895	P04186	-0.4299	0.469996
309	P70202	Latexin	Lxn	P70202	-0.921694	0.253611	P70202	0.873497	0.126503	P70202	0.427188	0.473116
218	P42669	Transcriptional activator protein Pur-alpha	Pura	P42669	0.427892	0.572108	P42669	-0.375406	0.533496	P42669	0.424894	0.475758
634	Q9R0H0	Peroxisomal acyl-coenzyme A oxidase 1	Acox1	Q9R0H0	-0.522759	0.366101	Q9R0H0	-0.10824	0.862454	Q9R0H0	0.422875	0.478087
193	P30412	Peptidyl-prolyl cis-trans isomerase C	Ppic	P30412	0.202167	0.744358	P30412	0.723778	0.16686	P30412	0.422624	0.478376
400	Q61508	Extracellular matrix protein 1	Ecm1	Q61508	-0.0834162	0.893914	Q61508	-0.0191564	0.975611	Q61508	-0.421861	0.479257
746	P50543	Protein S100-A11	S100a11	P50543	0.581247	0.304024	P50543	-0.286808	0.639895	P50543	-0.421237	0.479977
725	P29621	Serine protease inhibitor A3C;Serine protease inhibitor A3F	Serpina3c;Serpina3f	P29621	0.872085	0.0538524	P29621	0.236552	0.701645	P29621	0.420767	0.48052
787	Q00898	Alpha-1-antitrypsin 1-5	Serpina1e	Q00898	0.557111	0.32929	Q00898	0.430675	0.469105	Q00898	0.420533	0.48079
124	P14602	Heat shock protein beta-1	Hspb1	P14602	0.927778	0.243433	P14602	0.661272	0.224238	P14602	-0.516501	0.483499
849	Q8R1B4	Eukaryotic translation initiation factor 3 subunit C	Eif3c	Q8R1B4	-0.0574075	0.926947	Q8R1B4	-0.603245	0.281457	Q8R1B4	-0.418057	0.483652
489	Q8R146	Acylamino-acid-releasing enzyme	Apeh	Q8R146	-0.107858	0.862937	Q8R146	0.383983	0.523393	Q8R146	-0.413826	0.488551
149	P18760	Cofilin-1	Cfl1	P18760	-0.47041	0.423943	P18760	-0.655719	0.229559	P18760	-0.413177	0.489304
220	P45376	Aldose reductase	Akr1b1	P45376	-0.347061	0.567147	P45376	-0.282629	0.644995	P45376	0.413146	0.489339
356	Q07797	Galectin-3-binding protein	Lgals3bp	Q07797	0.654139	0.231079	Q07797	-0.0418574	0.946721	Q07797	-0.510654	0.489346
821	Q6P1F6	Serine/threonine-protein phosphatase 2A	Ppp2r2a	Q6P1F6	0.240857	0.696323	Q6P1F6	-0.842406	0.0732994	Q6P1F6	-0.412796	0.489745
39	O88685	26S protease regulatory subunit 6A	Psmc3	O88685	-0.393835	0.606165	O88685	0.812825	0.094432	O88685	-0.508016	0.491984
712	P18572	Basigin	Bsg	P18572	0.790955	0.111067	P18572	-0.288271	0.63811	P18572	0.410535	0.492369
667	Q9Z2U0	Proteasome subunit alpha type-7	Psma7	Q9Z2U0	0.482616	0.41028	Q9Z2U0	-0.620153	0.264427	Q9Z2U0	-0.410035	0.49295
494	Q8R3B1	1-PI 4,5-bisphosphate phosphodiesterase delta-1	Plcd1	Q8R3B1	0.809379	0.0969987	Q8R3B1	0.0955267	0.878557	Q8R3B1	-0.506148	0.493852
237	P48678	Prelamin-A/C;Lamin-A/C	Lmna	P48678	0.554457	0.332099	P48678	0.752907	0.141851	P48678	0.408852	0.494323
29	O55234	Proteasome subunit beta type-5	Psmb5	O55234	-0.07151	0.909028	O55234	-0.676653	0.209682	O55234	0.408712	0.494487
198	P32261	Antithrombin-III	Serpinc1	P32261	0.64184	0.243007	P32261	0.764386	0.13233	P32261	0.407841	0.495499
406	Q61646	Haptoglobin;Haptoglobin alpha chain;Haptoglobin beta chain	Hp	Q61646	0.144192	0.817048	Q61646	0.0642951	0.918193	Q61646	-0.407811	0.495534
797	Q3THS6	S-adenosylmethionine synthase isoform type-2	Mat2a	Q3THS6	0.726847	0.164171	Q3THS6	0.755354	0.139806	Q3THS6	-0.406754	0.496762
748	P50608	Fibromodulin	Fmod	P50608	0.0912024	0.884039	P50608	0.229766	0.710048	P50608	0.406277	0.497318
717	P22892	AP-1 complex subunit gamma-1	Ap1g1	P22892	0.0374367	0.952345	P22892	-0.228405	0.711734	P22892	-0.406109	0.497513
24	O35945	Aldehyde dehydrogenase, cytosolic 1	Aldh1a7	O35945	-0.223467	0.717859	O35945	0.469996	0.424408	O35945	0.406092	0.497533
671	Q9Z2Y8	Proline synthase co-transcribed bacterial homolog protein	Prosc	Q9Z2Y8	-0.844783	0.0716744	Q9Z2Y8	0.542141	0.345213	Q9Z2Y8	0.708319	0.498907
598	Q9DCN2	NADH-cytochrome b5 reductase 3	Cyb5r3	Q9DCN2	-0.0146407	0.98136	Q9DCN2	-0.619365	0.380635	Q9DCN2	-0.404288	0.499633
272	P60843	Eukaryotic initiation factor 4A-I	Eif4a1	P60843	-0.527824	0.360614	P60843	-0.773889	0.124597	P60843	0.403553	0.500489
399	Q61425	Hydroxyacyl-coenzyme A dehydrogenase, mitochondrial	Hadh	Q61425	0.568584	0.317216	Q61425	-0.525932	0.362661	Q61425	-0.402436	0.50179
706	P12850	Growth-regulated alpha protein;KC(5-72)	Cxcl1	P12850	-0.435365	0.463723	P12850	-0.5117	0.378152	P12850	-0.4024	0.501833
416	Q62348	Translin	Tsn	Q62348	-0.866277	0.0575087	Q62348	-0.377481	0.531048	Q62348	0.402366	0.501872
902	Q9DCW4	Electron transfer flavoprotein subunit beta	Etfb	Q9DCW4	0.0974787	0.876083	Q9DCW4	-0.626186	0.258419	Q9DCW4	0.402213	0.502051
766	P62627	Dynein light chain roadblock-type 1	Dynlrb1	P62627	-0.51894	0.370252	P62627	-0.781295	0.118668	P62627	0.40221	0.502054
807	Q61702	Inter-alpha-trypsin inhibitor heavy chain H1	Itih1	Q61702	-0.0303139	0.961409	Q61702	0.22254	0.71901	Q61702	0.40198	0.502322
236	P48036	Annexin A5	Anxa5	P48036	-0.629876	0.254763	P48036	-0.276058	0.653029	P48036	-0.40133	0.50308
138	P16675	Lysosomal protective protein 20 kDa chain	Ctsa	P16675	0.222854	0.777146	P16675	-0.867049	0.132951	P16675	0.400139	0.504469
595	Q9DBZ5	Eukaryotic translation initiation factor 3 subunit K	Eif3k	Q9DBZ5	0.923705	0.0762946	Q9DBZ5	0.692399	0.307601	Q9DBZ5	-0.398814	0.506016
404	Q61598	Rab GDP dissociation inhibitor beta	Gdi2	Q61598	-0.3822	0.52549	Q61598	-0.393394	0.512352	Q61598	-0.398534	0.506343
1	A6H584	Collagen alpha-5(VI) chain	Col6a5	A6H584	-0.483791	0.408971	A6H584	0.166487	0.789005	A6H584	-0.486402	0.513598
440	Q7TSV4	Phosphoglucomutase-2	Pgm2	Q7TSV4	-0.768098	0.129293	Q7TSV4	-0.859312	0.0619919	Q7TSV4	-0.392027	0.513953
321	P85094	Isochorismatase domain-containing protein 2A, mitochondrial	Isoc2a	P85094	0.568739	0.317053	P85094	-0.464078	0.431071	P85094	-0.482968	0.517032
60	P03987	Ig gamma-3 chain C region		P03987	-0.0206352	0.973728	P03987	-0.0493278	0.937219	P03987	0.388974	0.517531
608	Q9JHR7	Insulin-degrading enzyme	Ide	Q9JHR7	-0.261733	0.738267	Q9JHR7	-0.0522426	0.947757	Q9JHR7	-0.388846	0.517682
296	P63085	Mitogen-activated protein kinase 1	Mapk1	P63085	-0.143631	0.856369	P63085	-0.737836	0.154643	P63085	0.38625	0.520729
147	P17751	Triosephosphate isomerase	Tpi1	P17751	-0.343226	0.57173	P17751	-0.501675	0.389156	P17751	-0.384885	0.522333
648	Q9WU78	Programmed cell death 6-interacting protein	Pdcd6ip	Q9WU78	0.574866	0.310653	Q9WU78	0.338545	0.577332	Q9WU78	0.383606	0.523836
615	Q9JK53	Prolargin	Prelp	Q9JK53	-0.20032	0.746661	Q9JK53	0.368135	0.54209	Q9JK53	0.383315	0.524178
803	Q60823	RAC-beta serine/threonine-protein kinase	Akt2	Q60823	-0.0247612	0.968476	Q60823	-0.134458	0.82932	Q60823	0.382139	0.525562
501	Q8VDD5	Myosin-9	Myh9	Q8VDD5	0.417071	0.484793	Q8VDD5	0.0706208	0.910158	Q8VDD5	-0.381957	0.525776
180	P28271	Cytoplasmic aconitate hydratase	Aco1	P28271	-0.403865	0.500125	P28271	-0.36419	0.546764	P28271	-0.381796	0.525965
128	P14901	Heme oxygenase 1	Hmox1	P14901	-0.0171255	0.978196	P14901	-0.598498	0.286288	P14901	0.375397	0.533505
858	Q91WU5	Arsenite methyltransferase	As3mt	Q91WU5	0.416138	0.485874	Q91WU5	-0.179471	0.772723	Q91WU5	0.375237	0.533695
485	Q8QZT1	Acetyl-CoA acetyltransferase, mitochondrial	Acat1	Q8QZT1	-0.172236	0.781791	Q8QZT1	0.206915	0.738439	Q8QZT1	-0.374139	0.534991
491	Q8R1G2	Carboxymethylenebutenolidase homolog	Cmbl	Q8R1G2	0.264179	0.735821	Q8R1G2	-0.933538	0.066462	Q8R1G2	-0.372625	0.536779
461	Q8BWT1	3-ketoacyl-CoA thiolase, mitochondrial	Acaa2	Q8BWT1	0.877749	0.0503595	Q8BWT1	0.733014	0.158803	Q8BWT1	0.372327	0.537131
103	P10493	Nidogen-1	Nid1	P10493	0.594969	0.289894	P10493	0.383768	0.523646	P10493	-0.371629	0.537956
421	Q62465	Synaptic vesicle membrane protein VAT-1 homolog	Vat1	Q62465	0.370791	0.538947	Q62465	0.426119	0.474346	Q62465	0.371486	0.538126
238	P48759	Pentraxin-related protein PTX3	Ptx3	P48759	-0.180972	0.770843	P48759	-0.203105	0.743188	P48759	-0.370818	0.538915
574	Q9D1Q6	Endoplasmic reticulum resident protein 44	Erp44	Q9D1Q6	0.687064	0.199986	Q9D1Q6	0.799778	0.104257	Q9D1Q6	-0.369601	0.540355
355	Q06890	Clusterin;Clusterin beta chain;Clusterin alpha chain	Clu	Q06890	0.367357	0.543011	Q06890	0.00390559	0.995027	Q06890	-0.368736	0.541378
840	Q8C0E2	Vacuolar protein sorting-associated protein 26B	Vps26b	Q8C0E2	-0.760906	0.135196	Q8C0E2	-0.362974	0.548206	Q8C0E2	-0.367797	0.54249
852	Q8R2G4	Ecto-ADP-ribosyltransferase 3	Art3	Q8R2G4	0.694641	0.193011	Q8R2G4	-0.270976	0.659253	Q8R2G4	0.36674	0.543742
547	Q99PT1	Rho GDP-dissociation inhibitor 1	Arhgdia	Q99PT1	-0.871707	0.0540877	Q99PT1	-0.607496	0.277148	Q99PT1	0.362561	0.548696
335	P99029	Peroxiredoxin-5, mitochondrial	Prdx5	P99029	-0.307383	0.614882	P99029	0.748872	0.145245	P99029	0.36255	0.548709
734	P40936	Indolethylamine N-methyltransferase	Inmt	P40936	0.340252	0.575289	P40936	-0.165652	0.790054	P40936	-0.360928	0.550634
870	Q99KJ8	Dynactin subunit 2	Dctn2	Q99KJ8	0.0628949	0.919973	Q99KJ8	0.497896	0.393323	Q99KJ8	-0.3605	0.551143
802	Q60710	Deoxynucleoside triphosphate triphosphohydrolase SAMHD1	Samhd1	Q60710	-0.482778	0.4101	Q60710	0.585815	0.299301	Q60710	-0.359985	0.551754
731	P35564	Calnexin	Canx	P35564	0.0558233	0.92896	P35564	0.709753	0.179312	P35564	-0.359483	0.552351
474	Q8CIE6	Coatomer subunit alpha;Xenin;Proxenin	Copa	Q8CIE6	0.634474	0.250227	Q8CIE6	-0.011451	0.98542	Q8CIE6	-0.358675	0.553311
273	P61087	Ubiquitin-conjugating enzyme E2 K	Ube2k	P61087	-0.611824	0.272781	P61087	-0.422164	0.478906	P61087	0.357655	0.554524
758	P56391	Cytochrome c oxidase subunit 6B1	Cox6b1	P56391	-0.265417	0.666072	P56391	0.317636	0.60248	P56391	-0.356078	0.556399
855	Q91VJ2	Protein kinase C delta-binding protein	Prkcdbp	Q91VJ2	0.849157	0.0687134	Q91VJ2	0.369506	0.540468	Q91VJ2	-0.353918	0.55897
169	P24472	Glutathione S-transferase A4	Gsta4	P24472	-0.447976	0.449317	P24472	-0.331367	0.585944	P24472	0.440854	0.559146
476	Q8JZQ9	Eukaryotic translation initiation factor 3 subunit B	Eif3b	Q8JZQ9	0.686953	0.313047	Q8JZQ9	-0.684857	0.202031	Q8JZQ9	-0.35241	0.560766
703	P09056	Leukemia inhibitory factor	Lif	P09056	-0.633676	0.251013	P09056	-0.570784	0.314913	P09056	0.352007	0.561247
828	Q7TMM9	Tubulin beta-2A chain;Tubulin beta-2B chain	Tubb2a;Tubb2b	Q7TMM9	0.599312	0.285458	Q7TMM9	0.216854	0.726072	Q7TMM9	0.351618	0.56171
263	P57759	Endoplasmic reticulum resident protein 29	Erp29	P57759	0.738041	0.154467	P57759	0.736305	0.155961	P57759	0.350166	0.563442
593	Q9DBL9	1-acylglycerol-3-phosphate O-acyltransferase ABHD5	Abhd5	Q9DBL9	0.71384	0.175657	Q9DBL9	0.566288	0.319623	Q9DBL9	-0.434408	0.565592
742	P48758	Carbonyl reductase [NADPH] 1	Cbr1	P48758	-0.564889	0.321091	P48758	-0.195352	0.752862	P48758	-0.346807	0.56745
521	Q91ZX7	Low-density lipoprotein receptor-related protein 1	Lrp1	Q91ZX7	0.0430376	0.94522	Q91ZX7	0.866506	0.0573634	Q91ZX7	-0.344789	0.569861
810	Q62059	Versican core protein	Vcan	Q62059	-0.409479	0.493596	Q62059	0.119689	0.847972	Q62059	-0.340531	0.574954
35	O88492	Perilipin-4	Plin4	O88492	-0.158914	0.798519	O88492	0.0335631	0.957274	O88492	-0.3399	0.57571
888	Q9D1M0	Protein SEC13 homolog	Sec13	Q9D1M0	-0.102885	0.869234	Q9D1M0	-0.519793	0.369324	Q9D1M0	-0.337574	0.578496
46	P00687	Alpha-amylase 1	Amy1	P00687	0.608078	0.27656	P00687	-0.60859	0.276042	P00687	-0.419752	0.580248
363	Q1ERP8	CMRF35-like molecule 9	Cd300lg	Q1ERP8	0.694901	0.192773	Q1ERP8	-0.282791	0.644798	Q1ERP8	-0.418099	0.581901
162	P22777	Plasminogen activator inhibitor 1	Serpine1	P22777	-0.44768	0.449654	P22777	-0.82695	0.0841363	P22777	-0.331476	0.585813
790	Q02819	Nucleobindin-1	Nucb1	Q02819	0.272066	0.657917	Q02819	0.116496	0.852009	Q02819	-0.329389	0.588321
326	P97372	Proteasome activator complex subunit 2	Psme2	P97372	-0.011708	0.985093	P97372	-0.620096	0.264483	P97372	-0.329367	0.588348
139	P16858	Glyceraldehyde-3-phosphate dehydrogenase	Gapdh	P16858	-0.0102158	0.986993	P16858	0.247621	0.687971	P16858	0.328944	0.588856
459	Q8BTM8	Filamin-A	Flna	Q8BTM8	-0.302278	0.621072	Q8BTM8	0.284091	0.643211	Q8BTM8	0.326347	0.59198
618	Q9JM76	Actin-related protein 2/3 complex subunit 3	Arpc3	Q9JM76	0.271505	0.728495	Q9JM76	0.0773241	0.901646	Q9JM76	-0.326271	0.592072
636	Q9R0X4	Acyl-coenzyme A thioesterase 9, mitochondrial	Acot9	Q9R0X4	0.555382	0.625144	Q9R0X4	-0.201825	0.744784	Q9R0X4	-0.325417	0.593099
381	Q60675	Laminin subunit alpha-2	Lama2	Q60675	0.718272	0.171718	Q60675	0.237834	0.70006	Q60675	-0.324708	0.593953
249	P51660	Peroxisomal multifunctional enzyme type 2	Hsd17b4	P51660	-0.790923	0.111091	P51660	-0.433136	0.466279	P51660	-0.323753	0.595103
342	Q01339	Beta-2-glycoprotein 1	Apoh	Q01339	0.439061	0.45949	Q01339	0.589967	0.295024	Q01339	-0.323666	0.595208
663	Q9Z1N5	Spliceosome RNA helicase Ddx39b	Ddx39b;Ddx39a	Q9Z1N5	-0.761005	0.238995	Q9Z1N5	0.640118	0.24469	Q9Z1N5	-0.322839	0.596205
915	Q9R0M5	Thiamin pyrophosphokinase 1	Tpk1	Q9R0M5	-0.824396	0.0859711	Q9R0M5	0.152606	0.806453	Q9R0M5	0.319159	0.600643
452	Q8BJW6	Eukaryotic translation initiation factor 2A	Eif2a	Q8BJW6	0.548649	0.451351	Q8BJW6	-0.405625	0.498077	Q8BJW6	0.319053	0.60077
876	Q9CQE1	Protein NipSnap homolog 3B	Nipsnap3b	Q9CQE1	0.666972	0.218812	Q9CQE1	0.596321	0.288511	Q9CQE1	-0.316279	0.604119
676	O08756	3-hydroxyacyl-CoA dehydrogenase type-2	Hsd17b10	O08756	0.331507	0.585776	O08756	0.687062	0.199987	O08756	-0.312611	0.608552
661	Q9Z0X1	Apoptosis-inducing factor 1, mitochondrial	Aifm1	Q9Z0X1	0.714373	0.175182	Q9Z0X1	0.147154	0.813317	Q9Z0X1	0.309367	0.612478
544	Q99MN9	Propionyl-CoA carboxylase beta chain, mitochondrial	Pccb	Q99MN9	0.0740239	0.905836	Q99MN9	0.500724	0.390204	Q99MN9	-0.308484	0.613547
670	Q9Z2X1	Heterogeneous nuclear ribonucleoprotein F	Hnrnpf	Q9Z2X1	0.302218	0.621145	Q9Z2X1	0.57373	0.311838	Q9Z2X1	-0.385161	0.614839
7	O08746	Matrilin-2	Matn2	O08746	-0.422305	0.478745	O08746	0.0379813	0.962019	O08746	0.567706	0.615662
729	P35330	Intercellular adhesion molecule 2	Icam2	P35330	0.27847	0.650078	P35330	-0.299094	0.624939	P35330	0.305692	0.616931
28	O55131	Septin-7	41889	O55131	0.364961	0.635039	O55131	0.844137	0.0721147	O55131	-0.304317	0.618598
656	Q9WVL0	Maleylacetoacetate isomerase	Gstz1	Q9WVL0	0.014892	0.98104	Q9WVL0	0.0653408	0.916865	Q9WVL0	-0.299722	0.624176
514	Q91XE4	Aspartoacylase-2	Acy3	Q91XE4	-0.562063	0.324064	Q91XE4	0.188	0.762048	Q91XE4	-0.297695	0.626638
101	P10126	Elongation factor 1-alpha 1;Elongation factor 1-alpha 2	Eef1a1;Eef1a2	P10126	-0.254367	0.679657	P10126	0.0169642	0.978402	P10126	0.296809	0.627716
458	Q8BPB5	EGF-containing fibulin-like extracellular matrix protein 1	Efemp1	Q8BPB5	-0.391161	0.514968	Q8BPB5	0.240098	0.697261	Q8BPB5	-0.293541	0.631691
705	P11672	Neutrophil gelatinase-associated lipocalin	Lcn2	P11672	0.013158	0.983247	P11672	-0.303894	0.619111	P11672	-0.292812	0.632578
73	P06801	NADP-dependent malic enzyme	Me1	P06801	0.735703	0.15648	P06801	-0.194941	0.753375	P06801	-0.2928	0.632593
375	Q60590	Alpha-1-acid glycoprotein 1	Orm1	Q60590	0.985607	0.108142	Q60590	0.00876029	0.988846	Q60590	0.36575	0.63425
539	Q99LB7	Sarcosine dehydrogenase, mitochondrial	Sardh	Q99LB7	0.578648	0.306719	Q99LB7	0.934193	0.0658072	Q99LB7	0.291002	0.634782
386	Q60994	Adiponectin	Adipoq	Q60994	0.405732	0.497951	Q60994	0.568106	0.317717	Q60994	-0.287981	0.638465
854	Q8VC30	Bifunctional ATP-dependent dihydroxyacetone kinase	Dak	Q8VC30	-0.30616	0.616364	Q8VC30	0.853011	0.0661376	Q8VC30	0.283579	0.643836
811	Q62264	Thyroid hormone-inducible hepatic protein	Thrsp	Q62264	0.1657	0.789994	Q62264	-0.859647	0.0617739	Q62264	-0.281672	0.646164
358	Q08761	Vitamin K-dependent protein S	Pros1	Q08761	0.307956	0.614188	Q08761	0.341937	0.573272	Q08761	-0.353399	0.646601
872	Q99LS3	Phosphoserine phosphatase	Psph	Q99LS3	0.811509	0.0954095	Q99LS3	0.353246	0.55977	Q99LS3	-0.278123	0.650503
780	P84091	AP-2 complex subunit mu	Ap2m1	P84091	-0.831764	0.0807118	P84091	-0.356241	0.556205	P84091	-0.277691	0.651031
340	Q00897	Alpha-1-antitrypsin 1-4	Serpina1d	Q00897	0.502065	0.388727	Q00897	0.0994607	0.873572	Q00897	-0.277416	0.651368
874	Q9CPT4	UPF0556 protein C19orf10 homolog	D17Wsu104e	Q9CPT4	-0.33729	0.578837	Q9CPT4	0.357452	0.554765	Q9CPT4	-0.276774	0.652153
261	P56399	Ubiquitin carboxyl-terminal hydrolase 5	Usp5	P56399	-0.207714	0.737445	P56399	0.622463	0.262122	P56399	-0.275277	0.653985
502	Q8VDK1	Nitrilase homolog 1	Nit1	Q8VDK1	-0.127543	0.838049	Q8VDK1	-0.106298	0.864912	Q8VDK1	-0.270567	0.659754
627	Q9QZA0	Carbonic anhydrase 5B, mitochondrial	Ca5b	Q9QZA0	0.532812	0.355229	Q9QZA0	0.329347	0.588371	Q9QZA0	0.270158	0.660256
448	Q8BH95	Enoyl-CoA hydratase, mitochondrial	Echs1	Q8BH95	-0.407168	0.496281	Q8BH95	0.776344	0.122622	Q8BH95	-0.267595	0.663399
343	Q01405	Protein transport protein Sec23A	Sec23a	Q01405	0.579213	0.60672	Q01405	-0.4317	0.467927	Q01405	0.266656	0.66455
662	Q9Z0Z4	Hephaestin	Heph	Q9Z0Z4	-0.0446554	0.971562	Q9Z0Z4	0.790492	0.209508	Q9Z0Z4	0.331032	0.668968
403	Q61581	Insulin-like growth factor-binding protein 7	Igfbp7	Q61581	0.428904	0.471141	Q61581	0.0719598	0.908457	Q61581	-0.260995	0.671503
40	O88844	Isocitrate dehydrogenase [NADP] cytoplasmic	Idh1	O88844	0.136965	0.826157	O88844	0.152151	0.807025	O88844	0.259616	0.673199
927	Q9Z1T1	AP-3 complex subunit beta-1	Ap3b1	Q9Z1T1	0.0025508	0.996752	Q9Z1T1	0.437072	0.461767	Q9Z1T1	-0.256295	0.677284
639	Q9R1P1	Proteasome subunit beta type-3	Psmb3	Q9R1P1	-0.330685	0.586764	Q9R1P1	-0.732921	0.158884	Q9R1P1	-0.256039	0.677599
179	P28076	Proteasome subunit beta type-9	Psmb9	P28076	0.67859	0.32141	P28076	-0.652231	0.547667	P28076	0.32086	0.67914
328	P97447	Four and a half LIM domains protein 1	Fhl1	P97447	-0.170602	0.783841	P97447	-0.21963	0.722623	P97447	0.254381	0.67964
635	Q9R0P3	S-formylglutathione hydrolase	Esd	Q9R0P3	-0.0982767	0.875072	Q9R0P3	-0.637505	0.247249	Q9R0P3	0.253999	0.68011
680	O70133	ATP-dependent RNA helicase A	Dhx9	O70133	0.719912	0.170267	O70133	-0.46615	0.428736	O70133	0.24992	0.685137
602	Q9EQH3	Vacuolar protein sorting-associated protein 35	Vps35	Q9EQH3	0.521148	0.36785	Q9EQH3	-0.00497342	0.993668	Q9EQH3	0.24778	0.687775
632	Q9R069	Basal cell adhesion molecule	Bcam	Q9R069	-0.868756	0.0559388	Q9R069	-0.121258	0.845989	Q9R069	0.247745	0.687818
782	P97333	Neuropilin-1	Nrp1	P97333	0.543521	0.343737	P97333	0.0371871	0.952663	P97333	0.247344	0.688313
633	Q9R0E2	Procollagen-lysine,2-oxoglutarate 5-dioxygenase 1	Plod1	Q9R0E2	0.641864	0.358136	Q9R0E2	0.706596	0.293404	Q9R0E2	0.247333	0.688327
819	Q6GQT9	Nodal modulator 1	Nomo1	Q6GQT9	-0.302742	0.620509	Q6GQT9	-0.284137	0.643154	Q6GQT9	0.24446	0.691873
223	P45952	Medium-chain specific acyl-CoA dehydrogenase, mitochondrial	Acadm	P45952	-0.37368	0.535533	P45952	0.174296	0.779208	P45952	0.241773	0.69519
352	Q05793	Basement membrane-specific heparan sulfate proteoglycan	Hspg2	Q05793	0.320106	0.5995	Q05793	0.342537	0.572554	Q05793	-0.240716	0.696497
908	Q9JIL4	Na(+)/H(+) exchange regulatory cofactor NHE-RF3	Pdzk1	Q9JIL4	0.0408513	0.948001	Q9JIL4	-0.219047	0.723348	Q9JIL4	-0.237018	0.701069
664	Q9Z1Q5	Chloride intracellular channel protein 1	Clic1	Q9Z1Q5	-0.946272	0.0537277	Q9Z1Q5	0.153538	0.805281	Q9Z1Q5	-0.236301	0.701956
640	Q9R1P3	Proteasome subunit beta type-2	Psmb2	Q9R1P3	-0.303883	0.619125	Q9R1P3	0.0806165	0.897467	Q9R1P3	-0.235417	0.70305
843	Q8CHH9	Septin-8	41890	Q8CHH9	-0.734508	0.157511	Q8CHH9	0.493005	0.398733	Q8CHH9	-0.235259	0.703245
402	Q61554	Fibrillin-1	Fbn1	Q61554	0.138935	0.823674	Q61554	0.103165	0.86888	Q61554	0.234371	0.704344
112	P11352	Glutathione peroxidase 1	Gpx1	P11352	-0.628723	0.255904	P11352	-0.0353809	0.954961	P11352	0.233364	0.705591
80	Q00896	Alpha-1-antitrypsin 1-3;Alpha-1-antitrypsin 1-1	Serpina1c;Serpina1a	Q00896	0.498118	0.393078	Q00896	-0.16907	0.785764	Q00896	-0.232332	0.706868
757	P56380	Bis(5-nucleosyl)-tetraphosphatase [asymmetrical]	Nudt2	P56380	0.493281	0.398428	P56380	0.0986966	0.87454	P56380	0.232262	0.706956
724	P29351	Tyrosine-protein phosphatase non-receptor type 6	Ptpn6	P29351	-0.780667	0.119167	P29351	-0.30453	0.61834	P29351	-0.230827	0.708733
63	P05064	Fructose-bisphosphate aldolase A	Aldoa	P05064	0.0321996	0.959009	P05064	-0.483379	0.40943	P05064	0.227547	0.712798
228	P46935	E3 ubiquitin-protein ligase NEDD4	Nedd4	P46935	-0.0103838	0.986779	P46935	0.240853	0.696328	P46935	-0.226801	0.713723
21	O35678	Monoglyceride lipase	Mgll	O35678	0.87541	0.0517932	O35678	-0.0840931	0.893056	O35678	-0.22639	0.714233
216	P42125	Enoyl-CoA delta isomerase 1, mitochondrial	Eci1	P42125	0.215777	0.727412	P42125	-0.250103	0.68491	P42125	0.225966	0.714759
372	Q5FWK3	Rho GTPase-activating protein 1	Arhgap1	Q5FWK3	-0.939315	0.222924	Q5FWK3	0.191918	0.757151	Q5FWK3	0.22538	0.715486
277	P61202	COP9 signalosome complex subunit 2	Cops2	P61202	0.820218	0.179782	P61202	-0.0345354	0.965465	P61202	-0.283616	0.716384
350	Q04447	Creatine kinase B-type	Ckb	Q04447	-0.687479	0.199602	Q04447	0.626216	0.25839	Q04447	-0.222881	0.718586
897	Q9DBG9	Tax1-binding protein 3	Tax1bp3	Q9DBG9	0.117307	0.850983	Q9DBG9	0.64178	0.243065	Q9DBG9	-0.221986	0.719698
500	Q8VD75	Huntingtin-interacting protein 1	Hip1	Q8VD75	0.802178	0.197822	Q8VD75	-0.234191	0.765809	Q8VD75	-0.22181	0.719916
172	P26039	Talin-1	Tln1	P26039	0.721022	0.169287	P26039	0.566699	0.319191	P26039	-0.218765	0.723698
108	P10810	Monocyte differentiation antigen CD14	Cd14	P10810	0.571278	0.314397	P10810	-0.365407	0.545321	P10810	-0.218606	0.723896
391	Q61166	Microtubule-associated protein RP/EB family member 1	Mapre1	Q61166	-0.272906	0.727094	Q61166	0.538633	0.348971	Q61166	-0.218016	0.724629
181	P28474	Alcohol dehydrogenase class-3	Adh5	P28474	-0.157894	0.799802	P28474	-0.753386	0.14145	P28474	0.217372	0.725428
882	Q9CXA2	Trans-L-3-hydroxyproline dehydratase	L3hypdh	Q9CXA2	-0.464787	0.430272	Q9CXA2	-0.817204	0.0912019	Q9CXA2	-0.217301	0.725517
376	Q60597	2-oxoglutarate dehydrogenase, mitochondrial	Ogdh	Q60597	0.494244	0.505756	Q60597	0.864162	0.135838	Q60597	-0.269752	0.730248
279	P61979	Heterogeneous nuclear ribonucleoprotein K	Hnrnpk	P61979	-0.221201	0.720672	P61979	0.00330174	0.995796	P61979	0.212176	0.73189
916	Q9R0P5	Destrin	Dstn	Q9R0P5	0.507736	0.382495	Q9R0P5	-0.700036	0.188088	Q9R0P5	0.211937	0.732188
222	P45591	Cofilin-2	Cfl2	P45591	0.32679	0.591447	P45591	0.302736	0.620516	P45591	0.211893	0.732242
171	P24549	Retinal dehydrogenase 1	Aldh1a1	P24549	-0.433177	0.466232	P24549	0.533557	0.354427	P24549	0.211885	0.732252
145	P17710	Hexokinase-1	Hk1	P17710	-0.084311	0.892779	P17710	-0.306649	0.61577	P17710	-0.211202	0.733102
189	P29391	Ferritin light chain 1;Ferritin light chain 2	Ftl1;Ftl2	P29391	-0.258054	0.67512	P29391	0.274057	0.655479	P29391	0.209724	0.734941
353	Q05816	Fatty acid-binding protein, epidermal	Fabp5	Q05816	-0.317573	0.602557	Q05816	-0.471515	0.422702	Q05816	-0.204322	0.74167
684	O88456	Calpain small subunit 1	Capns1	O88456	0.834048	0.0791024	O88456	-0.386308	0.52066	O88456	-0.203796	0.742326
41	O88968	Transcobalamin-2	Tcn2	O88968	0.627012	0.2576	O88968	-0.158405	0.799159	O88968	-0.25344	0.74656
688	O89103	Complement component C1q receptor	Cd93	O89103	0.51374	0.375921	O89103	0.522586	0.366289	O89103	0.200218	0.746788
736	P42225	Signal transducer and activator of transcription 1	Stat1	P42225	-0.100376	0.872412	P42225	0.0231442	0.970535	P42225	-0.199344	0.747879
716	P21845	Tryptase beta-2	Tpsb2	P21845	-0.163972	0.792164	P21845	-0.472156	0.421982	P21845	0.198319	0.749158
903	Q9DD06	Retinoic acid receptor responder protein 2	Rarres2	Q9DD06	0.797349	0.106119	Q9DD06	-0.232167	0.707074	Q9DD06	0.194653	0.753735
442	Q80X19	Collagen alpha-1(XIV) chain	Col14a1	Q80X19	-0.0830824	0.894338	Q80X19	-0.210588	0.733867	Q80X19	-0.194218	0.754278
788	Q00915	Retinol-binding protein 1	Rbp1	Q00915	0.497941	0.393274	Q00915	-0.323129	0.595855	Q00915	-0.193898	0.754678
914	Q9QZE7	Translin-associated protein X	Tsnax	Q9QZE7	-0.0130455	0.98339	Q9QZE7	-0.16639	0.789127	Q9QZE7	-0.191277	0.757952
654	Q9WVJ3	Carboxypeptidase Q	Cpq	Q9WVJ3	-0.819799	0.0893034	Q9WVJ3	0.138387	0.824364	Q9WVJ3	0.191176	0.758078
847	Q8K354	Carbonyl reductase [NADPH] 3	Cbr3	Q8K354	-0.188691	0.761185	Q8K354	-0.0984654	0.874833	Q8K354	-0.190926	0.758391
581	Q9D8N0	Elongation factor 1-gamma	Eef1g	Q9D8N0	0.102763	0.869389	Q9D8N0	-0.552894	0.333756	Q9D8N0	0.190735	0.75863
267	P58389	Serine/threonine-protein phosphatase 2A activator	Ppp2r4	P58389	-0.847424	0.152576	P58389	0.841549	0.0738882	P58389	-0.189492	0.760184
79	P07724	Serum albumin	Alb	P07724	-0.0112337	0.985697	P07724	0.427546	0.472704	P07724	0.187983	0.762069
257	P54310	Hormone-sensitive lipase	Lipe	P54310	0.221738	0.720005	P54310	0.70054	0.18763	P54310	-0.186383	0.764071
762	P61290	Proteasome activator complex subunit 3	Psme3	P61290	0.832579	0.0801366	P61290	0.235427	0.703038	P61290	-0.185267	0.765468
472	Q8CI94	Glycogen phosphorylase, brain form	Pygb	Q8CI94	0.772933	0.125369	Q8CI94	-0.246312	0.689587	Q8CI94	-0.185137	0.76563
96	P09470	Angiotensin-converting enzyme	Ace	P09470	-0.229975	0.709788	P09470	-0.16173	0.79498	P09470	0.182726	0.768648
322	P97290	Plasma protease C1 inhibitor	Serping1	P97290	-0.0957877	0.878226	P97290	-0.0201894	0.974296	P97290	-0.17953	0.772649
262	P56480	ATP synthase subunit beta, mitochondrial	Atp5b	P56480	-0.492672	0.399102	P56480	0.464958	0.43008	P56480	0.178658	0.773741
515	Q91YI0	Argininosuccinate lyase	Asl	Q91YI0	-0.53201	0.356093	Q91YI0	-0.758338	0.137322	Q91YI0	0.178598	0.773817
496	Q8VCM7	Fibrinogen gamma chain	Fgg	Q8VCM7	-0.153094	0.805839	Q8VCM7	0.585791	0.299326	Q8VCM7	0.177576	0.775098
23	O35864	COP9 signalosome complex subunit 5	Cops5	O35864	0.51466	0.374917	O35864	-0.785159	0.11561	O35864	-0.17599	0.777085
55	P01942	Hemoglobin subunit alpha	Hba	P01942	0.279991	0.648218	P01942	0.438608	0.460008	P01942	-0.175736	0.777403
199	P34884	Macrophage migration inhibitory factor	Mif	P34884	-0.273889	0.655684	P34884	-0.657566	0.227785	P34884	0.17392	0.77968
243	P49817	Caveolin-1	Cav1	P49817	-0.356511	0.643489	P49817	0.0540865	0.931169	P49817	-0.172142	0.781909
519	Q91ZA3	Propionyl-CoA carboxylase alpha chain, mitochondrial	Pcca	Q91ZA3	-0.220079	0.722065	Q91ZA3	-0.631452	0.253206	Q91ZA3	0.169655	0.78503
867	Q922B2	Aspartate--tRNA ligase, cytoplasmic	Dars	Q922B2	-0.0156301	0.9801	Q922B2	-0.0736426	0.90632	Q922B2	-0.16895	0.785913
621	Q9QUR6	Prolyl endopeptidase	Prep	Q9QUR6	0.130463	0.834362	Q9QUR6	0.866442	0.0574038	Q9QUR6	0.168348	0.78667
15	O35215	D-dopachrome decarboxylase	Ddt	O35215	0.164792	0.791134	O35215	0.555716	0.330766	O35215	-0.211934	0.788066
251	P51885	Lumican	Lum	P51885	0.52031	0.368761	P51885	-0.600883	0.283858	P51885	0.165832	0.789828
741	P47962	60S ribosomal protein L5	Rpl5	P47962	0.119626	0.848052	P47962	-0.612496	0.272104	P47962	0.165523	0.790216
20	O35643	AP-1 complex subunit beta-1	Ap1b1	O35643	0.802621	0.102092	O35643	-0.0652779	0.916945	O35643	0.163614	0.792614
487	Q8R086	Sulfite oxidase, mitochondrial	Suox	Q8R086	-0.0570367	0.927418	Q8R086	-0.685552	0.201386	Q8R086	0.161593	0.795153
229	P47738	Aldehyde dehydrogenase, mitochondrial	Aldh2	P47738	-0.362711	0.548518	P47738	0.0128288	0.983666	P47738	0.161127	0.795737
585	Q9DAR7	m7GpppX diphosphatase	Dcps	Q9DAR7	-0.835724	0.0779282	Q9DAR7	0.409681	0.493361	Q9DAR7	-0.159738	0.797484
307	P70168	Importin subunit beta-1	Kpnb1	P70168	0.300153	0.623652	P70168	-0.0504873	0.935745	P70168	-0.156621	0.801402
336	Q00493	Carboxypeptidase E	Cpe	Q00493	-0.455817	0.544183	Q00493	-0.589448	0.295558	Q00493	0.304248	0.803189
799	Q3UGC7	Eukaryotic translation initiation factor 3 subunit J-A	Eif3j1;Eif3j2	Q3UGC7	-0.135174	0.828416	Q3UGC7	-0.673134	0.212989	Q3UGC7	-0.151901	0.80734
752	P52196	Thiosulfate sulfurtransferase	Tst	P52196	-0.663693	0.221929	P52196	0.0845354	0.892494	P52196	-0.151572	0.807754
723	P27612	Phospholipase A-2-activating protein	Plaa	P27612	-0.0809273	0.897073	P27612	-0.175456	0.777754	P27612	-0.150757	0.80878
431	Q6P1B1	Xaa-Pro aminopeptidase 1	Xpnpep1	Q6P1B1	0.851172	0.351785	Q6P1B1	0.538587	0.34902	Q6P1B1	-0.19114	0.80886
200	P34914	Bifunctional epoxide hydrolase 2	Ephx2	P34914	-0.244724	0.691546	P34914	-0.206013	0.739563	P34914	0.150417	0.809208
624	Q9QYB1	Chloride intracellular channel protein 4	Clic4	Q9QYB1	-0.0732021	0.906879	Q9QYB1	-0.688627	0.198542	Q9QYB1	-0.147976	0.812281
460	Q8BVI4	Dihydropteridine reductase	Qdpr	Q8BVI4	-0.265415	0.666074	Q8BVI4	-0.686935	0.200105	Q8BVI4	0.14402	0.817264
686	O88851	Putative hydrolase RBBP9	Rbbp9	O88851	0.0360147	0.954155	O88851	-0.533648	0.354329	O88851	-0.143332	0.818131
651	Q9WUU7	Cathepsin Z	Ctsz	Q9WUU7	-0.505306	0.385162	Q9WUU7	-0.0938799	0.880644	Q9WUU7	0.141999	0.819811
541	Q99LJ1	Tissue alpha-L-fucosidase	Fuca1	Q99LJ1	-0.60886	0.27577	Q99LJ1	-0.114963	0.885037	Q99LJ1	-0.141624	0.820283
75	P07141	Macrophage colony-stimulating factor 1	Csf1	P07141	0.320185	0.599405	P07141	-0.111154	0.858766	P07141	-0.277106	0.821249
424	Q64433	10 kDa heat shock protein, mitochondrial	Hspe1	Q64433	0.806113	0.0994502	Q64433	0.734106	0.157859	Q64433	0.139756	0.822638
3	O08529	Calpain-2 catalytic subunit	Capn2	O08529	0.445507	0.45213	O08529	-0.619859	0.26472	O08529	-0.138669	0.824009
88	P08226	Apolipoprotein E	Apoe	P08226	0.428259	0.471883	P08226	0.343328	0.571607	P08226	0.137937	0.824931
518	Q91Z53	Glyoxylate reductase/hydroxypyruvate reductase	Grhpr	Q91Z53	-0.539143	0.348424	Q91Z53	-0.424884	0.475769	Q91Z53	-0.173254	0.826746
434	Q76MZ3	Serine/threonine-protein phosphatase 2A	Ppp2r1a	Q76MZ3	-0.203438	0.742773	Q76MZ3	-0.690472	0.19684	Q76MZ3	0.135796	0.827632
110	P11152	Lipoprotein lipase	Lpl	P11152	0.876764	0.0509621	P11152	0.628221	0.256401	P11152	-0.135403	0.828127
194	P31001	Desmin	Des	P31001	-0.217438	0.725347	P31001	0.182167	0.769347	P31001	-0.132641	0.831612
510	Q91VI7	Ribonuclease inhibitor	Rnh1	Q91VI7	-0.700945	0.187262	Q91VI7	-0.670607	0.215371	Q91VI7	0.130014	0.834928
359	Q08857	Platelet glycoprotein 4	Cd36	Q08857	-0.217176	0.725672	Q08857	0.817733	0.0908132	Q08857	-0.164642	0.835358
378	Q60631	Growth factor receptor-bound protein 2	Grb2	Q60631	-0.115807	0.852881	Q60631	-0.387926	0.518761	Q60631	-0.12764	0.837926
738	P45700	Mannosyl-oligosaccharide 1,2-alpha-mannosidase IA	Man1a1	P45700	0.740753	0.152142	P45700	-0.415213	0.486944	P45700	-0.127105	0.838602
926	Q9Z0P5	Twinfilin-2	Twf2	Q9Z0P5	0.122787	0.844056	Q9Z0P5	-0.304379	0.618523	Q9Z0P5	0.12703	0.838696
784	P97426	Eosinophil cationic protein 1	Ear1	P97426	0.331402	0.585902	P97426	0.84375	0.0723794	P97426	-0.126453	0.839425
56	P02088	Hemoglobin subunit beta-1	Hbb-b1	P02088	0.364714	0.546143	P02088	0.680152	0.206409	P02088	0.125256	0.840938
70	P06728	Apolipoprotein A-IV	Apoa4	P06728	0.719827	0.488442	P06728	0.23783	0.700065	P06728	-0.125053	0.841194
856	Q91VM5	RNA binding motif protein, X-linked-like-1	Rbmxl1;Rbmx	Q91VM5	-0.789709	0.112039	Q91VM5	0.781516	0.118493	Q91VM5	-0.124836	0.841467
638	Q9R1P0	Proteasome subunit alpha type-4	Psma4	Q9R1P0	0.852605	0.0664074	Q9R1P0	-0.189556	0.760103	Q9R1P0	0.123729	0.842866
397	Q61316	Heat shock 70 kDa protein 4	Hspa4	Q61316	-0.314876	0.605814	Q61316	-0.266286	0.665004	Q61316	0.120782	0.84659
415	Q62261	Spectrin beta chain, non-erythrocytic 1	Sptbn1	Q62261	0.819069	0.0898362	Q62261	0.265101	0.666459	Q62261	-0.120214	0.847308
537	Q99L13	3-hydroxyisobutyrate dehydrogenase, mitochondrial	Hibadh	Q99L13	-0.213926	0.786074	Q99L13	-0.01939	0.975313	Q99L13	0.118517	0.849454
481	Q8K4G1	Latent-transforming growth factor beta-binding protein 4	Ltbp4	Q8K4G1	0.537446	0.350245	Q8K4G1	-0.161371	0.795431	Q8K4G1	0.11706	0.851295
142	P17426	AP-2 complex subunit alpha-1	Ap2a1	P17426	0.995011	0.0636179	P17426	0.770589	0.439925	P17426	-0.116958	0.851424
880	Q9CRB6	Tubulin polymerization-promoting protein family member 3	Tppp3	Q9CRB6	-0.576843	0.308596	Q9CRB6	0.874951	0.052076	Q9CRB6	0.116691	0.851762
10	O08997	Copper transport protein ATOX1	Atox1	O08997	-0.290034	0.635962	O08997	-0.674863	0.325137	O08997	-0.148202	0.851798
715	P21180	Complement C2	C2	P21180	0.187517	0.762653	P21180	-0.588658	0.29637	P21180	0.116354	0.852188
235	P47968	Ribose-5-phosphate isomerase	Rpia	P47968	0.0494658	0.950534	P47968	-0.952117	0.197804	P47968	0.115051	0.853837
605	Q9ESB3	Histidine-rich glycoprotein	Hrg	Q9ESB3	-0.477831	0.415624	Q9ESB3	0.877985	0.0502159	Q9ESB3	0.114383	0.854681
49	P01029	Complement C4-B	C4b	P01029	0.680887	0.205723	P01029	0.302374	0.620955	P01029	0.114295	0.854793
590	Q9DBF1	Alpha-aminoadipic semialdehyde dehydrogenase	Aldh7a1	Q9DBF1	0.351415	0.561952	Q9DBF1	0.127508	0.838093	Q9DBF1	-0.113714	0.855527
905	Q9EQK5	Major vault protein	Mvp	Q9EQK5	-0.174857	0.778505	Q9EQK5	-0.208754	0.736149	Q9EQK5	-0.111561	0.858251
423	Q64010	Adapter molecule crk	Crk	Q64010	-0.193688	0.75494	Q64010	0.455847	0.440377	Q64010	0.108336	0.862332
449	Q8BHG1	Nardilysin	Nrd1	Q8BHG1	-0.43847	0.56153	Q8BHG1	-0.333733	0.666267	Q8BHG1	0.107553	0.863323
48	P01027	Complement C3	C3	P01027	0.212835	0.731071	P01027	-0.2132	0.730616	P01027	-0.106188	0.865051
140	P17182	Alpha-enolase	Eno1	P17182	-0.215171	0.728165	P17182	-0.65161	0.233518	P17182	0.105299	0.866177
834	Q8BIJ6	Isoleucine--tRNA ligase, mitochondrial	Iars2	Q8BIJ6	-0.260469	0.672149	Q8BIJ6	0.349547	0.564179	Q8BIJ6	0.10265	0.869532
789	Q02248	Catenin beta-1	Ctnnb1	Q02248	-0.196688	0.751194	Q02248	0.12001	0.847566	Q02248	0.102462	0.869769
488	Q8R0Y6	Cytosolic 10-formyltetrahydrofolate dehydrogenase	Aldh1l1	Q8R0Y6	0.82517	0.0854136	Q8R0Y6	0.863872	0.0590451	Q8R0Y6	-0.10241	0.869835
492	Q8R2G6	Coiled-coil domain-containing protein 80	Ccdc80	Q8R2G6	0.716098	0.173647	Q8R2G6	0.772572	0.125661	Q8R2G6	-0.128293	0.871707
767	P62806	Histone H4	Hist1h4a	P62806	-0.221453	0.720359	P62806	-0.215492	0.727765	P62806	-0.100226	0.872602
504	Q8VDQ1	Prostaglandin reductase 2	Ptgr2	Q8VDQ1	0.276014	0.653083	Q8VDQ1	-0.375265	0.533662	Q8VDQ1	-0.125631	0.874369
814	Q64105	Sepiapterin reductase	Spr	Q64105	0.10821	0.862492	Q64105	-0.196702	0.751176	Q64105	0.0979645	0.875467
115	P11859	Angiotensinogen	Agt	P11859	0.68441	0.202445	P11859	-0.29679	0.627738	P11859	-0.0973616	0.876232
368	Q3UGR5	Haloacid dehalogenase-like hydrolase domain-containing 2	Hdhd2	Q3UGR5	0.173634	0.780038	Q3UGR5	-0.167152	0.788171	Q3UGR5	-0.0966867	0.877087
405	Q61599	Rho GDP-dissociation inhibitor 2	Arhgdib	Q61599	0.234542	0.704133	Q61599	0.311238	0.610213	Q61599	0.0964956	0.877329
210	P38647	Stress-70 protein, mitochondrial	Hspa9	P38647	-0.394903	0.510587	P38647	0.844333	0.0719811	P38647	-0.0962563	0.877632
478	Q8K157	Aldose 1-epimerase	Galm	Q8K157	-0.686827	0.200205	Q8K157	-0.775006	0.123698	Q8K157	-0.0958655	0.878128
512	Q91WP6	Serine protease inhibitor A3N	Serpina3n	Q91WP6	0.552413	0.334266	Q91WP6	0.121731	0.845391	Q91WP6	-0.0940701	0.880403
899	Q9DCM2	Glutathione S-transferase kappa 1	Gstk1	Q9DCM2	0.806258	0.0993409	Q9DCM2	-0.0250846	0.968065	Q9DCM2	0.0928677	0.881927
134	P16110	Galectin-3	Lgals3	P16110	0.164812	0.791109	P16110	-0.634687	0.250018	P16110	-0.0906434	0.884748
8	O08749	Dihydrolipoyl dehydrogenase, mitochondrial	Dld	O08749	0.483217	0.40961	O08749	-0.330912	0.586491	O08749	-0.0885104	0.887452
209	P37889	Fibulin-2	Fbln2	P37889	0.510829	0.379105	P37889	-0.10471	0.866923	P37889	-0.111029	0.888971
726	P31428	Dipeptidase 1	Dpep1	P31428	-0.739126	0.153536	P31428	0.0866513	0.88981	P31428	-0.0865196	0.889977
781	P97328	Ketohexokinase	Khk	P97328	-0.192944	0.75587	P97328	-0.4579	0.438052	P97328	0.0856686	0.891057
771	P63158	High mobility group protein B1	Hmgb1	P63158	-0.55812	0.328224	P63158	0.877154	0.0507234	P63158	0.08347	0.893846
493	Q8R2Y2	Cell surface glycoprotein MUC18	Mcam	Q8R2Y2	0.797823	0.105755	Q8R2Y2	0.0815329	0.896304	Q8R2Y2	0.0820254	0.895679
768	P62821	Ras-related protein Rab-1A	Rab1A	P62821	0.425887	0.474614	P62821	0.521271	0.367717	P62821	-0.080366	0.897785
561	Q9CWK8	Sorting nexin-2	Snx2	Q9CWK8	-0.0811204	0.9483	Q9CWK8	0.140085	0.822223	Q9CWK8	-0.0801449	0.898066
213	P40142	Transketolase	Tkt	P40142	0.295418	0.629407	P40142	-0.334921	0.581678	P40142	0.0748414	0.904798
532	Q99KI0	Aconitate hydratase, mitochondrial	Aco2	Q99KI0	-0.33528	0.581246	Q99KI0	0.844077	0.0721557	Q99KI0	-0.0729124	0.907247
337	Q00519	Xanthine dehydrogenase/oxidase	Xdh	Q00519	0.634979	0.24973	Q00519	-0.367141	0.543267	Q00519	0.070942	0.90975
408	Q61805	Lipopolysaccharide-binding protein	Lbp	Q61805	0.647668	0.352332	Q61805	0.241558	0.695457	Q61805	0.0699918	0.910956
292	P63005	Platelet-activating factor acetylhydrolase IB subunit alpha	Pafah1b1	P63005	0.554076	0.445924	P63005	0.407974	0.495344	P63005	-0.0698631	0.91112
312	P70372	ELAV-like protein 1	Elavl1	P70372	0.264144	0.667635	P70372	0.41521	0.58479	P70372	-0.0690863	0.912107
538	Q99L47	Hsc70-interacting protein	St13	Q99L47	0.48266	0.410232	Q99L47	-0.59691	0.287909	Q99L47	0.066962	0.914805
930	Q9Z2V4	Phosphoenolpyruvate carboxykinase, cytosolic [GTP]	Pck1	Q9Z2V4	0.166977	0.788391	Q9Z2V4	0.216635	0.726345	Q9Z2V4	0.0668738	0.914917
701	P05063	Fructose-bisphosphate aldolase C	Aldoc	P05063	-0.171762	0.782386	P05063	0.0724947	0.907778	P05063	-0.0662044	0.915768
848	Q8QZR4	Out at first protein homolog	Oaf	Q8QZR4	-0.385978	0.521049	Q8QZR4	0.594001	0.290885	Q8QZR4	0.0658413	0.916229
429	Q6GU68	Ig superfamily containing leucine-rich repeat protein	Islr	Q6GU68	-0.682246	0.204458	Q6GU68	0.128966	0.836252	Q6GU68	-0.06538	0.916815
808	Q61937	Nucleophosmin	Npm1	Q61937	0.871339	0.0543177	Q61937	0.339774	0.57586	Q61937	-0.0650247	0.917266
366	Q3U1J4	DNA damage-binding protein 1	Ddb1	Q3U1J4	0.39093	0.515238	Q3U1J4	0.565908	0.320022	Q3U1J4	0.0632012	0.919583
657	Q9Z0E6	Interferon-induced guanylate-binding protein 2	Gbp2;Gbp1	Q9Z0E6	0.633138	0.366862	Q9Z0E6	-0.421536	0.578464	Q9Z0E6	-0.0614198	0.921847
689	P00342	L-lactate dehydrogenase C chain	Ldhc	P00342	0.0583981	0.925688	P00342	-0.380881	0.527042	P00342	-0.0575095	0.926817
720	P25785	Metalloproteinase inhibitor 2	Timp2	P25785	0.84641	0.0705685	P25785	-0.607938	0.276702	P25785	0.0537431	0.931605
54	P01872	Ig mu chain C region secreted form	Igh-6	P01872	0.2058	0.739829	P01872	0.174364	0.779123	P01872	0.0532794	0.932195
832	Q8BG73	SH3 domain-binding glutamic acid-rich-like protein 2	Sh3bgrl2	Q8BG73	-0.864115	0.0588891	Q8BG73	0.487848	0.404455	Q8BG73	0.0525543	0.933117
176	P26883	Peptidyl-prolyl cis-trans isomerase FKBP1A	Fkbp1a	P26883	0.396603	0.740378	P26883	-0.837973	0.367482	P26883	-0.0522631	0.933487
575	Q9D2G2	Dihydrolipoyllysine-residue succinyltransferase , mitochondrial	Dlst	Q9D2G2	-0.348456	0.651544	Q9D2G2	0.784538	0.116099	Q9D2G2	-0.0480619	0.938829
361	Q11011	Puromycin-sensitive aminopeptidase	Npepps	Q11011	0.0902614	0.885232	Q11011	-0.272627	0.65723	Q11011	-0.0448123	0.942962
215	P41216	Long-chain-fatty-acid--CoA ligase 1	Acsl1	P41216	0.643652	0.241239	P41216	0.776071	0.122842	P41216	0.041459	0.947228
446	Q8BH61	Coagulation factor XIII A chain	F13a1	Q8BH61	-0.535317	0.352533	Q8BH61	0.169049	0.78579	Q8BH61	0.0404226	0.948546
347	Q02053	Ubiquitin-like modifier-activating enzyme 1	Uba1	Q02053	-0.32209	0.597108	Q02053	0.600235	0.284518	Q02053	0.0385587	0.950918
27	O55029	Coatomer subunit beta	Copb2	O55029	0.467479	0.42724	O55029	0.784985	0.115747	O55029	-0.0324675	0.958668
917	Q9R118	Serine protease HTRA1	Htra1	Q9R118	0.581098	0.304178	Q9R118	0.282343	0.645344	Q9R118	-0.0320165	0.959242
665	Q9Z1Z0	General vesicular transport factor p115	Uso1	Q9Z1Z0	0.794615	0.108226	Q9Z1Z0	0.319406	0.600344	Q9Z1Z0	0.0306781	0.960946
324	P97315	Cysteine and glycine-rich protein 1	Csrp1	P97315	-0.0175136	0.977702	P97315	0.708997	0.179991	P97315	-0.0287409	0.963411
825	Q6ZQI3	Malectin	Mlec	Q6ZQI3	-0.196449	0.751491	Q6ZQI3	-0.471076	0.423195	Q6ZQI3	-0.0285451	0.96366
751	P51670	C-C motif chemokine 9	Ccl9	P51670	0.289714	0.636352	P51670	-0.0415091	0.947164	P51670	-0.0277011	0.964734
562	Q9CXI5	Mesencephalic astrocyte-derived neurotrophic factor	Manf	Q9CXI5	0.731492	0.268508	Q9CXI5	0.35599	0.64401	Q9CXI5	-0.0339434	0.966057
508	Q91V92	ATP-citrate synthase	Acly	Q91V92	0.51923	0.369937	Q91V92	-0.397827	0.507169	Q91V92	0.0251652	0.967962
174	P26043	Radixin	Rdx	P26043	-0.604964	0.395036	P26043	0.413465	0.488969	P26043	-0.0316669	0.968333
693	P01887	Beta-2-microglobulin	B2m	P01887	0.430359	0.469468	P01887	-0.566426	0.319478	P01887	-0.0248719	0.968335
314	Q60817	Nascent polypeptide-associated complex subunit alpha	Naca	Q60817	-0.0156477	0.984352	Q60817	0.263393	0.668557	Q60817	-0.0246197	0.968656
65	P05201	Aspartate aminotransferase, cytoplasmic	Got1	P05201	-0.754133	0.140825	P05201	-0.257004	0.676411	P05201	-0.0227526	0.971033
649	Q9WUM3	Coronin-1B	Coro1b	Q9WUM3	-0.760473	0.239527	Q9WUM3	-0.373383	0.535884	Q9WUM3	-0.0223054	0.971602
530	Q99KB8	Hydroxyacylglutathione hydrolase, mitochondrial	Hagh	Q99KB8	0.72663	0.27337	Q99KB8	0.00480415	0.995196	Q99KB8	0.0270511	0.972949
396	Q61292	Laminin subunit beta-2	Lamb2	Q61292	0.519893	0.369215	Q61292	0.265466	0.666012	Q61292	-0.0205659	0.973816
786	Q00724	Retinol-binding protein 4	Rbp4	Q00724	0.437568	0.461198	Q00724	-0.353326	0.559676	Q00724	0.0183074	0.976692
201	P35235	Tyrosine-protein phosphatase non-receptor type 11	Ptpn11	P35235	0.0849046	0.892026	P35235	-0.0719069	0.908524	P35235	-0.0179303	0.977172
178	P28063	Proteasome subunit beta type-8	Psmb8	P28063	-0.162422	0.79411	P28063	-0.603458	0.28124	P28063	0.0165484	0.978931
783	P97384	Annexin A11	Anxa11	P97384	-0.549399	0.337469	P97384	-0.0948594	0.879403	P97384	-0.0161911	0.979386
800	Q3UJU9	Regulator of microtubule dynamics protein 3	Rmdn3	Q3UJU9	0.852074	0.0667609	Q3UJU9	0.436404	0.462531	Q3UJU9	0.0154406	0.980341
683	O88338	Cadherin-16	Cdh16	O88338	-0.753816	0.141091	O88338	-0.405164	0.498613	O88338	-0.0123713	0.984249
895	Q9D906	Ubiquitin-like modifier-activating enzyme ATG7	Atg7	Q9D906	-0.400663	0.503858	Q9D906	-0.0790206	0.899493	Q9D906	-0.0121147	0.984575
12	O09131	Glutathione S-transferase omega-1	Gsto1	O09131	-0.0371463	0.952715	O09131	-0.680198	0.206366	O09131	-0.011112	0.985852
674	O08528	Hexokinase-2	Hk2	O08528	0.676855	0.209493	O08528	-0.515021	0.374523	O08528	0.0107471	0.986317
841	Q8C1B7	Septin-11	41893	Q8C1B7	-0.083262	0.89411	Q8C1B7	0.119728	0.847923	Q8C1B7	0.00957946	0.987803
191	P29758	Ornithine aminotransferase, mitochondrial	Oat	P29758	0.550258	0.336556	P29758	0.8587	0.0623908	P29758	-0.00799145	0.989825
141	P17225	Polypyrimidine tract-binding protein 1	Ptbp1	P17225	-0.014393	0.985607	P17225	0.451155	0.445701	P17225	-0.00814828	0.991852
44	P00329	Alcohol dehydrogenase 1	Adh1	P00329	-0.632662	0.252012	P00329	-0.313186	0.607857	P00329	0.00608707	0.99225
317	P80315	T-complex protein 1 subunit delta	Cct4	P80315	0.359935	0.640065	P80315	-0.340261	0.575278	P80315	0.00549429	0.993004
779	P80317	T-complex protein 1 subunit zeta	Cct6a	P80317	0.606401	0.278257	P80317	-0.814574	0.093138	P80317	0.00406891	0.994819
769	Q99JI6	Ras-related protein Rap-1b;Ras-related protein Rap-1A	Rap1b;Rap1a	Q99JI6	0.319335	0.60043	Q99JI6	-0.746903	0.146909	Q99JI6	-0.00342195	0.995643
22	O35855	Branched-chain-amino-acid aminotransferase, mitochondrial	Bcat2	O35855	0.177013	0.775803	O35855	-0.697011	0.190843	O35855	-0.00335151	0.995733
760	P60670	Nuclear protein localization protein 4 homolog	Nploc4	P60670	-0.0320275	0.959228	P60670	-0.222514	0.719042	P60670	-0.00294074	0.996256
284	P62317	Small nuclear ribonucleoprotein Sm D2	Snrpd2	P62317	-0.368273	0.541926	P62317	0.218326	0.724243	P62317	0.00270805	0.996552
