# Supplementary material for: Adipokinome Signatures in Obese Mouse Models Reflect Adipose Tissue Health and Are Associated with Serum Lipid Composition
Source: Int J Mol Sci. 2019 May 24;20(10):2559. doi: 10.3390/ijms20102559 (PMC6567124; doi:10.3390/ijms20102559)
Supplement: Supplementary file 1 [file ijms-20-02559-s001.zip › IJMS Table S2.xlsx]

## Sheet: data
Supplemental table 2: Identified Proteins from secretome of visceral adipocytes of male mice. Five biological replicates of mouse adipocyte secretome were measured after concentration and protein digest within an Orbitrap Elite (Thermo Scientific, Bremen, Germany). The Raw files were further processed for protein and peptide identification using Proteome Discoverer (version 1.4.1.14, Thermo Scien…
					log2 LFQ																																						PSM
Protein IDs	Majority protein IDs	Majority protein IDs1	Protein names	Gene names	C57_01	C57_02	C57_03	C57_04	C57_05	alb_01	alb_02	alb_03	alb_04	alb_05	obob_01	obob_02	obob_03	obob_04	obob_05	n min 3	PEP	Intensity	MS/MS Count	Number of proteins	Peptides	Razor + unique peptides	Unique peptides	Peptides C57_01	Peptides C57_02	Peptides C57_03	Peptides C57_04	Peptides C57_05	Peptides alb_01	Peptides alb_02	Peptides alb_03	Peptides alb_04	Peptides alb_05	Peptides obob_01	Peptides obob_02	Peptides obob_03	Peptides obob_04	Peptides obob_05	MS/MS Count C57_01	MS/MS Count C57_02	MS/MS Count C57_03	MS/MS Count C57_04	MS/MS Count C57_05	MS/MS Count alb_01	MS/MS Count alb_02
A6H584	A6H584	A6H584	Collagen alpha-5(VI) chain	Col6a5	24.2612	24.1822	24.0218	24.3623	23.879	22.8602	22.9148	23.8502	23.2429	23.7483	18.0594	18.069	NA	20.4741	18.3714	+	0	215560000	331	1	39	39	31	23	16	22	23	21	21	19	22	18	17	5	5	2	9	2	24	12	20	21	17	14	14
E9PV24	E9PV24	E9PV24		Fga	24.2494	23.9481	24.2676	23.9971	23.5751	24.0852	23.8309	23.9089	23.68	23.5672	23.7435	23.7161	23.6306	23.8065	23.9443	+	1.87e-191	458470000	234	1	13	13	13	8	7	7	7	7	9	7	6	5	7	5	6	6	6	4	8	5	6	4	5	8	6
O08529	O08529	O08529	Calpain-2 catalytic subunit	Capn2	22.1717	22.1635	22.3942	21.9256	22.4711	22.422	22.4075	22.2032	22.789	22.1387	22.6881	22.6457	23.358	21.916	22.5862	+	1.12e-93	158490000	203	1	17	17	17	7	6	10	8	6	10	10	10	12	9	11	8	7	11	5	4	3	5	6	4	9	5
O08553	O08553	O08553	Dihydropyrimidinase-related protein 2	Dpysl2	24.4301	24.4713	23.9087	23.9393	23.8586	24.0133	23.8243	24.2788	24.0358	23.8046	23.7218	23.7545	23.8937	23.5115	24.2523	+	0	494630000	472	1	21	21	19	15	13	15	20	15	17	15	14	16	13	15	12	13	16	13	19	13	10	19	12	17	14
O08677	O08677	O08677	Kininogen-1;Kininogen-1 heavy chain;Bradykinin;Kininogen-1 light chain	Kng1	21.031	21.7574	22.233	21.64	21.0869	21.6707	21.3896	21.8903	21.4932	22.009	22.4287	22.5613	22.6207	22.6365	23.3258	+	1.07e-136	133550000	113	1	10	10	10	3	3	7	5	6	6	7	6	6	6	7	8	6	8	8	1	1	2	1	1	2	2
O08709	O08709	O08709	Peroxiredoxin-6	Prdx6	25.968	26.1206	25.833	26.1482	26.3889	25.8364	26.0348	26.2439	25.7376	26.0557	26.1171	26.2906	26.0956	26.2233	26.7679	+	1.94e-264	1979400000	1048	1	18	18	18	12	14	13	17	15	14	16	15	17	16	16	16	13	17	13	26	31	34	37	35	27	30
O08746	O08746	O08746	Matrilin-2	Matn2	20.179	19.8493	19.9675	19.6595	19.6664	19.6625	19.447	20.1623	18.8307	NA	18.6146	18.716	NA	NA	18.647	+	8.15e-27	20744000	59	1	6	6	6	4	2	4	3	3	4	3	4	2	1	4	3	1	1	2	3	1	2	1	2	3	2
O08749	O08749	O08749	Dihydrolipoyl dehydrogenase, mitochondrial	Dld	26.1479	26.0163	26.6183	25.5617	25.7323	25.3878	25.4176	25.1172	25.259	25.0123	26.1297	26.2576	26.0923	26.0796	25.9654	+	0	1412300000	580	1	18	18	18	16	14	17	11	14	16	14	12	13	11	17	15	13	16	13	23	18	25	15	19	16	17
O08807	O08807	O08807	Peroxiredoxin-4	Prdx4	24.3096	24.5564	24.5434	24.3298	24.3723	23.6755	24.2089	24.4311	24.0541	24.9781	24.2829	24.5066	24.2878	24.3933	24.698	+	2.94e-66	590350000	207	1	6	5	5	3	4	6	4	5	4	4	4	4	4	4	4	5	4	6	4	6	7	7	7	6	6
O08997	O08997	O08997	Copper transport protein ATOX1	Atox1	19.9254	20.3994	19.5699	20.4657	20.2675	19.8582	20.4184	20.6341	20.3913	NA	20.4674	20.4631	19.9312	20.9518	NA	+	7.43e-22	32091000	60	1	3	3	3	3	2	3	3	3	3	3	3	3	1	3	2	3	3	1	2	2	1	2	1	1	2
O09061	O09061	O09061	Proteasome subunit beta type-1	Psmb1	23.7817	23.6434	23.8569	23.2928	23.4805	23.2327	23.4654	23.309	23.3366	22.8469	23.6587	23.8419	24.0041	23.4757	24.3998	+	1.9e-73	327600000	166	1	9	9	9	4	5	7	6	8	5	7	7	7	8	9	8	7	8	5	5	4	5	3	5	6	5
O09131;Q8K2Q2	O09131	O09131	Glutathione S-transferase omega-1	Gsto1	22.5371	22.5785	22.5332	22.2441	22.6509	22.4968	22.652	22.2101	22.948	21.9282	23.3159	23.2959	23.8996	22.7532	23.4059	+	6.77e-33	221160000	148	2	8	8	8	5	6	6	5	7	5	7	7	8	5	7	7	7	7	7	5	2	3	2	3	5	4
O09164	O09164	O09164	Extracellular superoxide dismutase [Cu-Zn]	Sod3	22.199	22.8093	23.0361	23.1886	22.9731	23.6333	23.3173	23.1861	23.0823	23.3369	23.091	23.0478	22.898	23.527	21.6514	+	2.3e-36	222190000	157	1	5	5	5	4	4	5	5	4	5	5	5	4	5	4	4	4	5	4	5	5	6	6	5	8	6
O35206	O35206	O35206	Collagen alpha-1(XV) chain;Restin	Col15a1	23.8159	24.5859	24.3066	24.0056	23.3484	23.9704	23.7439	23.8122	23.4605	24.3368	24.3111	24.2121	23.8603	24.3957	24.3192	+	2.39e-138	379920000	311	1	13	13	13	7	10	10	10	10	11	10	11	7	10	10	11	9	10	9	9	14	14	11	9	14	9
O35215	O35215	O35215	D-dopachrome decarboxylase	Ddt	23.0806	23.2598	23.1707	23.632	23.3404	22.8214	22.766	23.2724	23.1653	23.6572	22.4628	22.565	22.6828	22.8354	NA	+	1.02e-94	220930000	179	1	6	6	6	5	6	5	4	6	5	6	5	5	6	4	3	3	4	1	7	4	7	6	7	5	6
O35344	O35344	O35344	Importin subunit alpha-4	Kpna3	NA	NA	19.6058	19.2122	18.9663	19.6215	19.7876	19.6003	19.2431	19.8672	20.057	19.9362	19.7114	20.2153	20.8771	+	4.98e-24	24249000	72	1	6	6	5	1	1	2	3	3	2	3	3	2	3	5	3	3	5	2	1	0	1	2	1	2	3
O35350	O35350	O35350	Calpain-1 catalytic subunit	Capn1	20.6569	20.2486	20.7656	20.4602	19.9263	20.5995	20.8665	20.2961	19.4946	20.3659	21.4925	21.5295	21.267	21.3871	21.9427	+	1.22e-45	58640000	140	1	12	12	12	3	2	5	5	4	4	8	6	3	7	11	10	7	6	6	2	1	3	1	1	2	5
O35459	O35459	O35459	Delta(3,5)-Delta(2,4)-dienoyl-CoA isomerase, mitochondrial	Ech1	22.2258	22.2145	23.0056	22.3246	22.1512	22.1944	22.2605	22.3282	22.2945	22.0353	22.576	22.5595	22.5438	22.4288	23.01	+	6.19e-148	150770000	146	1	7	7	7	5	5	4	5	6	5	6	6	5	3	5	6	5	6	5	6	3	3	3	4	6	3
O35639	O35639	O35639	Annexin A3	Anxa3	23.7142	22.5067	20.6703	21.9851	23.0343	23.303	23.0911	23.7335	23.8386	23.6904	23.7171	23.7562	23.8344	23.8666	24.1969	+	3.76e-181	275830000	257	1	15	15	15	9	7	4	10	11	10	10	11	11	11	11	11	10	10	10	8	4	2	4	8	11	7
O35643	O35643	O35643	AP-1 complex subunit beta-1	Ap1b1	22.7822	23.0518	23.2128	22.8247	22.9689	23.1858	23.4046	23.0585	22.7152	22.7837	23.6163	23.4299	23.1978	23.3299	23.5076	+	9.29e-202	261120000	395	1	25	25	15	17	12	15	11	13	17	13	14	15	12	13	13	16	15	10	9	11	14	9	8	15	13
O35678	O35678	O35678	Monoglyceride lipase	Mgll	22.9341	23.8361	24.475	24.0567	24.5121	25.6346	25.8562	25.2286	25.5476	25.3379	24.0342	24.115	24.8194	23.6889	23.9088	+	2.9e-167	934440000	321	1	14	14	14	8	7	11	8	10	13	13	8	11	11	10	10	10	10	7	5	2	5	8	7	14	17
O35855	O35855	O35855	Branched-chain-amino-acid aminotransferase, mitochondrial	Bcat2	23.7225	22.4096	23.773	22.9618	23.4768	22.354	22.9475	22.743	23.2621	22.442	22.7525	22.8046	22.7572	22.1517	22.4362	+	2.25e-37	219060000	174	1	10	10	10	7	3	6	4	6	6	7	6	6	5	7	7	7	6	4	7	3	6	4	5	5	5
O35864	O35864	O35864	COP9 signalosome complex subunit 5	Cops5	20.6136	20.8381	21.1114	20.2764	20.4174	20.8366	21.169	21.0751	20.9529	20.3064	21.2233	21.2431	21.2402	20.7566	20.8597	+	3.13e-13	52976000	94	1	5	5	5	4	3	4	3	4	3	4	4	4	3	4	3	3	4	4	2	2	3	3	3	3	3
O35945;Q62148;Q9CZS1	O35945	O35945	Aldehyde dehydrogenase, cytosolic 1	Aldh1a7	24.2372	23.7608	23.9102	24.1112	24.4704	24.2778	24.4303	24.0566	24.208	24.3025	24.7242	24.6325	24.6653	24.5761	24.7684	+	1.85e-172	496450000	360	3	20	20	14	12	12	13	14	17	12	15	13	15	11	19	18	11	15	12	17	7	8	10	19	9	13
O54724	O54724	O54724	Polymerase I and transcript release factor	Ptrf	23.0884	23.1308	23.9585	23.6372	23.8166	25.9638	26.1707	24.9974	25.3944	25.7109	25.4709	25.2524	24.8837	25.3398	25.2386	+	0	1108400000	597	1	19	19	19	7	6	9	9	10	14	16	12	16	11	16	13	10	15	10	7	6	8	13	9	27	31
O55023	O55023	O55023	Inositol monophosphatase 1	Impa1	24.041	24.0323	23.1381	23.2175	23.426	23.1679	23.3104	23.8243	23.169	23.2818	22.3526	22.6575	22.8418	22.2164	22.979	+	2.23e-134	270070000	236	1	11	11	11	9	7	6	7	8	7	7	7	8	7	5	5	6	5	6	11	7	6	8	7	8	8
O55029	O55029	O55029	Coatomer subunit beta	Copb2	20.8749	21.8112	21.6166	21.3592	21.1825	20.8581	21.2215	21.1152	20.9966	21.5785	21.9309	21.9454	22.1939	22.3325	22.2337	+	1.62e-132	95174000	180	1	15	15	15	3	6	5	7	5	6	8	5	6	3	10	9	8	9	5	3	4	3	4	4	3	5
O55131;Q9DA97	O55131	O55131	Septin-7	serpina7	20.4105	NA	20.5052	20.4426	20.2715	21.4422	21.2161	21.0548	21.0278	21.4211	21.5859	21.546	21.7	21.5181	21.5574	+	2.56e-92	90960000	165	2	8	8	7	3	1	3	5	3	4	5	5	5	6	6	5	6	5	4	3	1	4	2	1	5	5
O55234	O55234	O55234	Proteasome subunit beta type-5	Psmb5	24.0704	23.8926	24.0119	23.5547	24.1178	23.6839	23.7018	23.3805	23.7589	23.0169	23.8121	23.9289	24.5111	23.4741	24.4493	+	8.31e-76	360260000	186	1	11	11	11	3	7	8	7	10	7	10	6	11	7	11	10	8	8	9	3	4	6	6	7	5	4
O70370	O70370	O70370	Cathepsin S	Ctss	20.6354	20.4847	21.5607	21.5996	20.5381	20.805	20.7104	19.921	19.8805	19.5872	22.5932	22.4051	22.7613	22.6212	21.8589	+	2.87e-146	111840000	172	1	10	10	10	4	4	5	6	5	5	5	2	6	2	7	6	6	6	5	3	3	4	8	4	5	4
O70423;Q812C9	O70423	O70423	Membrane primary amine oxidase	Aoc3	23.2286	24.5839	22.9881	23.9977	23.6508	22.7634	23.089	23.6672	23.3818	23.8236	22.6754	22.322	22.6582	22.6753	22.0661	+	2.74e-157	290520000	308	2	18	18	18	11	13	13	13	11	9	11	10	12	11	11	11	11	7	5	7	11	8	18	9	7	7
O70435	O70435	O70435	Proteasome subunit alpha type-3	Psma3	24.0098	23.9809	23.9391	23.4628	23.7627	23.5124	23.6079	23.5346	23.9364	23.9525	23.9823	24.1418	24.2454	23.6953	24.4353	+	1.28e-129	375380000	172	1	10	10	10	7	8	9	8	6	5	7	6	7	7	8	9	7	8	7	5	3	5	3	4	5	5
O88322	O88322	O88322	Nidogen-2	Nid2	26.2278	26.621	26.6174	26.5287	26.1877	26.5858	26.3521	25.7289	25.303	25.9629	25.666	25.4739	25.7855	25.3308	25.3324	+	0	1850300000	879	1	34	33	33	25	24	28	30	24	27	27	27	24	26	26	25	22	25	18	30	31	37	40	27	41	35
O88342	O88342	O88342	WD repeat-containing protein 1	Wdr1	23.9221	23.9595	23.8632	24.0584	23.8206	23.9387	23.9068	23.9566	24.0324	23.8123	23.9936	24.12	24.3147	24.0167	24.599	+	2.84e-255	532290000	463	1	21	21	21	14	10	11	13	10	14	11	11	12	12	15	13	9	14	11	14	10	13	14	11	14	11
O88492	O88492	O88492	Perilipin-4	Plin4	22.7567	23.1192	22.1693	23.2425	23.6531	25.392	25.7778	24.6569	25.6994	25.4092	25.3273	25.239	24.4871	25.3094	24.701	+	0	763680000	388	1	21	21	21	8	7	5	11	12	14	20	12	20	13	20	21	14	18	13	6	3	3	8	9	21	22
O88543	O88543	O88543	COP9 signalosome complex subunit 3	Cops3	18.9251	NA	19.5373	20.7111	NA	19.3495	20.2556	20.2397	20.7103	20.6224	20.3428	20.2221	19.5718	20.6058	19.3754	+	4.15e-48	33828000	57	1	4	4	4	3	1	2	2	1	2	2	2	2	2	2	3	2	2	2	2	1	1	2	1	2	2
O88544	O88544	O88544	COP9 signalosome complex subunit 4	Cops4	20.4167	20.5657	20.9029	21.1011	20.5984	20.7134	21.2467	20.724	20.9339	20.8946	21.4026	20.8842	20.4557	21.2617	20.5437	+	5.68e-63	53467000	96	1	10	10	10	4	2	5	5	5	7	6	4	6	3	5	7	4	6	3	2	1	4	5	3	4	3
O88569	O88569	O88569	Heterogeneous nuclear ribonucleoproteins A2/B1	Hnrnpa2b1	24.6551	23.0385	24.1575	24.0633	24.1223	24.5381	24.7421	24.2793	24.427	24.6994	23.7867	23.9396	23.9492	24.3765	24.5196	+	4.69e-184	544920000	386	1	15	15	15	9	6	9	10	11	12	11	11	11	13	11	11	9	9	8	14	6	11	11	12	17	13
O88685	O88685	O88685	26S protease regulatory subunit 6A	Psmc3	NA	19.1638	18.9402	20.0186	19.5511	19.6175	19.7549	19.7346	19.7489	20.2553	19.3959	19.2676	20.0151	19.9418	NA	+	5.09e-84	21817000	83	1	5	5	5	1	2	3	3	3	4	4	3	3	3	3	3	3	4	1	1	2	3	3	3	5	3
O88844	O88844	O88844	Isocitrate dehydrogenase [NADP] cytoplasmic	Idh1	25.0815	24.8001	25.074	24.8976	25.1225	25.1041	25.1477	24.8549	24.6428	24.794	24.9318	24.8374	24.32	24.8689	24.9152	+	1.23e-274	965450000	582	1	24	24	23	17	17	17	20	18	21	19	18	18	17	19	19	17	20	13	20	10	18	16	16	22	16
O88968	O88968	O88968	Transcobalamin-2	Tcn2	20.7199	20.3234	21.2564	20.9058	20.3319	20.6984	20.7011	21.4831	20.2189	20.7821	20.7325	20.6098	20.1452	21.1847	NA	+	7.36e-100	49747000	100	1	11	11	11	8	3	7	4	3	4	4	6	6	5	6	4	6	9	2	7	2	5	3	3	2	3
O89017	O89017	O89017	Legumain	Lgmn	21.538	21.1279	21.9432	21.6203	21.7368	21.0861	20.8266	20.6977	21.1295	21.3289	22.1199	22.1001	22.3969	22.8351	20.6321	+	8.4e-162	97340000	139	1	6	6	6	5	3	5	4	4	3	4	2	4	3	4	4	4	4	2	6	3	7	4	5	4	3
O89079	O89079	O89079	Coatomer subunit epsilon	Cope	19.6727	20.5453	21.0124	20.839	20.2437	20.32	20.7172	20.2233	20.2663	20.1915	21.4041	21.3647	21.3718	21.996	19.5877	+	1.21e-67	52331000	79	1	5	5	5	2	3	3	3	3	3	3	4	4	3	3	4	3	4	3	0	3	2	1	1	4	3
P00329	P00329	P00329	Alcohol dehydrogenase 1	Adh1	23.0149	22.4337	22.0738	23.1185	22.5572	23.1163	22.8644	23.2241	23.4529	23.231	21.669	21.6145	21.2754	21.2869	21.3604	+	2.26e-155	208460000	268	1	14	14	14	8	8	9	8	8	12	10	10	7	7	10	8	6	9	4	7	7	6	9	7	12	8
P00493	P00493	P00493	Hypoxanthine-guanine phosphoribosyltransferase	Hprt1	23.8482	24.1152	23.6173	23.5205	23.9363	23.7002	23.6444	23.7779	23.6024	23.4526	24.4355	24.3171	24.4695	24.3673	24.6952	+	2.44e-127	487540000	398	1	11	11	11	8	8	9	10	8	9	9	8	9	7	11	11	9	10	9	10	6	10	12	6	13	8
P00687;CON__Q3MHH8	P00687	P00687	Alpha-amylase 1	Amy1	22.062	22.0748	23.123	21.3264	20.8907	22.3142	21.7481	21.7118	22.0579	20.3957	18.5097	17.8557	18.8958	NA	18.6071	+	2.08e-83	56934000	63	2	8	8	6	4	5	4	4	3	6	5	6	4	4	2	2	2	1	2	5	5	3	2	1	8	4
P00920	P00920	P00920	Carbonic anhydrase 2	Ca2	24.6413	25.2304	24.0669	25.307	24.9054	24.6912	24.5278	25.2827	24.8822	25.0637	23.6948	23.7863	24.0922	24.0545	22.8801	+	3.99e-91	727510000	277	1	12	12	12	8	9	8	8	8	7	8	7	9	8	7	8	6	7	5	11	7	8	7	10	8	8
P01027;CON__Q2UVX4	P01027	P01027	Complement C3;Complement C3 beta chain;Complement C3 alpha chain;C3a anaphylatoxin;Acylation stimulating protein;Complement C3b alpha chain;Complement C3c alpha chain fragment 1;Complement C3dg fragment;Complement C3g fragment;Complement C3d fragment;Complement C3f fragment;Complement C3c alpha chain fragment 2	C3	28.1336	27.6997	28.3659	27.2707	27.1608	27.428	27.02	27.4058	26.7768	26.8497	27.3361	27.3148	27.0017	27.2009	27.1018	+	0	4220300000	2226	2	82	82	82	69	61	72	58	58	71	61	59	64	52	65	59	50	61	48	101	70	109	72	61	88	67
P01029;CON__P01030;CON__ENSEMBL:ENSBTAP00000007350	P01029	P01029	Complement C4-B;Complement C4 beta chain;Complement C4 alpha chain;C4a anaphylatoxin;Complement C4 gamma chain	C4b	25.0512	24.7508	25.9017	24.8924	24.5792	25.4501	25.0471	24.7636	24.5162	24.8683	23.6357	23.4559	23.5309	23.5839	23.6968	+	0	606400000	574	3	41	41	41	30	21	31	27	23	32	30	27	30	25	25	21	16	23	13	32	13	44	24	22	32	27
P01837	P01837	P01837	Ig kappa chain C region		23.991	23.8092	24.1602	23.0286	23.6013	23.492	23.7457	23.6371	23.3826	22.1622	23.0947	23.4328	22.9177	22.9162	23.6285	+	1.19e-127	369890000	216	1	6	6	6	3	4	4	5	4	5	4	5	3	5	3	4	4	5	3	5	4	8	6	5	6	7
P01864;P01863;P01865	P01864	P01864	Ig gamma-2A chain C region secreted form		22.2715	22.2933	22.9773	22.3373	22.0628	21.4655	21.6687	22.235	21.6144	21.5454	20.0457	20.6772	20.8679	21.0495	21.8921	+	1.47e-134	134490000	128	3	5	5	5	3	3	5	3	3	3	4	4	5	3	4	4	4	4	3	4	4	10	4	3	2	3
P01867	P01867	P01867	Ig gamma-2B chain C region	Igh-3	23.4874	23.8741	24.2238	23.9581	23.4068	23.2082	23.2085	23.805	23.1218	23.2279	23.463	23.4269	23.3955	23.0877	23.6978	+	2.89e-159	566780000	349	1	10	10	10	7	8	8	8	7	8	7	7	8	7	8	8	7	8	5	7	11	8	14	6	9	10
P01868;P01869	P01868;P01869	P01868	Ig gamma-1 chain C region secreted form;Ig gamma-1 chain C region, membrane-bound form	Ighg1	22.3098	22.6277	22.0325	22.6623	21.8737	22.1619	22.807	22.4339	22.7727	23.4031	23.5789	23.7754	24.1265	23.6064	24.2022	+	3.1e-42	366040000	168	2	7	7	7	5	3	4	5	3	3	4	3	4	3	5	5	5	5	4	4	3	3	5	3	3	3
P01872	P01872	P01872	Ig mu chain C region secreted form	Igh-6	26.0472	26.0079	26.2877	25.3052	25.4849	25.3932	25.4084	25.1859	24.9463	25.1152	23.2895	22.9996	23.5627	23.1382	23.5098	+	1.9e-268	1061800000	484	1	19	19	19	11	14	15	12	14	14	14	14	13	12	13	8	10	7	8	17	19	28	14	17	20	16
P01942;P06467	P01942	P01942	Hemoglobin subunit alpha	Hba	26.7391	26.4669	27.1399	25.4315	25.4449	27.5624	27.1373	26.7425	26.8693	27.1471	27.3429	27.7167	27.6162	27.0268	26.6501	+	1.77e-50	4059700000	728	2	8	8	6	5	6	5	5	5	6	5	5	5	5	5	5	6	5	6	13	14	22	12	11	26	23
P02088	P02088	P02088	Hemoglobin subunit beta-1	Hbb-b1	27.5743	27.6189	28.0191	27.0502	26.7685	28.5279	28.456	28.4038	28.3636	28.4779	28.0612	28.2572	27.8476	28.5158	28.2446	+	5.1e-282	8304300000	1910	1	9	9	4	8	8	9	9	9	9	9	8	9	9	9	9	8	9	9	37	40	52	40	39	57	56
P02463	P02463	P02463	Collagen alpha-1(IV) chain;Arresten	Col4a1	27.7684	27.4407	27.6153	27.6186	27.0196	27.4151	26.9939	26.6444	26.3548	26.8464	25.8671	25.8737	25.8691	25.9253	26.0761	+	4.73e-229	3083500000	485	1	9	9	9	5	4	7	9	8	7	7	7	7	6	5	6	5	6	3	13	8	21	27	17	26	16
P02468;Q9R0B6	P02468	P02468	Laminin subunit gamma-1	Lamc1	27.6014	27.8199	28.1618	28.0144	27.4172	27.7627	27.3916	27.3438	26.8316	27.148	26.7877	26.5782	26.6728	26.6804	26.7015	+	0	4625600000	2165	2	63	63	63	46	46	52	51	53	50	51	47	50	49	50	50	43	50	36	70	65	83	84	65	81	72
P02469	P02469	P02469	Laminin subunit beta-1	Lamb1	26.6209	27.0865	27.2223	26.9171	26.6017	26.7704	26.5878	26.5079	26.2885	26.4124	26.2547	26.0224	25.8977	26.045	25.8961	+	0	2459800000	1525	1	57	57	57	38	39	43	45	42	43	38	36	42	39	37	36	35	41	34	45	49	63	63	48	54	56
P03987	P03987	P03987	Ig gamma-3 chain C region		20.2405	22.1656	21.1051	19.4799	19.7937	19.9136	22.2356	21.9144	20.6608	21.3891	20.1671	19.719	20.5407	20.2412	20.9046	+	5.1e-51	47859000	97	1	5	5	5	4	5	4	2	3	3	5	5	4	3	2	4	4	4	4	2	4	3	1	3	1	6
P04117;P24526;O08716	P04117	P04117	Fatty acid-binding protein, adipocyte	Fabp4	31.1233	30.9804	30.7999	31.3209	30.9221	31.0362	30.955	30.8448	31.1843	30.8266	30.7141	30.751	30.5981	31.0772	30.1136	+	0	66346000000	4428	3	16	16	16	14	16	14	15	16	15	16	15	16	15	15	14	13	14	13	139	100	134	113	121	115	121
P04186;CON__Q3KUS7	P04186	P04186	Complement factor B;Complement factor B Ba fragment;Complement factor B Bb fragment	Cfb	25.6263	23.4989	26.0629	23.9939	24.4361	26.1265	25.4938	25.2253	25.5887	25.5411	24.1017	24.0791	24.0424	23.8382	23.7281	+	1.09e-266	963880000	528	2	30	30	30	24	17	24	16	19	26	24	18	23	18	19	22	18	18	16	22	7	28	8	10	31	24
P05064	P05064	P05064	Fructose-bisphosphate aldolase A	Aldoa	27.2548	26.9994	27.1618	27.0108	27.7131	27.8479	27.8189	27.6052	27.836	27.5388	28.9828	29.2493	28.9072	29.1155	28.9481	+	0	7892200000	1325	1	28	28	24	18	17	21	24	21	22	22	22	25	20	23	25	24	24	20	32	15	24	26	30	41	41
P05132	P05132	P05132	cAMP-dependent protein kinase catalytic subunit alpha	Prkaca	20.1125	20.2076	20.7572	20.625	21.7791	22.2779	22.4618	22.1223	22.4796	21.3975	22.3661	22.0887	21.8406	22.1978	21.9509	+	1.58e-55	98337000	120	1	8	8	3	3	3	5	4	4	7	5	3	6	5	6	6	5	6	4	1	0	4	1	3	7	6
P05201	P05201	P05201	Aspartate aminotransferase, cytoplasmic	Got1	23.2314	23.5236	22.1912	23.0035	23.1107	22.3043	22.4564	22.9975	22.6495	22.6997	21.6353	21.8365	22.1349	21.6538	21.7496	+	2.88e-103	190850000	268	1	15	15	15	11	10	8	11	10	11	8	12	11	10	10	9	9	8	6	12	6	5	6	6	8	4
P05202	P05202	P05202	Aspartate aminotransferase, mitochondrial	Got2	24.1037	24.6002	24.0909	24.6967	24.1924	23.5342	23.5845	24.0642	23.7919	24.0182	23.3609	23.3872	23.3162	23.2271	22.8124	+	2.01e-237	401630000	305	1	15	15	15	7	8	8	10	11	9	9	10	10	10	8	10	7	8	7	8	11	10	12	9	7	8
P05213	P05213	P05213	Tubulin alpha-1B chain	Tuba1b	25.1488	24.3624	23.8358	24.9164	25.2659	25.4533	25.5347	25.2529	25.4655	25.5595	25.4316	25.1306	25.2866	25.7512	25.4105	+	0	1160800000	770	1	17	17	0	15	10	10	10	13	16	15	14	14	13	15	12	12	14	11	22	14	13	16	21	27	25
P06151	P06151	P06151	L-lactate dehydrogenase A chain	Ldha	27.7193	27.753	27.4825	27.6283	27.5388	27.5156	27.3706	27.267	27.6005	27.4539	28.2217	28.2537	28.1654	28.4726	28.0809	+	0	6082900000	1024	1	24	24	22	21	18	17	15	17	18	19	14	19	16	23	21	15	22	13	33	24	26	26	24	32	29
P06330;P01757;P01756;P06328;P01750;P06329;P03980	P06330;P01757;P01756	P06330	Ig heavy chain V region AC38 205.12;Ig heavy chain V region J558;Ig heavy chain V region MOPC 104E		22.1499	22.5882	22.199	21.63	21.243	22.3451	22.4027	22.5884	21.9084	21.8291	21.2597	21.2991	21.8155	20.7834	22.0257	+	4.18e-55	143900000	83	7	6	6	5	3	3	4	3	3	3	3	4	4	3	3	4	3	3	3	2	3	2	2	1	2	2
P06728	P06728	P06728	Apolipoprotein A-IV	Apoa4	NA	NA	20.626	20.4363	19.9287	21.0052	21.1712	21.0288	20.6053	20.9226	22.6856	23.0102	22.2862	22.7083	22.026	+	1.26e-101	81367000	82	1	8	8	8	1	1	5	6	4	5	5	3	7	4	6	7	7	7	7	0	0	2	2	2	3	3
P06745;CON__Q3ZBD7	P06745	P06745	Glucose-6-phosphate isomerase	Gpi	25.4736	24.9209	24.7983	25.1323	25.5793	24.9257	24.8455	25.005	24.9608	24.8423	25.0659	25.0865	24.8851	24.9831	25.1467	+	0	940420000	619	2	18	18	18	14	12	14	13	13	12	14	12	13	13	13	14	11	15	12	22	14	20	18	17	19	17
P06797	P06797	P06797	Cathepsin L1;Cathepsin L1 heavy chain;Cathepsin L1 light chain	Ctsl1	22.7102	21.6461	22.5301	21.7195	22.0207	21.9697	21.6826	22.0446	21.2538	21.3611	23.0022	23.1776	23.2392	23.5071	24.2638	+	1.18e-107	205840000	235	1	9	9	9	6	6	5	5	2	5	5	5	5	5	6	6	5	5	5	7	4	6	2	3	4	4
P06801	P06801	P06801	NADP-dependent malic enzyme	Me1	26.6406	26.3871	27.1303	26.5112	26.884	26.3792	26.3274	25.7363	26.5822	26.1376	27.965	28.115	27.3609	28.3663	27.5095	+	0	3275800000	1800	1	32	32	32	25	25	28	23	23	24	26	20	27	18	31	29	28	30	27	51	47	95	45	59	43	59
P06909	P06909	P06909	Complement factor H	Cfh	23.8729	23.1122	23.9546	23.0106	22.8477	23.4273	23.0283	22.9532	22.1748	22.7302	22.7298	22.241	22.0452	22.5411	21.124	+	2.19e-206	223160000	294	1	28	28	28	18	11	16	12	10	17	11	14	10	9	12	13	9	11	2	18	7	19	8	7	12	5
P07141	P07141	P07141	Macrophage colony-stimulating factor 1;Processed macrophage colony-stimulating factor 1	Csf1	21.0774	20.3878	21.3217	19.9469	21.0679	21.2112	20.5848	20.8025	20.5322	20.4436	18.3373	18.6804	NA	19.6512	NA	+	3.25e-65	32928000	90	1	6	6	6	3	2	3	4	3	4	3	4	4	3	2	2	1	2	1	4	1	6	4	4	5	3
P07214	P07214	P07214	SPARC	Sparc	25.7703	25.4827	26.5842	24.6752	25.2553	25.6281	25.5466	25.2679	24.8264	24.7656	25.0753	25.0849	24.6932	24.807	25.0967	+	5.29e-120	876810000	386	1	12	12	12	10	10	11	11	10	10	11	10	11	9	10	11	10	10	9	18	13	26	15	14	20	11
P07309	P07309	P07309	Transthyretin	Ttr	NA	22.1222	22.7604	21.3782	21.1582	NA	20.8491	21.0527	21.5063	22.1901	23.6325	23.9519	24.1995	23.7658	24.2493	+	5.61e-28	127020000	47	1	5	5	5	0	2	2	3	3	1	2	2	3	3	3	5	3	5	3	0	0	2	1	0	0	0
P07356;REV__Q8BND4	P07356	P07356	Annexin A2	Anxa2	27.6477	26.9724	25.7467	27.3034	27.8016	27.7228	27.9292	27.9581	29.5053	28.3883	28.8219	28.8355	28.5815	28.8005	28.9315	+	0	8196200000	1603	2	33	33	33	24	23	20	26	27	26	29	27	30	27	30	30	30	27	27	41	28	20	43	47	42	51
P07724	P07724	P07724	Serum albumin	Alb	30.543	31.838	31.0247	30.3516	30.6203	30.4288	30.5648	30.7909	30.6421	30.9156	32.4557	32.6437	32.2593	32.4379	32.3231	+	0	66895000000	5080	1	53	52	49	40	43	41	47	41	41	43	41	47	46	50	47	45	48	40	102	142	146	129	114	110	131
Q00896;P07758	Q00896;P07758	Q00896	Alpha-1-antitrypsin 1-3;Alpha-1-antitrypsin 1-1	Serpina1c;Serpina1a	23.5147	24.5897	24.521	23.3295	24.0984	23.8428	24.1275	24.4681	23.7708	24.0357	24.5535	24.7341	24.0503	24.3875	23.689	+	0	441520000	175	2	13	5	4	11	12	13	12	12	12	11	12	12	12	13	13	13	13	12	5	5	9	4	6	5	5
P07759	P07759	P07759	Serine protease inhibitor A3K	Serpina3k	24.2387	24.8764	24.9715	25.3265	24.4806	24.3565	24.5631	25.0404	24.368	25.3057	24.7589	24.7423	23.5861	24.9599	23.3745	+	0	619460000	422	1	13	12	7	11	10	11	11	11	11	11	12	11	10	12	12	11	11	7	19	14	24	10	8	20	14
P07901	P07901	P07901	Heat shock protein HSP 90-alpha	Hsp90aa1	24.5528	23.9041	24.0164	23.7233	24.2853	24.6256	24.7716	24.8904	24.5751	24.5469	24.3053	24.3115	24.1407	24.2496	24.3964	+	0	612840000	459	1	28	16	16	22	17	18	20	22	24	21	21	22	18	20	21	19	22	16	15	7	12	12	11	20	18
P08003	P08003	P08003	Protein disulfide-isomerase A4	Pdia4	22.7484	23.1778	23.7374	23.0347	23.2718	22.4277	22.6049	22.9727	22.5591	22.7558	22.3642	22.3889	22.5216	22.38	23.2337	+	2.82e-145	203780000	247	1	17	17	17	11	8	12	11	11	10	11	8	8	10	10	13	9	11	7	9	8	13	11	6	4	4
P08113	P08113	P08113	Endoplasmin	Hsp90b1	22.8316	22.6456	23.1128	22.8945	23.0497	22.7507	23.0961	23.1518	23.3761	23.8819	23.6127	23.6334	23.4285	23.3632	23.7516	+	6.73e-170	276870000	245	1	19	18	18	12	8	14	12	13	11	12	15	12	11	12	13	13	14	10	8	2	6	7	6	6	6
P08121;CON__P04258	P08121	P08121	Collagen alpha-1(III) chain	Col3a1	21.2537	NA	21.7949	21.1045	20.7733	21.4576	21.3392	20.8667	20.143	20.4616	22.4548	22.747	22.606	22.7043	22.6192	+	9.62e-56	82367000	86	2	8	8	8	3	1	4	3	2	3	3	3	3	2	4	5	4	4	6	3	1	2	2	2	3	2
P08122	P08122	P08122	Collagen alpha-2(IV) chain;Canstatin	Col4a2	26.1839	26.4216	26.5322	26.6029	26.4589	26.1254	25.7807	25.4073	25.7454	25.4196	24.8276	25.0768	25.1094	24.7531	25.1417	+	5.26e-121	1519100000	419	1	11	11	11	8	7	9	9	9	8	9	8	9	8	7	7	6	7	5	13	10	13	18	11	16	12
P08207	P08207	P08207	Protein S100-A10	S100a10	20.4727	21.2928	19.9324	20.5765	20.506	22.4926	22.3441	22.4174	23.4742	22.5402	21.8654	22.0071	21.5962	22.2342	22.2565	+	2.11e-39	129990000	80	1	3	3	3	2	1	2	1	2	3	2	2	1	3	3	3	2	3	2	1	1	0	2	1	4	4
P08226	P08226	P08226	Apolipoprotein E	Apoe	23.576	22.5447	23.957	22.659	23.3077	23.9177	23.3785	23.4329	23.0583	23.4665	23.1497	23.1879	23.5553	23.1055	23.3745	+	5.73e-109	290840000	161	1	11	11	11	6	4	8	6	6	6	6	6	8	6	6	6	7	5	5	4	2	10	5	3	8	7
P08228	P08228	P08228	Superoxide dismutase [Cu-Zn]	Sod1	26.8149	26.8424	26.5017	25.9916	26.3017	26.1182	26.2548	26.3534	26.1775	26.6315	25.0474	25.3137	25.5955	25.2158	25.835	+	2.38e-52	1807100000	231	1	5	5	5	5	5	5	5	5	5	5	5	5	5	5	5	5	5	5	9	7	6	6	7	7	7
P08249	P08249	P08249	Malate dehydrogenase, mitochondrial	Mdh2	26.9526	26.911	27.0923	27.1466	26.9453	26.176	26.458	26.4209	26.9666	26.6393	27.2106	27.4587	27.3056	27.4314	27.3563	+	0	3299400000	997	1	16	16	16	15	16	16	16	15	15	16	15	16	15	16	16	16	16	16	28	28	37	38	26	26	26
P08505	P08505	P08505	Interleukin-6	Il6	19.8608	18.9918	NA	17.9423	18.8588	20.5379	19.8181	19.4013	21.6407	20.739	22.5961	22.589	22.0632	22.8587	21.251	+	7.89e-141	113380000	166	1	5	5	5	2	3	1	2	2	2	2	3	5	4	5	5	5	5	4	3	1	0	1	1	3	2
P08905	P08905	P08905	Lysozyme C-2	Lyz2	22.6044	23.0712	23.7893	23.9353	22.3764	22.348	22.326	22.1925	21.3873	22.545	23.7103	23.9663	24.0753	23.6918	24.7768	+	9.93e-90	442720000	155	1	5	5	3	3	4	3	3	3	2	2	2	2	2	3	3	3	3	2	3	3	6	4	3	2	2
P09103	P09103	P09103	Protein disulfide-isomerase	P4hb	24.9191	25.2608	25.546	25.0925	24.9929	24.4716	24.6108	24.5941	24.4643	25.1323	25.0975	25.2804	25.3017	25.4291	25.7282	+	0	914070000	801	1	26	26	26	17	14	17	18	20	16	18	18	16	18	19	21	19	19	16	22	21	32	31	26	21	21
P09405	P09405	P09405	Nucleolin	Ncl	21.9432	21.1183	21.8651	22.1933	22.1867	21.9015	22.7088	22.117	22.2327	23.5213	22.4962	22.6535	22.4713	22.6593	22.7935	+	3.31e-171	155690000	286	1	16	16	16	10	4	7	11	11	11	13	8	11	13	13	11	11	13	9	4	2	5	8	5	5	13
P09411;P09041	P09411	P09411	Phosphoglycerate kinase 1	Pgk1	25.0632	24.6601	24.2302	24.9588	24.912	24.8568	24.9123	25.1762	24.7195	24.8501	24.9072	25.0081	24.7233	25.0979	25.0772	+	0	839270000	545	2	21	21	21	16	15	16	14	15	15	15	16	16	14	15	16	16	16	15	20	14	13	14	18	19	20
P09470	P09470	P09470	Angiotensin-converting enzyme;Angiotensin-converting enzyme, soluble form	Ace	22.2435	22.2123	22.1657	22.0679	21.3622	21.5924	21.2418	21.4936	21.1414	21.1724	20.9319	20.5727	20.5651	20.202	20.8211	+	1.16e-137	79837000	128	1	15	15	15	6	4	4	5	4	6	5	5	4	5	5	5	3	4	3	4	2	4	4	3	3	2
P09528	P09528	P09528	Ferritin heavy chain	Fth1	23.8499	23.7967	23.3907	23.4646	23.3327	23.1903	22.4568	23.0341	22.4038	22.6508	23.223	23.5889	24.3303	22.7707	24.4685	+	3.32e-43	298620000	130	1	9	9	9	7	5	6	6	6	4	7	6	5	6	6	6	6	6	5	4	2	4	5	2	4	2
P09671	P09671	P09671	Superoxide dismutase [Mn], mitochondrial	Sod2	23.7037	23.8051	24.1363	22.74	23.9561	22.9746	23.5072	23.1227	23.1706	22.2572	25.1465	25.5328	25.0355	24.8715	25.2041	+	5.67e-74	435460000	138	1	8	8	8	4	5	5	3	5	5	5	4	4	2	7	7	7	7	6	4	2	5	1	3	4	2
P62984;P62983;P0CG49;P0CG50	P62984;P62983;P0CG49;P0CG50	P62984	Ubiquitin-60S ribosomal protein L40;Ubiquitin;60S ribosomal protein L40;Ubiquitin-40S ribosomal protein S27a;Ubiquitin;40S ribosomal protein S27a;Polyubiquitin-B;Ubiquitin;Polyubiquitin-C;Ubiquitin;Ubiquitin-related 1;Ubiquitin-related 2	Uba52;Rps27a;Ubb;Ubc	24.427	25.1496	24.4626	24.336	24.2118	24.4212	24.7262	24.6143	24.2661	24.5931	24.7501	24.8355	24.6798	25.0614	23.0092	+	1.87e-91	716420000	265	4	5	5	5	5	4	4	4	4	3	4	4	4	4	5	4	4	4	3	7	7	8	10	7	6	9
P10107	P10107	P10107	Annexin A1	Anxa1	24.3284	24.3856	23.1002	25.1603	25.6203	25.6167	25.8787	25.7651	26.753	26.014	27.3087	27.3071	27.1549	27.45	26.9972	+	0	2437700000	906	1	29	29	28	17	17	15	21	22	22	23	22	24	22	27	25	24	25	20	17	17	9	13	23	23	28
P10126;P62631	P10126;P62631	P10126	Elongation factor 1-alpha 1;Elongation factor 1-alpha 2	Eef1a1;Eef1a2	25.3714	24.8578	24.6186	24.631	25.8964	26.285	26.3392	26.1681	26.1544	26.1517	25.8629	26.1767	25.6294	26.0484	25.8584	+	4.66e-144	1503600000	492	2	14	14	14	12	10	8	11	12	12	13	12	14	11	12	12	10	11	8	15	6	7	15	14	23	21
P10148	P10148	P10148	C-C motif chemokine 2	Ccl2	NA	22.788	23.0542	22.2976	22.6736	23.9404	23.0023	NA	23.3225	22.7935	22.8058	22.7795	23.0346	22.1963	23.1683	+	8.34e-10	287230000	32	1	4	4	4	1	2	2	2	2	2	3	1	4	3	3	3	3	3	2	0	0	0	0	0	2	0
P10493	P10493	P10493	Nidogen-1	Nid1	27.5254	27.7815	28.0113	27.7906	27.2721	27.7534	27.429	27.0366	26.8168	27.2486	26.7712	26.6189	27.0832	26.5919	26.6717	+	0	4378500000	1704	1	50	50	49	38	37	41	43	41	40	41	39	38	35	37	40	34	36	29	55	50	79	65	49	63	69
P10518	P10518	P10518	Delta-aminolevulinic acid dehydratase	Alad	24.2828	23.6811	23.4228	23.6896	23.6857	23.4108	23.2706	23.6607	23.6728	23.039	22.3251	22.3128	22.4886	22.172	22.4737	+	2.93e-236	270260000	273	1	13	13	13	10	7	9	10	10	10	9	9	10	9	7	8	6	8	5	18	6	12	9	10	10	9
P10605	P10605	P10605	Cathepsin B;Cathepsin B light chain;Cathepsin B heavy chain	Ctsb	25.5791	24.7508	25.9356	24.9901	25.3183	24.8374	24.788	24.6656	24.3978	24.9313	25.3283	25.2039	25.1933	25.545	24.7602	+	0	1081800000	444	1	16	16	16	12	11	12	13	10	12	12	9	13	10	11	11	13	12	10	17	8	20	8	7	10	13
P10639	P10639	P10639	Thioredoxin	Txn	NA	23.4634	23.2835	23.3456	23.2404	23.0439	23.9744	23.4723	23.2895	23.1749	22.5905	22.758	22.7238	22.9504	21.9958	+	5.28e-29	256340000	84	1	5	5	5	1	2	2	3	2	2	2	3	2	3	2	2	2	3	2	1	2	2	4	2	2	3
P10649	P10649	P10649	Glutathione S-transferase Mu 1	Gstm1	26.8412	26.4012	25.6854	26.2134	26.8464	26.5772	26.5361	26.7205	26.4243	26.0395	24.6845	24.8164	25.2143	24.9201	25.7067	+	0	2457400000	1163	1	19	15	12	16	16	15	15	16	15	14	17	18	16	14	14	14	15	13	31	18	36	26	37	33	34
P10810	P10810	P10810	Monocyte differentiation antigen CD14	Cd14	20.0679	20.027	20.5443	20.8095	20.498	19.9233	19.9638	20.4481	20.5206	20.3238	19.7881	19.9187	20.2996	20.4641	20.153	+	7.71e-108	41110000	133	1	8	8	8	4	5	3	4	2	4	5	4	5	4	3	4	4	4	2	2	4	4	5	3	4	4
P11087;CON__Q862S4	P11087	P11087	Collagen alpha-1(I) chain	Col1a1	NA	20.7484	21.1136	20.5593	20.33	21.4089	20.4093	21.5028	20.3664	20.59	22.5936	22.5129	22.2758	22.0774	21.5222	+	9.92e-71	74538000	76	2	7	7	7	1	2	2	3	3	5	3	3	3	3	3	4	4	4	4	1	2	2	1	1	2	2
P11152	P11152	P11152	Lipoprotein lipase	Lpl	21.0686	21.2442	23.6957	22.3662	22.0875	23.7549	23.3498	23.233	23.144	23.5486	22.1119	22.1256	22.3376	21.0144	21.5896	+	3.48e-60	173180000	102	1	12	12	12	4	3	8	5	7	11	9	7	7	5	8	9	5	6	6	2	0	9	2	1	10	9
P11276	P11276	P11276	Fibronectin;Anastellin	Fn1	24.652	24.9788	25.3446	25.75	24.7134	24.6655	24.1407	23.8651	23.6415	24.4972	24.5737	24.4782	24.4045	24.5934	24.7729	+	0	730540000	874	1	54	54	54	28	23	35	32	33	28	28	22	23	28	36	33	27	32	18	30	20	38	41	24	28	22
P11352	P11352	P11352	Glutathione peroxidase 1	Gpx1	22.0335	21.1136	20.5682	21.9069	22.0062	21.9204	21.7437	22.0803	21.8587	21.9516	21.2145	21.0969	20.8776	21.3845	21.3893	+	1.02e-110	99667000	213	1	11	11	11	8	6	4	9	8	10	9	10	9	8	8	10	7	8	6	9	1	1	8	10	7	6
P11499	P11499	P11499	Heat shock protein HSP 90-beta	Hsp90ab1	26.5931	26.1438	26.3348	26.0011	26.449	26.7452	26.8441	26.7777	26.7275	26.5923	26.7935	26.7296	26.7385	26.6709	27.2354	+	0	2651800000	1148	1	33	33	20	26	20	25	25	26	26	26	26	25	24	26	26	23	26	20	32	26	26	32	31	44	45
P11679;CON__H-INV:HIT000016045	P11679	P11679	Keratin, type II cytoskeletal 8	Krt8	23.7675	23.2988	21.9101	22.313	22.929	22.3473	22.7926	23.3499	20.9943	22.6799	19.5557	19.525	NA	19.9678	NA	+	2.07e-197	151510000	211	2	21	15	6	17	12	11	11	13	11	12	11	8	8	7	6	5	6	6	15	9	3	8	9	4	6
P11859	P11859	P11859	Angiotensinogen;Angiotensin-1;Angiotensin-2;Angiotensin-3;Angiotensin-4;Angiotensin 1-9;Angiotensin 1-7;Angiotensin 1-5;Angiotensin 1-4	Agt	22.9365	22.0231	24.048	22.6111	22.2474	22.7923	22.551	23.102	22.1118	22.2825	19.4197	19.2175	18.5113	17.3696	18.2175	+	7.24e-145	106560000	180	1	12	12	12	11	7	11	9	9	9	10	11	8	9	4	5	3	2	2	10	7	14	5	6	10	11
P11983	P11983	P11983	T-complex protein 1 subunit alpha	Tcp1	NA	NA	22.6802	22.89	22.5373	22.4861	22.5758	22.2755	22.6451	22.5152	22.7863	22.277	22.8627	22.3881	23.6718	+	1.3e-32	160770000	50	1	10	10	10	1	2	5	6	3	4	6	6	4	6	4	4	4	5	4	1	0	1	3	1	1	2
P12032	P12032	P12032	Metalloproteinase inhibitor 1	Timp1	22.0737	NA	22.4789	21.3794	21.953	22.4172	22.5986	22.0509	22.0395	22.4783	23.1499	23.3414	22.7358	22.5832	NA	+	3.57e-37	164270000	65	1	6	6	6	4	1	3	3	2	4	4	4	4	3	5	5	4	5	2	2	0	1	1	0	2	1
P13020	P13020	P13020	Gelsolin	Gsn	28.992	28.0039	29.1878	27.9535	27.9989	28.7395	28.2534	28.3669	28.0135	28.0818	27.2723	27.335	27.3355	27.0847	27.4216	+	0	7058400000	1245	1	32	32	17	26	24	27	28	28	26	28	27	25	24	23	23	22	26	21	44	35	60	43	44	52	50
P13634	P13634	P13634	Carbonic anhydrase 1	Ca1	20.8717	22.0377	21.6242	21.9868	21.1886	21.2838	21.1819	21.5095	21.282	21.7778	20.9977	21.3267	21.3917	21.4743	21.8348	+	2.66e-118	100740000	106	1	10	10	10	5	4	3	4	4	4	4	3	4	3	4	3	4	3	3	2	2	2	2	2	2	2
P13707	P13707	P13707	Glycerol-3-phosphate dehydrogenase [NAD(+)], cytoplasmic	Gpd1	26.1657	25.9006	25.8848	26.1293	26.667	26.5818	26.5728	26.1542	26.4633	26.1745	27.2095	27.2742	26.875	27.0702	27.3767	+	0	2755700000	1098	1	24	24	23	22	19	21	22	21	21	19	18	23	20	23	23	22	22	18	29	23	32	32	32	35	38
P14152	P14152	P14152	Malate dehydrogenase, cytoplasmic	Mdh1	27.495	27.3118	27.2707	27.2349	27.416	27.0061	27.0467	27.1193	27.1795	27.084	26.934	27.08	27.0011	26.9761	27.1111	+	1.61e-290	3913800000	930	1	17	17	17	15	15	15	14	13	14	15	15	15	14	14	14	12	15	13	30	32	30	29	28	31	32
P14206	P14206	P14206	40S ribosomal protein SA	Rpsa	21.8926	20.9103	20.7761	22.4222	22.116	21.0607	21.3217	21.8059	21.9944	21.8264	21.3715	21.0031	21.3695	20.7539	22.0612	+	4.45e-70	83821000	167	1	8	8	8	7	3	6	4	7	5	5	7	7	6	5	7	7	8	6	8	3	4	5	7	6	4
P14211	P14211	P14211	Calreticulin	Calr	24.7809	25.2512	25.5968	25.1233	25.3216	24.1636	24.2073	24.1893	24.3046	24.5635	24.1802	24.5391	24.6781	24.4142	25.4292	+	4.5e-173	713890000	272	1	16	16	16	8	10	10	12	9	8	9	9	10	9	12	12	9	9	8	8	6	11	9	7	6	7
P14602	P14602	P14602	Heat shock protein beta-1	Hspb1	19.4021	NA	NA	20.7983	21.2425	19.6171	19.6619	20.6617	20.1255	21.3022	20.3717	19.8876	19.8155	20.8386	NA	+	1.11e-23	35975000	92	1	4	4	4	2	1	1	4	4	3	4	2	4	3	3	3	2	3	1	1	0	1	5	5	2	2
P14685	P14685	P14685	26S proteasome non-ATPase regulatory subunit 3	Psmd3	20.3997	NA	20.8682	20.6233	20.3809	20.6845	20.7563	20.3292	20.7852	21.0383	20.6811	20.4424	20.7984	21.1297	20.4292	+	2.58e-78	47979000	57	1	10	10	10	5	1	5	4	4	5	4	5	3	4	5	5	4	3	3	2	0	2	0	1	2	2
P14824	P14824	P14824	Annexin A6	Anxa6	25.0115	25.0619	23.7099	25.6423	26.0228	24.4756	24.6918	25.4845	27.0948	26.086	26.3072	26.4601	26.4953	26.4832	26.8027	+	0	1370500000	755	1	43	43	42	20	20	20	29	32	16	28	27	39	27	32	32	38	33	29	23	14	8	19	26	14	12
P14869	P14869	P14869	60S acidic ribosomal protein P0	Rplp0	21.2937	20.8683	22.2673	21.9393	21.2192	21.4879	21.7071	21.2289	21.3279	22.1992	21.7193	21.7907	22.6156	22.121	22.0066	+	7.11e-115	146850000	122	1	10	10	10	5	3	6	5	5	6	5	5	6	4	9	7	4	6	4	4	1	2	1	1	5	2
P14901	P14901	P14901	Heme oxygenase 1	Hmox1	19.9505	21.2199	20.1866	21.2608	20.6326	19.7728	20.7089	20.1965	20.6171	19.753	21.0784	21.5916	22.619	21.1847	22.4954	+	6.11e-46	51390000	102	1	4	4	4	2	3	3	4	4	2	3	4	3	3	4	3	4	3	4	1	4	4	3	3	2	2
P15105	P15105	P15105	Glutamine synthetase	Glul	27.0883	25.5318	25.4801	25.7996	26.3115	26.8138	26.9347	26.874	26.1828	26.5378	26.1566	26.2042	25.8069	25.9294	26.3077	+	0	1975200000	514	1	16	16	16	15	9	10	14	14	14	15	13	16	15	12	14	13	14	10	26	9	9	13	15	19	22
P15532	P15532	P15532	Nucleoside diphosphate kinase A	Nme1	25.7036	25.8656	25.3667	24.5526	25.2776	24.9824	25.2626	25.2758	24.9895	25.1155	25.5715	25.8373	25.5845	25.5636	25.9478	+	2.16e-48	1235300000	380	1	10	10	5	8	9	8	9	9	8	9	8	8	8	10	10	9	9	8	11	9	12	8	9	7	10
P15626	P15626	P15626	Glutathione S-transferase Mu 2	Gstm2	27.9602	27.7719	27.0443	27.6901	27.6174	27.576	27.5267	27.9084	27.7441	27.2576	26.4675	26.6084	26.8935	26.3352	26.4137	+	0	4544600000	1155	1	22	22	12	17	18	18	17	17	20	19	19	18	15	17	19	14	16	16	34	31	31	43	41	40	38
P16015	P16015	P16015	Carbonic anhydrase 3	Ca3	31.1865	30.7057	30.8785	31.5667	31.3315	31.3843	31.2392	30.9868	31.8889	31.4129	29.382	29.4478	29.1002	29.414	27.7943	+	0	56519000000	3224	1	20	20	20	17	17	17	17	17	20	19	17	18	17	17	16	16	17	13	104	84	106	120	117	115	113
P16045	P16045	P16045	Galectin-1	Lgals1	26.5128	27.0385	26.1244	26.1523	26.4177	27.452	27.4749	26.7357	27.092	26.5125	27.5592	27.6967	27.3709	27.2321	27.6261	+	4.76e-258	3870100000	589	1	11	11	11	7	7	7	7	7	8	8	8	8	7	8	8	7	8	7	14	13	14	15	17	23	18
P16110	P16110	P16110	Galectin-3	Lgals3	23.0622	23.6644	23.3206	23.3632	23.2536	23.3572	23.3035	23.294	23.1004	22.6489	25.5497	25.4614	26.24	25.0583	25.6552	+	1.57e-114	827010000	265	1	9	9	9	4	6	5	4	3	3	5	5	4	5	8	8	7	8	7	3	3	3	4	4	4	4
P16125	P16125	P16125	L-lactate dehydrogenase B chain	Ldhb	24.8277	24.5026	24.1069	24.2299	24.5456	24.2359	24.3448	24.6917	24.5582	24.0391	23.8388	24.0563	23.7229	23.8723	23.6584	+	1.48e-145	539200000	343	1	14	13	13	11	11	9	10	10	12	10	11	12	11	9	10	9	11	9	11	9	9	9	12	12	11
P16332	P16332	P16332	Methylmalonyl-CoA mutase, mitochondrial	Mut	19.2694	19.3421	19.4782	19.5452	19.957	20.1192	20.0394	20.3645	20.3403	19.8908	21.3432	21.0939	20.5078	20.9694	21.199	+	1.13e-69	33969000	86	1	10	10	10	3	3	5	4	4	6	6	7	7	3	7	7	5	7	3	1	0	1	1	2	2	3
P16546;P08032	P16546	P16546	Spectrin alpha chain, non-erythrocytic 1	Sptan1	26.4736	27.0754	27.5205	26.7285	26.5941	27.0967	27.2279	26.4413	26.873	26.9947	27.3713	27.1201	27.2019	27.1332	26.9658	+	0	4048600000	2426	2	122	122	122	64	65	82	74	68	73	84	67	81	76	84	81	76	87	63	52	50	88	60	43	77	78
P16675	P16675	P16675	Lysosomal protective protein;Lysosomal protective protein 32 kDa chain;Lysosomal protective protein 20 kDa chain	Ctsa	20.4115	19.8541	20.6015	19.0037	NA	19.7541	19.6114	19.9759	NA	19.4752	20.8433	20.6403	20.8941	19.7256	21.0079	+	1.19e-57	34741000	65	1	6	6	6	3	2	3	2	1	2	2	2	1	2	3	2	3	3	2	1	1	1	1	1	2	1
P16858;Q64467	P16858	P16858	Glyceraldehyde-3-phosphate dehydrogenase	Gapdh	22.5989	22.5983	21.9143	23.9597	23.697	23.4664	23.6382	23.824	23.9859	24.0837	23.3481	23.6387	23.7317	23.8309	23.7909	+	1.11e-146	283370000	170	2	10	10	10	5	4	6	5	6	7	6	5	8	5	5	8	7	8	5	5	3	3	6	4	8	6
P17182;P17183;P21550	P17182	P17182	Alpha-enolase	Eno1	27.0073	27.1725	26.4877	27.5914	27.5443	27.4852	27.5023	27.6402	27.4668	27.3935	26.7159	26.8771	26.7604	26.5563	26.5836	+	0	3891900000	1151	3	27	27	27	18	17	17	25	20	20	21	19	23	23	18	19	17	19	17	36	27	29	51	40	48	47
P17225	P17225	P17225	Polypyrimidine tract-binding protein 1	Ptbp1	19.9693	NA	19.9031	20.6843	20.4086	20.6013	21.1193	20.2262	20.9833	21.1047	20.5124	20.5573	19.9918	20.8422	NA	+	2.44e-80	44565000	135	1	7	7	7	3	1	5	3	4	6	5	4	6	3	5	5	3	6	1	3	1	4	3	2	10	7
P17426	P17426	P17426	AP-2 complex subunit alpha-1	Ap2a1	19.6306	NA	20.4747	NA	20.2473	NA	20.0026	19.6619	NA	20.0178	20.1103	20.5597	21.4184	20.5827	20.6484	+	1.05e-81	33891000	79	1	14	9	9	4	2	6	3	3	5	7	5	3	5	10	6	4	9	5	3	1	2	1	1	1	3
P17427	P17427	P17427	AP-2 complex subunit alpha-2	Ap2a2	21.4463	21.6576	21.5418	21.2672	20.6772	22.3106	22.4785	21.5	22.15	22.0445	22.5709	22.2333	22.4714	21.9903	21.8053	+	7.22e-71	117550000	117	1	16	16	11	5	6	8	8	5	9	11	9	10	9	13	10	10	12	9	2	2	1	1	0	5	8
P17563;Q63836	P17563;Q63836	P17563	Selenium-binding protein 1;Selenium-binding protein 2	Selenbp1;Selenbp2	25.8364	25.5994	25.3874	25.6827	25.5166	25.5119	25.4848	25.4753	25.478	25.5076	25.0739	25.0401	24.6243	24.9552	25.1635	+	0	1123200000	721	2	26	26	26	18	19	17	20	16	20	19	21	20	17	16	18	17	18	13	24	20	20	24	24	24	25
P17710	P17710	P17710	Hexokinase-1	Hk1	20.3834	20.3784	19.9295	21.4313	20.6324	19.7581	20.1546	20.1648	20.5619	20.271	19.9237	19.7638	19.3395	20.6045	20.0057	+	2.97e-65	40040000	116	1	16	14	12	7	8	6	9	5	9	6	7	8	4	5	5	3	5	3	6	1	5	6	3	3	3
P17742	P17742	P17742	Peptidyl-prolyl cis-trans isomerase A;Peptidyl-prolyl cis-trans isomerase A, N-terminally processed	Ppia	25.9659	26.573	26.0928	26.3115	25.9109	26.0164	26.1362	26.2176	26.5468	26.5022	26.2711	26.4347	26.1543	26.5547	25.8178	+	3.48e-298	2477600000	1159	1	14	14	14	10	9	12	10	10	12	11	11	11	10	12	12	12	13	11	29	28	30	31	28	31	30
P17751	P17751	P17751	Triosephosphate isomerase	Tpi1	25.4438	25.4762	24.9663	25.4647	25.8732	25.6595	25.577	25.518	25.5323	25.3591	26.1124	26.1971	26.1387	25.9278	25.7131	+	9.15e-195	1443200000	468	1	14	14	14	10	11	9	13	12	11	10	11	12	11	12	12	12	13	12	11	10	9	17	15	11	11
P18242	P18242	P18242	Cathepsin D	Ctsd	24.407	23.8769	25.2241	23.7246	23.9294	23.5168	23.636	23.483	23.084	23.1388	24.3151	24.3312	24.6212	24.5598	25.1919	+	1.68e-243	557930000	333	1	17	17	17	10	8	10	9	8	9	8	8	8	4	9	8	7	9	9	13	8	12	8	8	8	6
P18760	P18760	P18760	Cofilin-1	Cfl1	24.5017	24.5075	24.1154	24.6283	24.7196	25.2414	25.2336	25.4522	25.1602	25.0101	25.7592	25.8666	25.1277	25.6212	24.2068	+	2.18e-242	980990000	390	1	13	13	12	7	8	9	10	8	8	9	9	8	9	8	10	9	10	9	10	8	10	10	8	14	12
P19096	P19096	P19096	Fatty acid synthase;[Acyl-carrier-protein] S-acetyltransferase;[Acyl-carrier-protein] S-malonyltransferase;3-oxoacyl-[acyl-carrier-protein] synthase;3-oxoacyl-[acyl-carrier-protein] reductase;3-hydroxyacyl-[acyl-carrier-protein] dehydratase;Enoyl-[acyl-carrier-protein] reductase;Oleoyl-[acyl-carrier-protein] hydrolase	Fasn	28.7048	28.4538	29.2733	28.7174	28.9654	28.7978	28.6037	28.2011	28.6628	28.3019	29.2846	29.0924	28.7759	29.1556	28.3583	+	0	10790000000	4192	1	113	113	113	94	81	99	92	91	99	100	84	100	87	101	101	90	100	75	148	114	211	154	161	179	162
P19157;P46425	P19157;P46425	P19157	Glutathione S-transferase P 1;Glutathione S-transferase P 2	Gstp1;Gstp2	21.3451	20.4295	20.9084	21.7039	21.7713	20.731	21.5621	21.6105	21.7292	21.6207	20.6388	20.7969	19.6227	20.9917	21.5301	+	1.52e-98	78741000	121	2	8	8	8	4	2	4	4	6	6	5	5	3	3	2	3	3	2	2	4	2	4	3	5	2	4
P19324	P19324	P19324	Serpin H1	Serpinh1	19.9421	21.027	21.6718	22.1256	21.3534	22.2778	22.416	21.7582	21.3151	22.8086	23.601	23.8458	23.3753	23.2581	23.5375	+	1.73e-38	144080000	98	1	9	9	9	3	4	7	6	6	7	7	6	5	6	9	7	6	6	6	1	0	2	4	2	6	4
P20029	P20029	P20029	78 kDa glucose-regulated protein	Hspa5	24.8556	25.2691	25.4112	25.1994	25.091	24.082	24.3766	24.9974	24.8755	25.457	25.122	25.1506	25.2801	25.271	25.4279	+	0	949890000	806	1	25	23	23	19	19	20	23	21	20	19	20	21	20	22	23	23	23	20	28	19	30	26	21	20	15
P20108	P20108	P20108	Thioredoxin-dependent peroxide reductase, mitochondrial	Prdx3	23.7104	23.6202	24.1923	23.5387	23.6359	23.0839	23.1886	23.2146	22.9969	23.4804	24.2652	24.2563	24.1221	24.3204	23.8409	+	2.08e-60	338100000	210	1	7	7	7	5	4	6	4	6	6	6	5	5	4	6	6	6	7	6	7	4	9	6	7	6	6
P20152;P46660;P08551;P08553	P20152	P20152	Vimentin	Vim	28.0954	27.7434	28.1409	28.0602	28.281	29.386	29.633	28.0999	29.5375	29.0744	29.3887	29.3476	29.8069	29.5663	30.0504	+	0	15839000000	3149	4	45	45	36	30	33	32	36	34	36	37	35	38	38	32	36	37	38	34	58	45	74	64	61	123	133
P21107	P21107	P21107	Tropomyosin alpha-3 chain	Tpm3	22.1071	20.4601	NA	20.867	21.7373	21.7162	21.6874	21.2509	21.2467	21.7039	21.7121	21.8848	22.0824	21.127	22.4123	+	2.5e-49	84017000	71	1	10	5	5	5	5	5	6	5	9	7	5	7	9	6	8	7	7	8	2	0	1	2	2	2	2
P21460	P21460	P21460	Cystatin-C	Cst3	24.3201	23.0195	24.2055	23.3972	23.6287	23.654	23.6306	23.2945	22.5772	22.8195	22.7858	23.0089	22.589	22.9715	23.0516	+	1.08e-68	260470000	95	1	8	8	8	5	6	6	5	4	4	5	3	3	4	5	5	5	5	3	7	1	7	3	4	4	3
P21614	P21614	P21614	Vitamin D-binding protein	Gc	22.7142	23.9625	23.234	22.9952	22.6603	21.8492	22.7716	23.5859	22.8077	22.9919	24.7465	24.681	24.523	24.9374	24.3625	+	5.57e-278	275960000	243	1	17	17	17	5	10	12	6	6	9	8	9	7	12	15	14	14	14	13	4	12	8	3	2	6	4
P21981	P21981	P21981	Protein-glutamine gamma-glutamyltransferase 2	Tgm2	24.6695	24.6707	24.6114	25.2481	24.8288	24.8426	24.9398	24.4836	24.498	25.0912	25.2789	25.2645	25.3427	25.3837	25.9482	+	0	885260000	669	1	25	25	25	15	16	17	19	16	18	19	16	19	17	19	20	20	20	16	18	15	18	22	21	22	22
P22599	P22599	P22599	Alpha-1-antitrypsin 1-2	Serpina1b	21.9256	22.7699	22.2404	21.4972	21.3607	21.9758	21.9804	22.4481	22.1352	22.0533	23.8326	23.7588	22.9651	24.0422	22.7377	+	0	164070000	118	1	12	4	4	10	12	12	11	12	10	11	12	11	12	12	12	12	12	12	4	4	3	4	3	3	4
Q8CGP6;Q8R1M2;Q64523;Q8CGP7;Q8CGP5;Q8BFU2;Q6GSS7;P22752;P27661;Q64522	Q8CGP6;Q8R1M2;Q64523;Q8CGP7;Q8CGP5;Q8BFU2;Q6GSS7;P22752;P27661	Q8CGP6	Histone H2A type 1-H;Histone H2A.J;Histone H2A type 2-C;Histone H2A type 1-K;Histone H2A type 1-F;Histone H2A type 3;Histone H2A type 2-A;Histone H2A type 1;Histone H2A.x	Hist1h2ah;H2afj;Hist2h2ac;Hist1h2ak;Hist1h2af;Hist3h2a;Hist2h2aa1;Hist1h2ab;H2afx	20.5417	20.4846	NA	20.0987	20.5496	21.1181	20.0317	21.1106	20.3166	21.9485	21.0963	20.4767	20.3945	21.5593	20.1118	+	9.34e-50	69089000	92	10	3	3	1	2	2	1	2	2	2	2	2	2	2	2	2	2	2	2	2	3	1	3	3	3	3
P22777	P22777	P22777	Plasminogen activator inhibitor 1	Serpine1	26.1135	25.6555	25.7849	25.2167	25.7541	25.7035	25.7923	25.7482	26.0634	25.5107	24.1638	24.1588	23.9588	24.0832	23.9246	+	0	1037000000	463	1	16	16	16	15	11	13	12	14	13	14	13	13	11	12	11	9	11	8	24	13	20	14	19	21	19
P23492	P23492	P23492	Purine nucleoside phosphorylase	Pnp	23.3994	23.3805	23.4623	23.9926	23.4717	23.2835	23.2363	23.1313	23.4709	23.5766	23.1845	23.1925	23.019	23.7812	22.742	+	5.21e-172	312320000	419	1	15	15	15	8	10	12	11	11	10	9	9	14	6	7	11	9	9	11	12	11	19	14	14	13	13
P23591	P23591	P23591	GDP-L-fucose synthase	Tsta3	19.2121	19.5809	19.1522	NA	19.413	19.0454	19.1544	19.3859	19.447	19.669	18.9616	19.0689	18.8739	NA	19.1564	+	9.73e-104	17439000	47	1	4	4	4	2	2	2	2	1	2	2	2	2	1	2	2	2	1	1	2	1	1	1	1	1	1
P23953	P23953	P23953	Carboxylesterase 1C	Ces1c	NA	22.7089	22.0591	21.3267	21.337	21.1213	21.2683	21.8842	21.5247	21.5567	22.5517	22.9876	22.6961	22.6781	23.0833	+	1.92e-88	101590000	105	1	12	9	9	4	8	10	7	5	5	9	8	8	8	10	11	9	9	8	1	4	2	2	1	3	2
P24270	P24270	P24270	Catalase	Cat	24.4925	23.9958	24.0085	24.295	24.5768	23.6383	23.5526	23.9574	24.1081	23.9731	23.4411	23.5077	23.9757	23.2839	24.008	+	8.38e-140	404480000	373	1	17	17	17	12	12	15	16	15	12	15	13	14	12	15	14	13	14	10	14	8	12	13	17	12	11
P24369	P24369	P24369	Peptidyl-prolyl cis-trans isomerase B	Ppib	22.0862	22.54	23.0997	22.0532	22.2879	22.6388	22.9072	23.01	22.4541	23.686	23.1689	23.2057	22.9279	22.5984	24.1108	+	1.51e-76	205840000	197	1	9	9	9	4	6	7	6	7	7	8	7	6	6	7	8	6	6	8	5	3	9	3	4	8	6
P24452	P24452	P24452	Macrophage-capping protein	Capg	21.9813	21.8731	21.6275	21.9221	21.5161	22.2869	22.0187	22.3061	21.8937	22.4223	23.049	23.2977	24.1553	23.6312	24.4692	+	1.15e-90	236300000	236	1	9	9	9	6	4	4	4	4	6	6	5	5	5	7	7	7	6	7	4	2	3	4	3	7	4
P24472	P24472	P24472	Glutathione S-transferase A4	Gsta4	22.8594	23.5211	22.3673	22.762	22.7824	22.3079	22.5791	23.3142	22.7794	22.8094	20.5763	21.2268	20.7617	NA	20.6949	+	3.36e-67	220180000	137	1	6	5	5	5	4	3	5	5	5	5	4	4	5	3	4	4	2	3	5	4	0	4	3	5	2
P24527	P24527	P24527	Leukotriene A-4 hydrolase	Lta4h	24.4373	24.2296	24.1753	24.2625	24.1832	24.0299	24.1027	24.1427	24.1604	23.9501	24.3433	24.4237	23.9887	24.381	24.9346	+	0	593510000	527	1	27	27	27	18	15	19	16	18	18	16	17	15	10	19	20	18	18	17	14	11	14	13	10	14	11
P24549	P24549	P24549	Retinal dehydrogenase 1	Aldh1a1	22.9666	22.5949	22.2849	23.2999	22.7939	23.1226	23.2174	23.5754	23.0485	23.6613	22.0883	21.9433	22.1184	21.6103	22.0916	+	8.61e-162	199050000	173	1	19	13	13	12	10	10	8	12	15	12	12	12	12	12	12	9	11	9	5	2	4	5	7	5	6
P26039	P26039	P26039	Talin-1	Tln1	24.0545	24.4571	24.5678	24.4333	24.1257	24.7908	24.9822	24.4367	24.9637	25.0811	25.1731	25.1621	25.0966	25.188	25.1337	+	0	866620000	1157	1	66	66	58	33	28	37	37	38	43	49	38	46	36	47	46	49	43	36	22	19	22	22	20	38	39
P26041	P26041	P26041	Moesin	Msn	24.3721	23.8435	24.3051	24.6337	24.5114	25.5303	25.4561	25.4928	25.6615	25.22	25.3649	25.4592	25.0117	25.4562	25.6531	+	0	1005400000	699	1	31	31	22	13	10	18	17	22	19	22	22	25	22	22	21	19	21	17	13	4	12	14	17	25	30
P26043	P26043	P26043	Radixin	Rdx	20.1765	NA	19.6269	20.3522	20.2585	20.516	20.9034	20.6167	21.2474	21.3761	20.5471	20.3675	19.4818	20.4698	NA	+	1.49e-141	40860000	109	1	19	10	10	8	7	10	11	12	15	13	14	13	11	12	14	9	11	7	3	2	2	5	3	6	4
P26443	P26443	P26443	Glutamate dehydrogenase 1, mitochondrial	Glud1	23.7266	24.0083	24.3883	23.6858	23.9372	22.9794	23.3026	23.5268	23.1725	22.9092	24.178	24.2663	24.1932	24.052	24.8579	+	9.52e-115	392700000	353	1	19	19	19	14	17	16	14	16	12	12	15	15	8	17	18	18	16	16	11	11	15	10	10	7	8
P26883	P26883	P26883	Peptidyl-prolyl cis-trans isomerase FKBP1A	Fkbp1a	NA	22.2653	NA	22.056	22.6459	22.2794	22.2002	NA	22.3847	NA	22.4028	22.7064	23.4736	22.4117	22.7731	+	2.83e-33	139350000	49	1	2	2	2	1	2	1	2	2	2	2	1	2	1	2	2	2	2	2	1	1	1	2	1	1	1
P27773	P27773	P27773	Protein disulfide-isomerase A3	Pdia3	25.4153	25.6939	25.7377	25.7292	25.6636	25.0324	25.3093	25.5566	25.1235	25.7602	25.5045	25.6279	25.9542	25.4221	26.2192	+	1.2e-299	1257000000	758	1	26	26	26	18	19	21	22	21	20	21	21	22	22	22	21	20	18	19	21	16	26	25	21	16	24
P28063	P28063	P28063	Proteasome subunit beta type-8	Psmb8	22.2068	22.1695	22.167	21.3371	21.7016	21.6354	21.8064	21.7157	21.7182	21.5963	22.4238	22.1945	22.7672	22.5338	22.7359	+	1.15e-85	111840000	63	1	7	7	7	5	3	5	4	3	4	4	4	5	3	4	5	4	4	3	2	2	2	0	0	3	3
P28076	P28076	P28076	Proteasome subunit beta type-9	Psmb9	NA	19.867	20.7385	20.5644	20.7676	NA	20.1484	20.1226	20.4927	NA	20.3595	20.4653	20.2404	20.5099	NA	+	6.07e-08	34947000	28	1	3	3	3	1	3	3	3	2	1	3	2	2	1	3	3	3	2	2	1	1	2	1	1	1	1
P28271;Q811J3	P28271	P28271	Cytoplasmic aconitate hydratase	Aco1	23.7473	23.8804	23.3608	24.0845	23.9222	23.3838	23.6301	23.884	24.1713	23.8801	23.4836	23.5287	23.5145	23.9128	23.4848	+	1.94e-204	344440000	448	2	22	22	22	13	13	14	19	17	15	17	17	19	15	19	16	11	18	10	14	8	11	22	17	14	18
P28474;Q64437	P28474	P28474	Alcohol dehydrogenase class-3	Adh5	22.3318	21.9188	22.0315	22.7324	22.3272	22.5701	22.8238	22.9982	22.9715	22.6855	22.1036	21.9254	21.9359	22.0984	22.207	+	2.62e-112	156380000	166	2	10	10	10	8	3	6	7	7	10	5	6	8	7	8	6	6	5	3	4	2	2	4	5	6	3
P28653	P28653	P28653	Biglycan	Bgn	25.27	25.6635	25.4723	25.8015	25.4746	25.496	25.4859	25.5996	25.2102	25.2328	25.0973	24.9495	24.577	25.1843	23.6739	+	1.34e-204	1054700000	466	1	16	15	15	11	12	13	14	14	13	14	14	13	11	14	14	11	13	9	14	11	17	20	13	16	16
P28654	P28654	P28654	Decorin	Dcn	29.0531	28.5808	28.726	28.5032	28.3666	28.6868	28.4789	28.4906	27.8722	27.8054	26.5316	26.3162	25.9384	26.3984	25.9734	+	0	6933500000	1077	1	20	20	19	16	19	17	19	19	17	18	18	19	19	18	14	12	16	11	43	31	44	42	33	47	45
P28656	P28656	P28656	Nucleosome assembly protein 1-like 1	Nap1l1	20.0976	20.0834	19.8161	20.9653	20.8727	20.094	21.003	20.7039	20.4394	20.7879	20.3028	20.0083	NA	NA	19.3988	+	4.43e-45	36205000	78	1	6	6	5	2	3	3	4	5	3	4	4	5	4	5	4	2	2	2	1	3	1	1	3	2	4
P28665;P28666	P28665;P28666	P28665	Murinoglobulin-1;Murinoglobulin-2	Mug1;Mug2	22.7865	23.6388	23.3761	22.6366	22.3819	22.6821	22.8661	23.1323	22.4938	22.7522	22.9762	22.8703	22.5982	22.6584	23.0646	+	8.32e-130	186430000	176	2	18	18	18	7	10	12	10	10	8	10	12	10	11	11	11	7	13	7	5	5	8	4	3	7	6
P28798	P28798	P28798	Granulins;Acrogranin;Granulin-1;Granulin-2;Granulin-3;Granulin-4;Granulin-5;Granulin-6;Granulin-7	Grn	21.5459	20.4343	21.7754	20.2789	21.0449	21.1246	20.9111	20.9627	20.9193	20.9959	21.4013	21.3551	21.0892	21.7126	20.1685	+	7.1e-72	94697000	129	1	12	12	12	4	3	6	4	4	5	4	5	4	3	5	5	6	5	3	2	1	6	1	2	3	4
P28862;O55123	P28862	P28862	Stromelysin-1	Mmp3	20.7942	20.6974	20.4215	19.2705	19.5019	19.8449	19.4586	18.9816	18.2687	19.2442	22.4453	22.6324	22.0764	21.9665	22.8825	+	2.04e-30	77087000	108	2	12	12	12	4	3	6	4	4	2	3	2	2	4	5	9	6	7	6	4	2	3	0	1	0	1
P29341	P29341	P29341	Polyadenylate-binding protein 1	Pabpc1	22.5351	22.4789	23.0217	22.6819	22.4096	22.5856	22.7305	22.1818	22.7791	23.2741	22.9974	23.0299	22.9046	22.9579	23.3777	+	3.79e-230	214310000	278	1	17	17	17	9	8	11	11	10	12	11	8	13	9	10	11	9	11	11	7	6	10	6	6	10	6
P29391;P49945	P29391;P49945	P29391	Ferritin light chain 1;Ferritin light chain 2	Ftl1;Ftl2	24.0799	24.1887	23.7239	24.65	23.8232	23.8999	23.3449	24.1179	23.4727	23.9901	23.9793	24.0637	24.8472	24.0895	24.6561	+	6.82e-114	521180000	258	2	8	8	8	6	5	6	7	4	5	6	5	6	6	6	6	7	6	5	9	6	8	11	8	8	5
P29533	P29533	P29533	Vascular cell adhesion protein 1	Vcam1	20.4229	20.3205	20.1229	20.2448	19.7438	19.5387	19.3596	19.8063	20.3281	20.3976	19.9022	19.6132	19.4805	20.3317	19.6746	+	5.91e-54	31183000	78	1	10	10	10	5	6	8	5	7	6	4	5	6	5	6	6	6	5	5	3	1	2	1	1	2	1
P29758	P29758	P29758	Ornithine aminotransferase, mitochondrial	Oat	21.9498	21.9831	22.3025	21.7113	21.7978	21.7404	21.4791	21.7596	21.4692	22.2526	21.7473	21.9386	22.0605	22.4651	22.1962	+	3.72e-74	88571000	82	1	8	8	8	4	4	5	4	6	6	5	4	4	4	5	5	4	6	4	4	2	5	1	3	3	3
P30115	P30115	P30115	Glutathione S-transferase A3	Gsta3	24.8249	24.0674	24.2686	24.5633	24.8737	23.0612	24.2626	24.9345	24.4694	24.5336	21.256	21.6981	21.4235	21.3465	21.3478	+	8.23e-33	399290000	120	1	7	7	5	5	6	6	6	6	3	5	5	6	5	5	4	5	3	3	4	4	7	8	7	2	4
P30412	P30412	P30412	Peptidyl-prolyl cis-trans isomerase C	Ppic	19.2095	19.7306	19.5568	19.8244	18.8979	19.4667	18.607	18.4386	19.0318	19.5307	20.2226	20.3547	19.9418	20.6875	20.6923	+	1.47e-85	22436000	99	1	5	5	5	3	2	3	2	3	3	3	3	3	2	4	4	4	4	4	2	2	3	2	2	3	1
P31001	P31001	P31001	Desmin	Des	22.2914	22.5518	22.2664	22.415	22.3717	20.2334	22.3681	22.2435	19.5368	21.9485	21.0962	20.69	21.3713	21.2971	21.3871	+	1.06e-199	138550000	122	1	21	16	16	7	9	12	13	11	9	14	12	10	12	10	9	10	10	9	3	2	3	4	3	0	5
P31324	P31324	P31324	cAMP-dependent protein kinase type II-beta regulatory subunit	Prkar2b	21.1272	20.6463	20.5696	21.4028	22.2914	22.0584	22.1401	21.597	21.7922	21.6426	22.0067	21.9194	21.6142	21.552	22.3079	+	1.78e-133	120050000	150	1	10	10	8	3	4	4	7	7	7	8	6	7	6	7	7	7	7	4	3	0	1	2	6	7	6
P31786	P31786	P31786	Acyl-CoA-binding protein	Dbi	NA	23.906	22.8155	23.6588	22.8848	24.1336	24.1661	22.8791	24.0996	24.4207	23.7661	22.5243	23.3578	24.0554	22.92	+	7.52e-116	340000000	75	1	5	5	5	2	2	2	4	4	2	2	3	4	4	2	4	4	4	3	1	1	0	4	1	1	2
P32020	P32020	P32020	Non-specific lipid-transfer protein	Scp2	22.9474	21.6077	21.8822	21.0863	22.2911	23.1958	23.7842	23.3851	22.871	22.8976	23.0611	23.5129	22.5338	22.7059	23.3414	+	3.82e-54	198740000	140	1	9	9	9	6	6	7	6	9	6	9	9	9	9	7	9	8	9	6	7	1	1	1	4	6	6
P32261;CON__P41361	P32261	P32261	Antithrombin-III	Serpinc1	22.9407	22.5528	23.5356	23.0693	22.506	23.2285	22.7465	22.7102	22.6226	23.1549	22.6329	22.8278	22.2086	22.7318	22.674	+	1.57e-105	191310000	200	2	17	17	17	12	10	14	12	10	12	14	12	10	10	13	14	13	10	9	8	2	12	8	4	8	8
P34884	P34884	P34884	Macrophage migration inhibitory factor	Mif	22.1141	20.683	20.4637	21.5409	22.7369	21.4867	21.9388	22.1996	21.2644	19.6933	21.1462	21.066	19.5275	21.194	21.0725	+	7.74e-107	81399000	95	1	4	4	4	2	2	2	2	3	3	2	2	2	2	2	2	2	3	2	4	4	3	4	3	4	3
P34914	P34914	P34914	Bifunctional epoxide hydrolase 2;Cytosolic epoxide hydrolase 2;Lipid-phosphate phosphatase	Ephx2	23.3151	22.9023	22.7986	23.448	23.7016	22.876	23.1572	23.221	23.6598	23.412	21.7303	21.851	21.8619	22.2134	22.0822	+	0	224390000	334	1	17	17	17	9	10	14	11	14	10	15	11	15	10	8	9	6	9	6	8	8	13	14	16	7	19
P35235	P35235	P35235	Tyrosine-protein phosphatase non-receptor type 11	Ptpn11	20.5124	20.4173	20.4901	20.4034	20.919	21.2069	21.2459	20.4357	21.4718	21.0776	21.2719	20.9476	21.9143	20.9706	21.5887	+	3.1e-54	61404000	90	1	7	7	7	4	4	4	7	5	6	6	5	6	5	5	4	3	5	4	3	0	1	2	2	4	4
P61294;P35279;Q8BHD0	P61294;P35279;Q8BHD0	P61294	Ras-related protein Rab-6B;Ras-related protein Rab-6A;Ras-related protein Rab-39A	Rab6b;Rab6a;Rab39a	NA	22.1048	NA	21.9297	21.2128	21.3205	22.8474	21.954	21.7912	22.8881	23.3928	22.4498	23.0806	23.1275	22.6522	+	2.83e-09	168890000	67	3	2	2	2	1	2	1	2	2	2	2	2	2	2	2	2	2	2	2	0	0	1	0	1	2	3
P35441;CON__Q28194	P35441	P35441	Thrombospondin-1	Thbs1	25.6152	25.0633	25.8601	24.865	25.291	26.0287	25.5232	25.6307	24.6219	25.3465	25.6001	25.4753	25.4862	25.3692	25.0106	+	0	1104700000	707	2	34	34	33	23	15	22	18	17	25	23	20	18	16	23	23	19	21	19	26	17	27	18	16	33	22
P35505	P35505	P35505	Fumarylacetoacetase	Fah	24.9362	24.9624	24.822	24.6435	24.966	24.5958	24.5782	24.5653	24.9005	24.6379	24.7107	24.9317	24.5788	24.5769	24.9898	+	2.29e-215	771090000	470	1	14	14	14	10	11	13	13	12	13	12	12	11	12	12	14	13	12	9	11	9	14	17	15	13	13
P35585	P35585	P35585	AP-1 complex subunit mu-1	Ap1m1	NA	NA	19.0016	19.0222	18.7957	19.2753	19.6355	19.5614	20.4334	19.861	19.7951	19.4389	20.1761	19.898	NA	+	1.26e-20	21092000	51	1	5	5	5	1	0	3	3	3	2	3	3	3	2	3	2	3	3	1	1	0	1	1	0	1	2
P35700	P35700	P35700	Peroxiredoxin-1	Prdx1	27.2996	27.4465	27.1939	27.5525	27.9219	26.8277	27.2515	27.5701	27.4717	27.4121	27.1063	27.3981	27.7717	27.1569	28.3062	+	6.67e-78	4635100000	837	1	13	13	12	11	10	10	12	12	11	10	10	11	11	11	11	11	11	11	21	19	25	28	27	19	20
P35979	P35979	P35979	60S ribosomal protein L12	Rpl12	20.5451	21.3291	22.5886	21.645	21.1133	20.1318	20.4027	20.3492	20.0375	19.6631	21.3008	21.514	22.0707	20.996	22.0117	+	5.94e-71	88233000	124	1	5	5	5	4	4	4	4	4	3	3	3	2	3	4	4	4	4	3	3	3	3	4	3	1	1
P37804	P37804	P37804	Transgelin	Tagln	25.5057	24.856	24.0147	25.2738	25.3972	24.598	24.6094	23.9862	24.825	24.9359	22.9694	23.1768	23.3918	23.0307	23.7219	+	5.56e-210	600670000	394	1	14	14	14	11	12	9	12	12	10	11	9	11	13	9	8	8	8	8	14	15	12	18	16	12	17
P37889	P37889	P37889	Fibulin-2	Fbln2	21.4291	21.4961	21.9071	21.0979	21.0571	20.8677	20.5728	20.7648	20.0761	20.2625	21.4044	21.3086	21.0105	21.4177	NA	+	1.39e-28	47192000	59	1	8	8	8	6	6	6	6	4	5	6	6	4	5	6	7	5	4	1	4	3	4	3	0	4	0
P38647	P38647	P38647	Stress-70 protein, mitochondrial	Hspa9	22.2493	21.7348	20.899	22.4456	22.6724	21.9928	21.74	22.083	21.8642	22.8732	22.7232	22.7806	22.9336	22.8265	22.8114	+	1.66e-214	120040000	188	1	14	14	14	11	7	5	11	11	9	9	9	9	9	8	11	10	9	10	10	3	0	7	9	7	4
P39061	P39061	P39061	Collagen alpha-1(XVIII) chain;Endostatin	Col18a1	24.5667	24.64	24.3408	24.3033	23.904	23.761	23.7249	23.9718	23.3185	23.9983	22.8408	22.9742	22.9727	22.5709	23.4643	+	7.9e-119	356230000	215	1	9	9	9	7	7	7	7	7	7	7	6	6	6	5	6	7	6	6	5	6	7	8	8	6	6
P40124;Q9CYT6	P40124	P40124	Adenylyl cyclase-associated protein 1	Cap1	23.7494	23.3953	23.141	23.7761	23.9253	24.3072	24.2357	24.1929	24.4588	24.1472	24.7056	24.6547	24.7812	24.7893	24.296	+	0	563440000	497	2	21	21	21	12	9	11	10	12	16	15	15	16	13	16	16	13	14	15	11	7	10	6	11	19	16
P40142	P40142	P40142	Transketolase	Tkt	28.1225	27.9116	28.1919	27.9825	28.3403	27.8284	27.8732	27.5941	27.9806	27.7007	28.561	28.7884	28.3026	28.7533	28.466	+	0	7128500000	1749	1	36	36	36	26	30	31	32	31	31	33	32	34	28	32	33	30	34	29	51	44	65	54	57	46	59
P40336	P40336	P40336	Vacuolar protein sorting-associated protein 26A	Vps26a	22.0599	22.4614	22.4064	21.8504	22.1159	22.1916	22.3808	22.0432	22.1648	21.6906	22.4523	22.6164	23.1846	22.3308	23.3321	+	6.52e-93	148030000	208	1	13	13	12	7	4	9	9	10	8	9	6	11	7	10	10	7	11	8	6	4	9	5	5	5	8
P41216;Q8JZR0	P41216	P41216	Long-chain-fatty-acid--CoA ligase 1	Acsl1	21.956	23.3947	23.3396	23.2238	22.6861	22.6587	23.1231	22.7372	22.2912	23.1771	24.3195	24.0821	24.1231	24.5465	24.516	+	6.23e-160	321740000	269	2	24	24	24	5	7	13	8	10	9	11	8	7	7	20	17	19	20	11	2	3	6	5	4	2	7
P42125	P42125	P42125	Enoyl-CoA delta isomerase 1, mitochondrial	Eci1	25.0494	24.482	25.2399	24.0477	24.4296	24.133	24.3465	24.1686	24.2055	24.1376	24.4772	24.7282	24.4022	23.9764	24.2073	+	0	529440000	295	1	15	15	15	11	9	12	11	10	11	11	11	12	9	12	11	11	12	11	14	8	18	6	9	13	12
P42208	P42208	P42208	Septin-2	2014-09-02	19.5358	19.7483	19.8201	20.9283	20.7101	21.2654	21.4158	20.7654	21.2011	21.2854	21.4807	21.1346	21.1918	21.5909	20.7093	+	3.74e-174	75440000	175	1	10	10	10	4	4	4	6	5	7	7	6	8	7	8	8	8	7	3	0	1	2	4	3	6	6
P42669	P42669	P42669	Transcriptional activator protein Pur-alpha	Pura	19.7685	NA	20.8004	21.0743	21.5269	20.6513	21.4018	20.853	21.5379	21.0104	21.2372	21.3166	21.0365	21.6443	21.6772	+	6.97e-75	64624000	108	1	6	6	6	2	1	5	4	3	4	5	2	4	4	6	5	5	5	2	2	0	3	2	2	4	6
P42932	P42932	P42932	T-complex protein 1 subunit theta	Cct8	22.3605	21.9754	21.9001	21.5256	22.1742	22.5542	22.7787	22.5023	22.4691	22.1591	22.6447	22.6174	22.6903	22.4959	22.8552	+	1.8e-52	156900000	133	1	13	13	13	6	6	6	7	8	10	9	9	11	8	9	10	10	10	9	3	0	1	0	1	8	5
P45376	P45376	P45376	Aldose reductase	Akr1b1	23.8883	24.1279	23.4403	23.7871	24.3523	24.122	23.9578	24.0599	24.0194	23.9762	23.8162	23.8624	24.1527	23.2481	24.0879	+	2.09e-98	422760000	206	1	14	14	14	9	9	10	11	12	10	11	10	12	8	10	12	10	11	10	6	4	3	5	5	7	8
P45377	P45377	P45377	Aldose reductase-related protein 2	Akr1b8	NA	21.0858	20.9832	21.4271	21.1242	20.5622	20.8384	21.0251	20.4829	21.6621	21.8521	21.5727	21.9206	22.2532	22.6624	+	1.85e-31	68899000	55	1	5	5	3	1	3	2	3	3	2	3	3	3	2	2	3	3	3	4	1	1	2	2	1	1	1
P45591	P45591	P45591	Cofilin-2	Cfl2	20.0114	21.2403	20.7973	21.358	21.0651	20.8682	21.0818	21.3534	21.2725	21.4963	21.3979	21.0693	21.383	21.6905	21.8377	+	3.28e-142	64480000	120	1	8	7	7	5	4	5	4	6	5	6	6	5	5	5	5	4	5	3	2	4	2	4	3	5	5
P45952	P45952	P45952	Medium-chain specific acyl-CoA dehydrogenase, mitochondrial	Acadm	22.404	20.85	20.4112	22.3864	22.7991	21.0562	21.0157	21.3192	21.6114	21.6341	21.9274	21.5163	22.4114	21.6906	22.4555	+	1.55e-80	94335000	129	1	10	10	10	7	4	5	8	7	5	7	4	7	7	7	6	6	8	6	6	0	3	7	7	2	3
P46412	P46412	P46412	Glutathione peroxidase 3	Gpx3	20.937	20.6997	20.139	21.2754	21.036	21.1258	20.9396	21.4137	21.1547	21.7962	20.7702	20.768	20.999	21.1252	21.3698	+	1.72e-43	63866000	102	1	5	4	4	3	5	5	5	5	4	5	5	4	4	5	5	4	5	4	3	3	0	4	3	3	3
P46471	P46471	P46471	26S protease regulatory subunit 7	Psmc2	NA	20.0575	20.2243	20.0463	20.1841	20.2403	20.5275	20.459	20.12	20.4158	20.4686	20.3421	20.7146	20.5742	21.1028	+	7.97e-39	34895000	50	1	9	9	9	1	2	5	4	6	3	5	5	6	5	7	6	6	6	4	0	1	2	0	1	1	2
P46638;P62492;Q9WTL2	P46638;P62492	P46638	Ras-related protein Rab-11B;Ras-related protein Rab-11A	Rab11b;Rab11a	20.19	19.8159	20.8327	21.1981	20.7587	21.5693	21.9162	20.9185	20.8619	21.7326	20.7998	20.5134	20.3658	20.8476	21.372	+	3.08e-24	66936000	89	3	9	9	9	3	2	5	6	6	7	6	3	6	5	4	4	4	4	6	2	0	3	1	2	4	5
P46664	P46664	P46664	Adenylosuccinate synthetase isozyme 2	Adss	20.2393	19.6107	19.883	20.6546	20.8909	19.7884	19.6596	20.3731	20.0984	20.4863	19.6698	19.7684	19.6565	20.2022	20.3281	+	2.2e-56	34128000	76	1	6	6	6	3	4	5	4	3	4	4	6	5	3	4	5	4	4	3	3	3	2	3	2	1	0
P46935	P46935	P46935	E3 ubiquitin-protein ligase NEDD4	Nedd4	20.5538	19.114	19.7309	21.2163	21.6802	21.1394	21.7115	21.4287	21.8424	21.879	21.1398	21.1375	21.0726	21.7211	21.2798	+	1.58e-46	67273000	128	1	9	9	8	3	3	4	7	7	4	8	7	6	5	8	6	6	5	4	2	1	3	3	4	3	7
P47738	P47738	P47738	Aldehyde dehydrogenase, mitochondrial	Aldh2	24.4677	23.1759	22.5305	24.8878	24.6681	23.4614	23.1655	23.9982	24.2544	24.2099	23.8517	23.7803	23.9314	24.269	24.2462	+	5.28e-268	353020000	395	1	19	18	18	18	11	10	13	15	12	11	12	14	13	14	13	13	14	10	22	7	6	18	20	14	9
P47753	P47753	P47753	F-actin-capping protein subunit alpha-1	Capza1	NA	20.2149	20.1727	20.8645	21.0286	20.8688	20.9671	20.4276	20.6343	20.4842	21.4625	21.2872	21.7876	21.7392	20.9502	+	9.82e-86	55741000	105	1	8	6	6	1	4	4	5	5	4	5	5	5	4	7	7	6	7	3	1	1	3	2	5	3	3
P47754	P47754	P47754	F-actin-capping protein subunit alpha-2	Capza2	21.5892	21.4033	21.1982	21.7332	21.9183	22.3531	22.502	22.1852	22.1691	22.4217	22.8768	22.728	22.4194	22.698	22.2123	+	7.75e-258	150200000	261	1	14	14	12	6	5	6	8	6	10	11	7	8	9	11	10	10	13	5	3	3	5	4	5	9	8
P47757	P47757	P47757	F-actin-capping protein subunit beta	Capzb	22.1783	21.965	22.0004	21.7224	21.8076	22.6324	22.5771	22.189	22.3668	22.6982	23.0802	23.0085	23.0358	23.0286	23.5645	+	4.07e-60	179820000	147	1	10	10	10	7	4	4	6	6	6	7	6	7	7	8	8	8	8	6	6	2	2	3	2	5	2
P47791	P47791	P47791	Glutathione reductase, mitochondrial	Gsr	23.5788	23.4098	22.8841	23.535	23.2637	22.9817	22.8519	23.4871	23.1393	22.8523	22.5959	22.4785	22.5511	21.9856	22.7745	+	1.52e-100	233490000	199	1	12	12	12	9	7	5	8	8	7	8	8	7	6	8	8	7	6	4	9	6	4	8	8	7	8
P47811	P47811	P47811	Mitogen-activated protein kinase 14	Mapk14	NA	19.2651	19.3848	19.0681	19.3724	19.3376	19.4515	19.1257	19.1546	19.7299	19.4712	19.6061	19.4478	NA	19.6751	+	1.33e-11	17511000	23	1	4	4	4	0	3	3	3	3	4	4	3	4	3	3	4	3	1	3	0	0	0	1	1	2	0
P47968	P47968	P47968	Ribose-5-phosphate isomerase	Rpia	NA	20.0216	19.8939	19.5511	19.5082	NA	19.6056	19.7225	19.8365	NA	20.1886	20.0929	20.1995	19.6298	20.0787	+	5.41e-12	22930000	37	1	4	4	4	1	2	2	3	2	1	2	2	2	1	2	4	2	2	2	1	0	1	1	1	1	0
P48036	P48036	P48036	Annexin A5	Anxa5	26.9738	25.3247	24.224	25.9082	26.9421	25.4584	25.5506	26.9225	27.5879	27.0771	27.3794	27.4372	27.342	27.7621	27.3069	+	0	3060500000	1175	1	26	26	26	18	18	15	19	19	17	19	19	23	20	21	22	20	24	17	38	17	13	23	38	26	26
P48678	P48678	P48678	Prelamin-A/C;Lamin-A/C	Lmna	24.6317	24.5239	25.1219	24.3121	24.2495	25.1066	25.0208	24.6016	24.5566	25.0325	24.1961	24.4148	25.2784	24.0186	25.2382	+	0	788730000	421	1	30	30	29	14	15	18	19	17	20	22	20	21	24	14	19	18	19	19	10	5	11	8	8	19	13
P48759	P48759	P48759	Pentraxin-related protein PTX3	Ptx3	24.4929	22.7343	24.2037	21.3763	23.0323	24.8141	24.137	23.3691	24.7403	23.9311	22.1218	21.9033	20.802	21.5156	20.4963	+	4.15e-88	321040000	168	1	12	12	12	8	3	8	7	8	8	9	8	11	9	8	5	5	4	4	9	2	5	2	5	9	8
P48774	P48774	P48774	Glutathione S-transferase Mu 5	Gstm5	24.1868	23.2015	21.7828	22.8011	23.4546	24.0403	23.9487	24.4315	24.342	23.844	20.431	20.4699	20.246	20.9392	20.6993	+	1.23e-214	268360000	186	1	15	13	13	8	8	7	8	10	11	12	11	10	9	9	6	6	9	5	11	6	5	3	5	7	8
P49312	P49312	P49312	Heterogeneous nuclear ribonucleoprotein A1	Hnrnpa1	21.4024	NA	21.6046	21.3758	21.6994	21.4321	21.7608	21.8836	21.8127	21.882	21.3383	21.2302	21.2691	21.4856	20.9976	+	1.24e-30	81926000	85	1	6	6	6	4	1	4	4	3	3	4	3	4	3	5	5	3	5	2	3	1	1	3	2	3	4
P49442	P49442	P49442	Inositol polyphosphate 1-phosphatase	Inpp1	19.795	20.0632	19.5563	19.7811	19.6581	19.8565	19.7091	19.7656	19.7478	19.4773	19.8345	19.9003	19.8328	19.8967	NA	+	4.53e-43	26452000	60	1	6	6	6	4	3	3	2	3	3	3	3	3	2	3	4	3	4	1	3	1	1	0	0	2	1
P49722	P49722	P49722	Proteasome subunit alpha type-2	Psma2	22.3576	22.1699	22.5686	22.7816	22.5494	22.0546	22.0255	21.7115	23.2282	21.7643	22.6635	22.2992	21.6583	22.8361	20.5566	+	1.99e-147	152440000	190	1	10	10	10	7	5	5	6	6	6	6	5	6	6	6	6	6	5	4	10	7	6	7	4	10	7
P49817;P51637	P49817	P49817	Caveolin-1	Cav1	NA	22.6321	22.1491	21.8607	21.8818	21.7357	21.6373	22.4005	20.8347	21.8775	22.6648	22.3337	22.0501	22.1426	22.274	+	2.11e-34	122290000	75	2	7	7	7	1	5	4	4	5	5	4	4	5	5	7	6	4	7	3	1	3	2	1	1	2	1
P50247	P50247	P50247	Adenosylhomocysteinase	Ahcy	23.9608	23.553	23.1764	23.0295	23.3248	23.307	23.6202	23.8382	23.2607	23.3784	22.5658	22.5966	22.5904	22.1869	22.8113	+	2.4e-81	275870000	207	1	16	16	16	9	8	8	12	10	11	11	11	11	9	8	12	7	10	7	9	3	4	5	5	10	7
P50396	P50396	P50396	Rab GDP dissociation inhibitor alpha	Gdi1	23.3281	23.1115	22.9725	23.2029	23.2027	23.0645	23.0831	22.8726	23.0915	23.2064	22.7485	22.598	22.7074	22.5993	23.1862	+	0	226150000	285	1	22	16	16	16	12	14	17	12	15	14	12	16	12	17	17	10	15	13	13	6	9	10	5	11	7
P50516	P50516	P50516	V-type proton ATPase catalytic subunit A	Atp6v1a	22.1415	21.5535	21.9513	21.7078	21.7123	21.5724	21.7462	21.7593	21.9502	22.1921	22.9552	22.8836	22.5886	22.4406	23.073	+	2.82e-193	145730000	138	1	18	18	18	6	4	7	8	9	9	7	5	6	3	10	10	9	8	7	5	1	2	3	2	5	2
P50580	P50580	P50580	Proliferation-associated protein 2G4	Pa2g4	20.9991	NA	20.6474	20.6812	20.7664	20.9902	21.2225	20.9543	21.1988	NA	21.6455	21.4417	21.7577	21.5356	21.5319	+	9.84e-42	56442000	48	1	9	9	9	3	1	2	4	3	4	5	4	5	1	6	2	3	6	2	2	1	1	1	1	0	3
P51174	P51174	P51174	Long-chain specific acyl-CoA dehydrogenase, mitochondrial	Acadl	23.1186	22.7624	23.2399	22.9987	23.1973	22.3933	22.5281	22.6115	22.1467	22.318	24.1072	24.0374	23.9957	23.9083	24.2334	+	6.85e-106	227790000	179	1	11	11	11	5	5	8	8	7	4	6	5	6	5	7	9	9	10	9	6	3	9	8	7	4	4
P51660	P51660	P51660	Peroxisomal multifunctional enzyme type 2;(3R)-hydroxyacyl-CoA dehydrogenase;Enoyl-CoA hydratase 2	Hsd17b4	22.9269	21.8382	21.7773	22.2036	22.2715	22.6444	22.6345	23.0033	22.7191	22.6938	22.2729	22.3809	22.2382	22.3458	22.1217	+	5.86e-111	269620000	166	1	15	15	15	4	4	4	5	8	7	6	8	7	7	5	5	4	7	4	3	2	1	2	2	5	2
P51855	P51855	P51855	Glutathione synthetase	Gss	20.6867	20.577	20.2231	21.7066	21.4142	20.4754	20.3973	20.82	20.6617	21.035	20.2256	20.4563	20.047	20.2602	NA	+	4.3e-49	45814000	127	1	6	6	6	5	5	3	5	6	6	4	4	4	4	4	2	3	4	1	5	4	3	6	6	5	4
P51885	P51885	P51885	Lumican	Lum	28.6271	28.3703	28.7567	28.6678	28.6215	28.1378	28.0369	28.2517	27.9479	27.7836	26.1319	26.2664	25.5326	26.3576	26.1275	+	2.09e-272	5927300000	1108	1	15	15	9	12	13	14	15	11	14	13	12	14	12	13	11	11	12	11	46	33	54	57	43	41	43
P52480	P52480	P52480	Pyruvate kinase PKM	Pkm	26.0745	26.0045	25.5465	26.1161	26.3889	26.0829	26.1583	26.2054	26.2277	26.0106	27.2248	27.2845	26.8968	27.3249	27.2218	+	0	2462500000	962	1	30	30	29	19	20	20	23	22	22	23	25	24	20	26	28	24	26	20	28	18	15	29	29	25	29
P52760	P52760	P52760	Ribonuclease UK114	Hrsp12	22.1823	22.5882	21.7826	22.4341	22.1883	21.8799	22.1283	22.4976	21.9367	22.3557	21.1235	21.3384	21.4961	21.4388	21.8171	+	1.66e-55	114380000	141	1	6	6	6	4	4	4	5	3	4	4	3	4	4	3	3	3	3	3	5	5	3	6	4	6	5
P53026	P53026	P53026	60S ribosomal protein L10a	Rpl10a	23.5174	23.5857	23.1974	23.4246	23.004	22.3364	22.5032	20.8876	22.0942	21.6116	24.1769	24.1945	24.1723	24.3036	24.4875	+	6.23e-47	285250000	157	1	9	9	9	7	7	5	4	7	5	5	4	4	4	9	8	7	8	6	6	5	4	5	5	3	5
P53810	P53810	P53810	Phosphatidylinositol transfer protein alpha isoform	Pitpna	19.9469	NA	NA	20.753	20.2523	20.1443	20.2071	20.8718	NA	NA	20.7445	20.7477	19.9809	20.651	19.1293	+	2.83e-50	36031000	52	1	7	5	5	3	2	1	3	3	3	3	3	2	2	4	4	4	4	3	2	1	1	1	1	1	2
P53811	P53811	P53811	Phosphatidylinositol transfer protein beta isoform	Pitpnb	21.7332	20.6731	20.8721	20.0035	21.0059	21.1879	21.3306	20.9213	20.9773	NA	21.7089	21.2871	21.8381	21.3216	NA	+	1.68e-26	60955000	58	1	9	9	7	3	3	2	4	3	5	5	6	5	2	5	5	4	4	2	4	0	0	0	0	6	3
P54310	P54310	P54310	Hormone-sensitive lipase	Lipe	21.4212	19.8188	21.574	22.3758	21.9207	22.8041	23.1921	22.0828	22.3124	23.0445	22.0943	21.8622	21.8066	22.2415	22.1068	+	2.79e-83	150760000	210	1	17	17	17	6	3	10	12	8	11	14	8	12	10	11	11	6	10	5	3	1	7	9	5	11	15
P54822	P54822	P54822	Adenylosuccinate lyase	Adsl	21.8286	21.1188	21.181	21.5536	21.8106	21.3533	21.5125	21.5873	21.2439	21.4115	21.4225	21.4438	21.567	20.9248	22.3314	+	2.49e-63	74764000	125	1	9	9	9	7	5	4	4	6	5	6	5	3	5	5	4	4	4	4	7	2	4	4	3	5	3
P55264	P55264	P55264	Adenosine kinase	Adk	20.6996	20.2817	20.0364	20.1669	21.1594	20.6872	20.4968	21.053	20.8881	20.448	20.0175	20.1144	19.7394	19.9481	20.0548	+	1.52e-49	33774000	73	1	6	6	6	5	3	3	4	4	6	4	3	4	4	3	3	2	3	3	3	1	2	2	4	4	3
P56395	P56395	P56395	Cytochrome b5	Cyb5a	23.6411	24.539	24.849	23.7368	23.9815	24.3265	24.5882	24.2696	23.9141	23.96	23.5128	23.5805	24.0065	23.5644	24.0491	+	5.54e-28	418220000	172	1	4	4	4	4	4	4	4	4	4	4	3	4	4	2	3	4	4	4	5	6	7	5	4	6	7
P56399	P56399	P56399	Ubiquitin carboxyl-terminal hydrolase 5	Usp5	20.5659	20.1326	19.9536	21.0875	20.867	20.6147	20.8328	20.7804	21.1929	21.5832	20.8351	20.8933	20.6251	21.5842	20.8795	+	8.46e-69	55033000	137	1	11	11	11	3	2	2	5	6	6	8	5	7	7	6	5	6	4	5	2	1	1	3	5	4	6
P56480	P56480	P56480	ATP synthase subunit beta, mitochondrial	Atp5b	24.8995	25.7616	23.507	25.0957	25.0378	23.3292	23.2037	24.1608	23.8237	24.4703	24.2035	24.3345	24.8583	24.5757	24.7578	+	0	586820000	791	1	23	23	23	19	20	17	19	18	19	12	16	17	16	16	17	17	18	15	32	39	13	39	35	16	10
P57759	P57759	P57759	Endoplasmic reticulum resident protein 29	Erp29	20.3539	20.7298	21.2353	21.4152	21.0636	20.7254	21.0041	20.7251	21.2668	21.8545	21.4077	21.3184	22.1926	21.6544	22.2932	+	2.5e-55	69058000	103	1	8	8	8	2	4	5	6	5	4	5	4	3	5	6	4	5	6	5	2	1	3	4	3	4	2
P57776	P57776	P57776	Elongation factor 1-delta	Eef1d	20.0031	19.913	19.6185	NA	20.8385	21.128	20.9677	20.7964	20.537	NA	20.8944	20.5149	20.2596	19.8717	19.7172	+	9.74e-57	39009000	61	1	5	5	5	4	2	2	2	2	3	3	2	2	2	4	2	3	2	3	3	0	1	2	1	2	1
P57780	P57780	P57780	Alpha-actinin-4	Actn4	25.8161	26.1684	25.5902	26.2373	25.8637	25.5049	25.682	25.5973	25.478	26.0713	26.053	25.9671	25.7762	25.9706	26.0953	+	0	1786400000	1479	1	58	58	38	38	37	41	44	39	39	38	36	32	32	42	44	37	39	27	39	39	33	49	35	36	37
P58252;O08810	P58252	P58252	Elongation factor 2	Eef2	24.6648	23.9129	24.296	24.177	24.6407	25.0434	24.9604	24.9421	25.3368	24.5647	25.2541	25.122	24.9054	25.3506	25.0308	+	0	841610000	674	2	39	39	39	22	20	20	19	16	24	24	19	24	23	23	23	20	24	19	22	11	13	15	13	30	22
P58389	P58389	P58389	Serine/threonine-protein phosphatase 2A activator	Ppp2r4	21.002	20.5184	20.3863	NA	20.4436	21.1487	21.0257	21.0017	21.1554	21.512	21.176	21.0891	21.0417	21.6744	21.3253	+	1.91e-96	67980000	168	1	10	10	10	6	5	6	2	3	8	5	4	6	4	6	5	4	5	4	3	3	4	2	2	6	6
P58771	P58771	P58771	Tropomyosin alpha-1 chain	Tpm1	23.8565	22.3521	22.6902	23.1547	23.2554	23.4909	23.6464	23.4397	23.0818	24.7039	21.7056	22.4272	22.3266	22.2904	22.3384	+	1.74e-116	255800000	120	1	10	9	4	6	4	6	7	7	8	8	7	8	10	4	6	6	6	6	6	2	3	3	2	6	4
P59017	P59017	P59017	Bcl-2-like protein 13	Bcl2l13	20.2483	19.9495	21.4776	21.0757	21.2264	21.3697	21.8132	20.3628	21.705	21.471	21.9866	21.796	21.1306	22.2016	20.3336	+	6.25e-214	72556000	128	1	6	6	6	3	4	4	4	4	4	5	3	5	4	5	5	3	6	3	3	3	4	5	4	4	4
P59999	P59999	P59999	Actin-related protein 2/3 complex subunit 4	Arpc4	20.4203	20.372	20.618	21.0768	20.512	21.9524	22.1078	22.2189	21.742	22.7156	22.2401	22.1794	22.0998	22.2734	22.6709	+	4.85e-32	111640000	103	1	5	5	5	3	3	3	3	3	4	4	4	4	3	4	5	3	3	3	3	1	3	2	2	5	3
P60335;P57724	P60335	P60335	Poly(rC)-binding protein 1	Pcbp1	21.1753	20.6377	20.9607	21.2549	21.1487	21.745	22.1617	21.6525	21.9722	22.6791	21.7195	21.9236	21.8569	21.5566	22.0003	+	1.2e-44	92839000	132	2	5	5	3	3	3	4	5	5	4	5	4	5	5	5	4	5	5	5	3	1	3	2	4	4	7
P60843	P60843	P60843	Eukaryotic initiation factor 4A-I	Eif4a1	23.2041	22.6944	22.4063	23.119	23.3522	22.8596	23.1658	23.3728	23.4918	23.0083	22.8476	22.8304	23.1014	22.6873	23.1022	+	8.7e-113	229480000	228	1	12	12	5	9	8	6	10	10	9	8	9	9	9	8	8	8	7	10	10	4	4	8	9	11	7
P61087	P61087	P61087	Ubiquitin-conjugating enzyme E2 K	Ube2k	21.3037	21.2594	20.816	20.5769	21.2751	21.1369	21.3914	21.1311	21.0025	20.7576	21.5469	21.5473	22.3619	21.6422	22.3822	+	7.92e-47	73812000	96	1	6	6	6	3	3	4	3	4	3	4	3	5	3	3	3	4	4	3	2	3	2	2	4	2	4
P61089;Q9CQ37	P61089	P61089	Ubiquitin-conjugating enzyme E2 N	Ube2n	22.5787	22.6069	21.8307	22.3366	22.3173	22.7345	22.8291	22.8977	22.6651	23.0207	22.7838	22.8574	22.7089	22.841	23.3985	+	1.16e-106	188260000	213	2	8	8	8	3	6	7	6	5	7	7	6	7	6	6	6	7	7	4	3	6	7	4	4	5	12
P61161	P61161	P61161	Actin-related protein 2	Actr2	19.8354	NA	19.7758	19.35	19.9188	21.7267	21.3604	21.2821	21.2076	20.6693	21.5917	21.6661	21.8489	21.3923	22.2115	+	4.12e-98	69195000	79	1	8	8	8	2	1	2	2	2	5	5	3	4	3	5	5	3	4	3	2	0	0	1	0	7	3
P61164	P61164	P61164	Alpha-centractin	Actr1a	19.6058	NA	20.7353	21.264	19.9181	21.1924	20.9449	20.4464	20.3497	21.0693	21.3181	21.1213	21.5278	21.2491	20.4909	+	7.85e-80	61767000	105	1	6	6	3	3	1	5	5	2	3	5	3	4	4	5	6	5	6	4	2	0	4	3	2	3	3
P61202	P61202	P61202	COP9 signalosome complex subunit 2	Cops2	19.0912	NA	19.6441	19.0794	19.1971	19.2586	NA	19.5582	19.3206	19.4377	19.6854	19.4093	19.116	19.4897	NA	+	1.01e-22	17410000	46	1	5	5	5	2	0	2	2	3	4	1	3	3	2	3	3	2	3	1	2	0	1	1	1	4	1
P61922	P61922	P61922	4-aminobutyrate aminotransferase, mitochondrial	Abat	20.804	20.4328	19.4237	20.4405	20.2651	20.1544	19.8765	NA	19.8029	NA	19.685	19.6804	NA	20.0129	NA	+	4.02e-57	29520000	87	1	9	9	9	3	4	4	7	4	5	3	1	5	1	2	2	2	4	0	3	3	1	4	3	4	2
P61979	P61979	P61979	Heterogeneous nuclear ribonucleoprotein K	Hnrnpk	21.4733	19.7511	20.5923	21.3662	21.878	22.1723	22.1989	22.2223	23.0177	22.7941	21.4411	21.4967	21.9588	21.9434	22.0474	+	1.22e-185	102290000	155	1	10	10	10	7	2	6	7	7	8	7	8	8	7	8	7	6	8	5	5	0	2	4	5	8	5
P61982	P61982	P61982	14-3-3 protein gamma;14-3-3 protein gamma, N-terminally processed	Ywhag	26.5647	26.538	27.0075	26.0494	26.8449	26.5293	26.2874	25.9088	27.1777	26.2621	26.887	27.2127	26.7992	27.195	25.8365	+	0	2797100000	592	1	16	12	11	12	11	13	13	13	13	12	11	15	14	14	13	12	16	10	17	16	23	17	14	15	18
P62137	P62137	P62137	Serine/threonine-protein phosphatase PP1-alpha catalytic subunit	Ppp1ca	20.3553	19.5999	19.7997	20.081	19.8831	20.1498	20.3033	20.1613	20.0893	20.0391	20.6186	20.1217	20.6654	20.1391	20.2722	+	6.63e-56	36329000	87	1	9	9	2	5	3	2	4	3	6	4	3	5	4	4	5	3	3	3	2	1	1	2	2	4	3
P62204;Q9D6P8	P62204	P62204	Calmodulin	Calm1	25.1191	25.3331	25.5019	25.2387	25.1416	24.9901	25.3885	25.1828	25.2724	26.0129	23.7588	23.8112	24.113	23.7363	24.9171	+	6.45e-208	898190000	197	2	10	10	9	6	7	7	7	7	5	7	6	5	6	5	5	5	5	6	6	6	8	6	9	6	7
P62259	P62259	P62259	14-3-3 protein epsilon	Ywhae	26.6999	26.3842	26.391	26.0493	26.6369	26.1996	26.2331	26.0837	26.3283	25.8745	26.28	26.6206	27.0136	26.2999	26.9271	+	4.55e-289	2366900000	769	1	19	17	17	14	15	15	14	14	15	15	13	16	15	16	15	14	16	14	21	16	25	21	23	19	21
P62317	P62317	P62317	Small nuclear ribonucleoprotein Sm D2	Snrpd2	21.5719	21.0335	21.2759	21.2788	20.4221	20.8339	21.0317	20.4068	20.744	20.7258	20.2665	20.4898	21.2949	20.1332	20.687	+	6.98e-79	58608000	79	1	5	5	5	4	4	5	5	5	3	3	4	3	5	3	5	4	4	3	2	2	3	3	1	2	3
P62334	P62334	P62334	26S protease regulatory subunit 10B	Psmc6	NA	NA	20.1708	20.5579	20.7262	19.9579	20.5116	19.9617	20.3691	21.3316	20.1299	19.8439	20.3705	20.0953	NA	+	2.03e-32	31457000	47	1	4	4	4	1	0	3	4	4	3	2	4	3	4	3	3	2	3	1	1	0	1	1	1	2	1
P62814	P62814	P62814	V-type proton ATPase subunit B, brain isoform	Atp6v1b2	21.0454	21.3126	21.4989	21.4167	21.3841	21.3469	21.626	21.134	21.4705	21.4972	22.3989	22.4007	22.7937	22.6892	22.3853	+	2.91e-174	118180000	219	1	15	15	15	5	7	9	7	7	6	7	8	9	9	11	10	8	10	9	4	4	5	6	4	4	3
P62827;Q61820	P62827;Q61820	P62827	GTP-binding nuclear protein Ran;GTP-binding nuclear protein Ran, testis-specific isoform	Ran;Rasl2-9	21.5359	20.551	21.3357	21.6187	21.2668	20.7872	20.5909	21.4831	21.3946	20.6676	20.4985	20.3639	21.0933	20.3089	21.5549	+	1.04e-26	57912000	66	2	6	6	6	4	2	3	4	2	3	4	4	3	2	3	3	3	2	3	3	1	2	1	0	2	1
P62874;Q61011	P62874	P62874	Guanine nucleotide-binding protein G(I)/G(S)/G(T) subunit beta-1	Gnb1	20.4593	21.8337	21.4837	22.296	21.3145	21.4515	21.4069	21.1021	21.2503	21.5987	20.2149	20.4868	21.4211	20.6867	21.7967	+	1.32e-96	79755000	106	2	9	9	6	2	6	5	3	5	5	5	6	5	4	5	5	4	6	2	0	3	4	2	3	4	5
P62897;CON__P62894;P00015	P62897	P62897	Cytochrome c, somatic	Cycs	25.5791	25.5415	25.7465	24.7008	24.9712	25.5248	25.7198	25.4059	25.5044	25.595	25.8732	26.2436	25.7699	25.864	26.5605	+	7.11e-142	1352300000	395	3	7	7	7	5	5	4	5	5	5	5	5	5	5	6	6	5	5	5	8	7	9	10	11	11	11
P62908	P62908	P62908	40S ribosomal protein S3	Rps3	NA	NA	21.4235	22.4272	23.2155	21.9248	21.2939	21.3975	22.002	21.0131	23.7897	22.4888	22.596	22.3257	22.413	+	1.54e-49	132830000	62	1	5	5	5	1	2	3	3	3	3	3	3	5	3	3	3	3	2	3	1	0	0	2	2	1	3
P62962	P62962	P62962	Profilin-1	Pfn1	24.3664	24.6706	23.8979	24.4257	24.6207	24.3735	24.1693	24.4234	24.3979	24.5554	24.643	24.8875	25.1765	25.156	25.5017	+	1.35e-244	819590000	666	1	11	11	6	8	9	9	10	9	11	10	9	10	9	10	10	9	10	9	11	14	19	18	20	16	18
P63005	P63005	P63005	Platelet-activating factor acetylhydrolase IB subunit alpha	Pafah1b1	20.1	19.8235	20.3567	NA	19.8939	19.6909	19.7528	19.6345	19.5952	19.6693	19.8325	19.4461	19.7534	19.4981	19.8143	+	7.68e-26	28770000	57	1	4	4	4	2	1	2	1	2	1	2	2	2	3	3	2	3	2	2	1	0	2	1	1	1	1
P63017;P17156	P63017	P63017	Heat shock cognate 71 kDa protein	Hspa8	27.1039	26.7441	26.2678	26.9778	27.2589	27.0892	27.1955	27.1351	26.8201	27.2299	27.162	27.2916	27.168	27.2859	27.603	+	0	3790700000	1722	2	34	34	28	25	25	23	26	25	27	29	23	27	25	27	25	24	24	23	50	41	41	50	50	53	65
P63028	P63028	P63028	Translationally-controlled tumor protein	Tpt1	22.3753	22.1742	21.9681	22.8086	22.9183	22.1116	22.3776	22.4832	23.0185	22.5378	21.9275	22.3444	22.8182	22.9359	21.2919	+	2.21e-119	176630000	187	1	5	5	5	3	4	4	4	4	4	4	4	4	4	4	4	3	4	3	5	6	5	6	8	4	6
P63038	P63038	P63038	60 kDa heat shock protein, mitochondrial	Hspd1	23.3266	23.4553	23.7401	23.8311	23.5312	23.1237	23.3215	23.1017	23.4823	23.7236	24.2023	24.0449	23.6613	24.2439	23.3102	+	6.16e-236	346520000	421	1	22	22	22	13	12	16	12	13	13	16	11	10	10	19	19	10	16	9	15	10	17	11	14	13	16
P63085;Q6P5G0;Q61532	P63085	P63085	Mitogen-activated protein kinase 1	Mapk1	20.8262	NA	20.6396	20.3721	21.2251	20.6949	21.1912	21.0272	21.1959	20.6761	20.8211	21.2216	21.2316	20.976	21.0435	+	7.49e-21	54566000	78	3	7	7	6	2	1	4	5	5	5	5	5	3	4	5	4	3	4	2	1	0	3	1	2	3	3
P63094;Q6R0H7;P20612;Q3V3I2;Q8CGK7	P63094;Q6R0H7	P63094	Guanine nucleotide-binding protein G(s) subunit alpha isoforms short;Guanine nucleotide-binding protein G(s) subunit alpha isoforms XLas	Gnas	NA	20.0685	19.8789	19.7805	NA	20.1264	20.9581	20.0626	20.2336	20.531	20.093	20.2339	20.4775	19.9263	20.4386	+	3.2e-16	31149000	41	5	6	6	5	1	2	2	2	1	2	4	4	3	3	5	3	3	4	4	1	0	1	0	1	1	1
P63101	P63101	P63101	14-3-3 protein zeta/delta	Ywhaz	27.4029	27.2184	27.0884	27.2059	27.3635	26.8919	27.1388	27.1427	27.096	26.934	27.4216	27.7554	27.5025	27.4718	27.9146	+	0	4442100000	1145	1	21	21	15	15	15	17	17	17	15	15	15	18	18	18	17	17	19	17	28	24	34	27	37	27	31
P63242;Q8BGY2	P63242	P63242	Eukaryotic translation initiation factor 5A-1	Eif5a	21.1416	20.1883	19.8206	21.4668	21.6028	21.8164	22.0309	22.0572	21.8917	22.3568	21.8003	21.851	21.1486	22.5762	21.0722	+	8.67e-91	86863000	145	2	8	8	8	2	3	3	3	6	5	6	4	6	4	6	6	3	7	3	2	1	2	6	5	5	10
P63260	P63260	P63260	Actin, cytoplasmic 2;Actin, cytoplasmic 2, N-terminally processed	Actg1	27.7612	27.431	27.3091	27.4068	27.7188	27.838	27.6062	27.7293	27.5692	27.7001	27.958	27.9453	28.3375	27.9792	28.6381	+	0	6823900000	1167	1	23	23	1	17	14	18	18	17	17	17	16	20	15	17	19	17	19	14	32	17	31	27	28	36	31
P68033;P63268;P62737;P68134	P68033;P63268;P62737;P68134	P68033	Actin, alpha cardiac muscle 1;Actin, gamma-enteric smooth muscle;Actin, aortic smooth muscle;Actin, alpha skeletal muscle	Actc1;Actg2;Acta2;Acta1	21.8744	21.344	21.2586	21.9261	21.2706	22.4426	22.2253	22.3051	21.7656	22.6838	21.5099	21.6158	22.2291	21.5865	NA	+	1.63e-133	136170000	107	4	15	3	3	10	11	12	13	11	10	12	11	14	10	12	13	12	13	10	3	1	1	2	2	2	2
P68037	P68037	P68037	Ubiquitin-conjugating enzyme E2 L3	Ube2l3	22.4475	21.626	21.5663	22.7215	23.3515	22.7701	22.8673	22.7723	22.5791	22.8614	22.7958	23.0104	22.453	23.3986	23.6546	+	4.81e-57	181480000	136	1	6	6	6	3	4	4	4	4	3	3	3	6	4	5	5	4	5	3	1	1	4	4	4	5	4
P68040	P68040	P68040	Guanine nucleotide-binding protein subunit beta-2-like 1	Gnb2l1	NA	20.6083	20.5653	21.3903	21.4886	20.5762	20.5727	21.296	21.0703	20.7634	21.0699	20.2305	21.1018	20.3006	20.4178	+	7.9e-42	52054000	84	1	10	10	10	3	2	3	3	3	3	3	3	3	3	4	3	4	4	3	1	1	3	3	2	1	2
P68254	P68254	P68254	14-3-3 protein theta	Ywhaq	24.4823	24.3446	24.3422	24.2853	25.0247	25.0193	25.0827	24.7825	24.9621	24.6784	25.4474	25.4068	25.3686	25.4812	25.3335	+	0	868790000	395	1	18	14	14	13	13	13	15	14	14	14	14	16	15	13	15	14	15	13	9	8	9	10	12	11	11
P68372;Q9D6F9;Q922F4	P68372;Q9D6F9	P68372	Tubulin beta-4B chain;Tubulin beta-4A chain	Tubb4b;Tubb4a	23.9748	23.3442	22.649	23.7814	24.2893	24.126	24.2099	24.0964	24.3057	24.0862	23.6593	23.6786	23.9343	23.6394	24.5368	+	3.6e-218	458930000	443	3	19	19	3	15	11	11	12	16	14	14	13	14	12	13	14	13	16	13	18	4	2	8	18	17	13
P68510	P68510	P68510	14-3-3 protein eta	Ywhah	24.1123	23.7117	22.8783	23.0436	23.6635	23.4984	23.3101	23.5265	23.6262	23.5398	23.7431	23.7649	24.4543	23.6453	24.6784	+	0	346140000	193	1	14	10	10	8	7	12	8	11	10	10	11	11	10	11	11	9	12	10	4	3	3	3	2	7	7
P70168	P70168	P70168	Importin subunit beta-1	Kpnb1	21.4749	21.3585	21.7894	22.4381	22.3949	21.7341	22.1733	21.9551	22.4844	22.3041	22.4117	22.101	21.8902	22.6852	22.4413	+	1.37e-158	133260000	181	1	13	13	13	5	4	6	6	6	7	6	6	6	6	7	7	5	7	2	5	2	5	7	6	9	6
P70195	P70195	P70195	Proteasome subunit beta type-7	Psmb7	21.8288	21.2776	20.929	20.5062	21.8516	NA	21.2004	21.2563	NA	20.217	20.9221	21.4892	21.3245	21.156	23.3811	+	2.21e-20	81851000	26	1	4	4	4	2	2	2	2	2	1	2	2	1	2	3	2	2	3	2	1	0	1	0	1	0	1
P70202	P70202	P70202	Latexin	Lxn	NA	19.5266	19.2127	NA	19.558	20.0974	19.9763	19.9522	19.891	NA	20.0033	19.997	19.714	19.9844	20.0433	+	1.68e-50	26007000	33	1	3	3	3	1	2	2	1	2	3	2	2	2	1	2	2	2	2	2	1	1	0	0	1	3	2
P70296	P70296	P70296	Phosphatidylethanolamine-binding protein 1;Hippocampal cholinergic neurostimulating peptide	Pebp1	24.1755	24.209	23.5843	25.0177	24.3384	23.84	24.0517	24.7041	23.9299	24.7624	23.524	23.6651	23.6254	23.4578	23.7534	+	1.68e-152	546350000	278	1	12	12	12	5	6	5	8	7	7	6	6	6	7	4	7	5	6	5	5	6	4	10	9	7	6
P70362	P70362	P70362	Ubiquitin fusion degradation protein 1 homolog	Ufd1l	20.3052	NA	20.341	NA	20.1402	19.8593	20.1396	19.9823	20.2613	20.216	20.3148	20.5649	20.4172	20.3349	20.9863	+	1.96e-09	34212000	49	1	3	3	3	2	1	3	1	2	2	2	3	3	2	3	3	3	2	3	2	1	3	1	1	1	2
P70372	P70372	P70372	ELAV-like protein 1	Elavl1	20.5592	20.3866	20.798	20.4981	19.7037	NA	20.9217	20.6737	21.1625	21.1648	20.7081	20.9728	21.2834	20.6041	20.7152	+	1.11e-20	48923000	40	1	4	4	4	2	2	3	3	4	1	4	3	4	4	4	4	3	3	3	2	1	0	0	0	1	1
P70663	P70663	P70663	SPARC-like protein 1	Sparcl1	21.3451	19.8406	21.0224	19.8886	20.1689	20.8768	20.2736	20.097	NA	NA	21.2239	21.0113	NA	21.2795	20.3977	+	5.12e-41	46348000	104	1	11	11	11	10	2	8	3	7	7	4	3	1	2	6	7	2	6	2	8	0	5	1	2	9	1
Q60817;P70670	Q60817;P70670	Q60817	Nascent polypeptide-associated complex subunit alpha;Nascent polypeptide-associated complex subunit alpha, muscle-specific form	Naca	NA	19.1619	19.5499	19.8747	20.2382	20.0723	21.137	21.2291	21.2285	21.5102	20.8766	20.9953	20.755	21.708	21.2942	+	2.34e-66	43410000	70	2	3	3	3	1	2	2	3	3	1	3	3	3	3	3	3	2	3	3	1	1	1	1	2	1	3
P80313	P80313	P80313	T-complex protein 1 subunit eta	Cct7	20.6503	20.7917	20.9295	21.2075	20.5452	20.9174	21.1616	20.7766	20.467	20.3298	21.1451	20.7719	21.339	20.922	21.0252	+	4.08e-115	55574000	106	1	10	10	10	5	4	5	5	5	5	6	6	6	2	5	6	4	5	4	2	2	2	6	2	4	4
P80314	P80314	P80314	T-complex protein 1 subunit beta	Cct2	NA	20.383	20.3054	21.5758	21.2657	21.1197	20.55	20.9937	21.5322	20.8676	20.9629	20.2337	20.5591	21.0397	20.2649	+	4.53e-88	51225000	76	1	8	8	8	1	2	4	6	5	4	6	6	7	5	7	6	4	7	2	0	1	1	4	3	3	4
P80315	P80315	P80315	T-complex protein 1 subunit delta	Cct4	19.4139	NA	20.5077	21.3385	20.9225	20.8582	21.3841	21.4283	21.2215	21.184	21.2033	20.9038	21.006	21.5793	21.4887	+	1.19e-72	58438000	132	1	9	9	9	3	1	4	3	4	6	5	6	6	4	4	5	5	3	4	1	0	5	4	4	7	6
P80316	P80316	P80316	T-complex protein 1 subunit epsilon	Cct5	19.4946	NA	19.754	20.7342	20.013	20.4957	20.6603	20.7764	20.4713	20.7407	20.5487	20.4188	20.3682	20.4735	20.2596	+	1.64e-106	38581000	105	1	7	7	7	2	1	5	4	5	6	5	5	5	5	7	4	4	6	3	1	0	3	4	4	4	5
P80318	P80318	P80318	T-complex protein 1 subunit gamma	Cct3	NA	20.2951	20.3846	20.5311	20.078	20.779	20.8624	20.8715	20.7651	20.795	20.9794	20.4175	20.1297	21.1092	20.3342	+	4.19e-27	44451000	64	1	8	8	8	1	2	4	4	2	4	7	6	5	5	7	7	4	7	6	1	0	1	2	0	2	4
P82198	P82198	P82198	Transforming growth factor-beta-induced protein ig-h3	Tgfbi	25.6963	25.2689	25.9568	25.1235	25.0043	25.1106	24.8721	24.688	24.3504	24.3428	23.9241	24.0626	23.8509	23.9421	24.1881	+	0	840560000	487	1	24	24	24	20	20	21	20	18	18	20	19	18	14	20	20	14	18	11	21	17	29	17	12	26	17
P85094	P85094	P85094	Isochorismatase domain-containing protein 2A, mitochondrial	Isoc2a	20.7345	19.8173	21.1989	21.2417	21.0267	20.1495	20.7192	20.2688	21.5521	20.559	21.8374	21.2563	20.7868	22.0398	NA	+	1.75e-146	57387000	136	1	9	9	9	2	4	7	5	4	4	6	3	5	3	8	6	3	8	1	2	2	8	3	7	4	5
P97290	P97290	P97290	Plasma protease C1 inhibitor	Serping1	24.8114	24.3932	24.7655	23.9056	23.9224	24.4536	23.9856	24.2979	23.5183	23.8254	24.1752	24.1504	23.444	24.3018	23.8663	+	1.39e-153	473790000	334	1	12	12	12	8	8	9	9	9	8	8	7	8	9	9	8	8	10	7	11	10	12	11	9	14	13
P97298;CON__Q95121	P97298	P97298	Pigment epithelium-derived factor	Serpinf1	23.0531	22.4417	23.494	22.1294	22.3547	23.9244	23.7276	23.8445	22.6694	23.399	23.6847	23.7794	23.1113	23.6137	23.6982	+	1.16e-157	274160000	316	2	15	15	15	9	9	11	10	9	13	12	11	12	11	13	13	11	13	8	10	5	14	5	7	13	13
P97315	P97315	P97315	Cysteine and glycine-rich protein 1	Csrp1	21.376	20.7903	21.054	22.4048	21.4138	22.2365	22.1908	22.1773	22.6123	23.0913	21.1918	21.2298	21.2578	20.5844	20.8967	+	1.37e-54	103240000	70	1	7	7	7	3	3	5	6	4	4	5	5	5	6	4	4	3	4	2	0	1	0	3	1	2	3
P97371	P97371	P97371	Proteasome activator complex subunit 1	Psme1	22.3517	21.3072	22.0458	21.8984	22.198	23.0651	23.2328	22.9606	23.0329	23.5386	22.8489	22.96	22.6867	22.7458	23.5243	+	1.06e-111	205530000	226	1	14	14	14	7	4	8	9	9	11	12	9	10	11	11	9	9	11	8	7	1	3	4	3	12	8
P97372	P97372	P97372	Proteasome activator complex subunit 2	Psme2	21.6225	20.7828	21.2571	21.1653	22.431	22.431	22.2908	22.1157	22.9841	21.984	22.3348	22.467	22.6512	22.2435	22.1128	+	1.4e-165	122640000	166	1	8	8	8	7	2	6	4	4	7	7	4	7	4	6	6	5	7	6	3	1	4	1	4	9	6
P97429	P97429	P97429	Annexin A4	Anxa4	19.9948	20.2417	18.5728	20.142	21.1908	18.7714	19.4541	20.1323	23.3894	22.1578	20.6287	21.0672	22.8786	20.9895	23.0538	+	1.35e-146	61292000	77	1	10	9	9	5	3	2	5	6	2	2	2	9	4	6	8	9	4	7	2	0	0	1	1	0	0
P97447	P97447	P97447	Four and a half LIM domains protein 1	Fhl1	21.1777	21.2911	20.9235	21.5384	21.6176	21.8436	22.1405	22.1683	22.1675	22.1323	21.8707	21.8717	22.0034	21.2084	21.8559	+	1.1e-43	109410000	70	1	7	7	7	2	3	3	2	3	3	5	4	5	4	5	4	4	4	4	1	1	0	1	0	1	3
P97807	P97807	P97807	Fumarate hydratase, mitochondrial	Fh	24.2215	23.7315	24.2729	23.8657	24.0648	23.4087	23.5613	23.4253	23.7454	23.3731	24.0696	24.2079	24.1276	24.2588	24.535	+	4.43e-246	386200000	405	1	17	17	17	10	10	13	13	13	12	13	10	13	11	16	15	11	15	10	13	9	18	15	13	13	12
P97821	P97821	P97821	Dipeptidyl peptidase 1;Dipeptidyl peptidase 1 exclusion domain chain;Dipeptidyl peptidase 1 heavy chain;Dipeptidyl peptidase 1 light chain	Ctsc	21.8677	NA	21.5777	21.2519	20.7881	20.483	21.4522	NA	20.6469	NA	20.4975	20.2439	20.8011	20.9601	NA	+	1.43e-95	53786000	62	1	6	6	6	3	3	5	3	4	3	4	1	4	2	3	3	2	3	1	3	2	5	4	3	0	2
P97927	P97927	P97927	Laminin subunit alpha-4	Lama4	26.3875	27.1248	27.2205	27.3359	26.511	26.794	26.5815	26.4512	26.3121	26.4113	26.0451	25.7865	25.8313	25.9963	25.6737	+	0	2562700000	1437	1	53	53	53	34	36	43	44	33	39	43	33	41	33	34	31	28	39	27	49	39	61	57	36	62	45
P99024	P99024	P99024	Tubulin beta-5 chain	Tubb5	20.7229	20.9599	20.9711	22.411	22.0491	21.983	21.8709	22.1215	21.9189	22.5151	21.6269	21.6686	22.2097	21.8743	22.6053	+	3.25e-219	105900000	154	1	18	4	3	12	10	11	12	15	12	14	13	13	11	12	14	13	15	12	2	3	5	6	6	4	5
P99026	P99026	P99026	Proteasome subunit beta type-4	Psmb4	22.906	23.0418	22.936	22.5431	22.8586	22.295	22.5382	22.4252	22.429	22.2016	22.8945	22.904	23.3083	22.8441	23.5647	+	7.44e-33	191800000	141	1	6	6	6	5	3	4	5	5	3	5	4	4	2	5	5	5	5	3	4	2	5	3	6	1	7
P99027	P99027	P99027	60S acidic ribosomal protein P2	Rplp2	NA	20.1773	19.5895	20.3696	20.7255	19.9666	20.7572	20.5507	20.7273	20.9193	NA	20.3155	20.1959	20.9321	20.0781	+	1.35e-78	36451000	75	1	4	4	4	2	3	3	3	3	2	3	3	4	3	2	2	3	4	2	2	2	2	3	2	2	2
P99029	P99029	P99029	Peroxiredoxin-5, mitochondrial	Prdx5	23.7139	23.6425	23.1618	24.1793	23.9615	24.12	24.3854	24.3122	24.137	24.5558	24.6687	24.7618	24.0695	24.7572	24.7263	+	3.75e-214	607530000	437	1	12	12	12	7	9	10	11	11	9	12	12	11	12	12	11	10	11	9	9	9	9	12	14	12	15
Q00493	Q00493	Q00493	Carboxypeptidase E	Cpe	20.2926	NA	19.9345	19.2015	19.4627	20.1784	19.9438	20.2398	19.6659	19.0276	19.3679	19.3229	NA	18.9184	NA	+	1.08e-43	21953000	63	1	7	7	7	5	1	3	3	4	4	3	4	2	2	2	2	0	3	1	5	1	3	1	3	3	3
Q00519;Q3TYQ9	Q00519	Q00519	Xanthine dehydrogenase/oxidase;Xanthine dehydrogenase;Xanthine oxidase	Xdh	23.8211	23.9553	24.2886	24.4929	24.1674	23.8511	23.7301	23.7423	24.4028	23.9272	24.1077	24.0121	23.8123	24.5773	24.4012	+	0	535780000	605	2	25	25	24	13	17	22	19	18	18	20	17	21	17	23	17	17	19	10	18	19	21	16	19	21	22
Q00612;P97324;REV__P46662	Q00612	Q00612	Glucose-6-phosphate 1-dehydrogenase X	G6pdx	24.3527	23.9034	23.7284	24.5485	25.0026	24.3949	24.3425	24.6079	24.5509	24.3304	24.4421	24.5528	24.7347	24.7374	24.417	+	8.47e-228	644530000	435	3	21	21	21	16	12	10	15	16	12	14	15	15	15	17	14	16	14	14	15	8	7	14	15	10	14
Q00623;CON__P15497	Q00623	Q00623	Apolipoprotein A-I;Truncated apolipoprotein A-I	Apoa1	24.3661	24.7198	24.0564	23.8757	23.9082	24.879	25.0471	25.2804	24.7996	25.1515	24.6836	24.9875	24.2997	24.7024	24.848	+	5.25e-68	722860000	232	2	11	11	11	8	8	8	10	8	9	9	9	10	11	10	10	11	10	9	6	5	5	5	5	5	8
Q00897	Q00897	Q00897	Alpha-1-antitrypsin 1-4	Serpina1d	24.765	25.8118	25.6699	25.0713	25.1879	25.0435	25.261	25.6252	25.2358	25.5081	26.0268	26.0881	25.8166	26.4254	25.95	+	0	1190500000	524	1	14	14	5	10	10	13	11	11	11	11	12	11	11	14	14	13	14	11	13	16	22	14	17	15	15
Q01149	Q01149	Q01149	Collagen alpha-2(I) chain	Col1a2	20.6208	20.1782	21.1405	21.5093	21.1137	21.5909	21.5197	21.7875	21.0443	20.5889	22.4913	22.5154	21.8228	22.8255	21.6777	+	4.9e-238	93673000	210	1	7	7	7	6	3	5	4	5	6	6	5	4	3	7	6	6	7	4	5	1	6	8	5	7	9
Q01339	Q01339	Q01339	Beta-2-glycoprotein 1	Apoh	21.4561	21.9979	22.1002	21.7334	20.8207	22.4282	22.1342	22.2689	21.8375	22.3281	22.8153	22.8918	22.5364	22.6028	22.2099	+	1.42e-27	129430000	114	1	10	10	10	5	3	5	5	5	4	5	6	6	6	6	6	5	7	5	4	2	3	1	0	3	3
Q01405	Q01405	Q01405	Protein transport protein Sec23A	Sec23a	NA	NA	20.6602	20.6089	20.3124	20.2783	21.0193	20.7497	20.7554	20.476	21.4511	21.6996	22.0638	21.6068	21.8751	+	4.49e-123	58603000	111	1	10	10	8	4	1	5	5	4	4	6	3	5	3	8	8	6	7	6	2	1	2	0	1	2	4
Q01730	Q01730	Q01730	Ras suppressor protein 1	Rsu1	22.0298	22.7474	22.4992	23.3031	22.6605	23.0672	23.3899	23.1573	23.7515	23.7713	23.2331	23.2561	23.3427	23.7877	22.1525	+	3.48e-133	270010000	279	1	10	10	10	7	8	9	5	6	7	7	5	7	6	7	7	7	9	9	11	8	11	6	8	10	10
Q01768	Q01768	Q01768	Nucleoside diphosphate kinase B	Nme2	24.9749	24.7536	24.4559	23.5871	24.4145	24.6317	24.5179	24.4626	23.943	23.7238	24.8257	25.1075	24.961	24.9389	24.9612	+	5.84e-50	684370000	135	1	10	5	5	8	8	8	8	7	8	9	9	9	8	8	8	7	8	6	5	2	3	3	2	5	3
Q01853	Q01853	Q01853	Transitional endoplasmic reticulum ATPase	Vcp	25.8736	25.9417	26.1224	25.9754	25.853	25.6816	25.8464	25.5664	25.9629	25.6888	25.8361	25.7141	25.6449	25.9842	25.7355	+	0	1643600000	1133	1	40	40	40	25	21	30	29	27	24	29	24	25	24	28	27	24	30	22	32	27	43	40	33	35	30
Q02053;P31254	Q02053	Q02053	Ubiquitin-like modifier-activating enzyme 1	Uba1	22.8286	22.5483	21.8207	23.4198	23.0463	22.8127	22.8899	23.1218	23.1401	23.5299	22.7756	22.8873	23.2192	22.9341	23.0158	+	0	224390000	407	2	24	24	24	14	11	10	12	12	16	14	12	14	9	15	11	12	13	12	13	11	6	12	13	16	14
Q02788	Q02788	Q02788	Collagen alpha-2(VI) chain	Col6a2	23.348	22.5706	23.2199	23.1177	22.558	23.0839	22.6967	22.7142	22.0635	23.056	22.7238	22.4712	22.181	22.7137	22.0917	+	8.1e-77	201140000	198	1	20	20	20	12	5	12	12	10	12	8	6	11	9	10	9	7	11	7	11	4	9	10	5	8	4
Q03265	Q03265	Q03265	ATP synthase subunit alpha, mitochondrial	Atp5a1	21.4222	23.3996	21.6108	23.0964	22.647	22.1434	21.8099	22.9691	21.9563	22.8499	21.9336	21.7219	21.9554	22.1428	21.7469	+	3.69e-125	117790000	168	1	15	15	15	4	10	7	12	9	8	9	9	10	7	8	9	9	6	5	4	9	4	11	6	5	6
Q04447	Q04447	Q04447	Creatine kinase B-type	Ckb	23.6074	23.3056	21.8297	23.2871	23.7972	23.7769	24.0321	24.2658	24.0498	24.6022	22.5179	22.5356	23.0382	22.6078	22.638	+	3.49e-251	331050000	366	1	11	11	11	10	7	8	7	8	9	9	9	9	9	9	9	7	9	7	14	9	5	7	8	14	15
Q04857	Q04857	Q04857	Collagen alpha-1(VI) chain	Col6a1	24.4548	24.1375	24.3999	24.1588	23.7384	24.0913	23.8975	23.8121	23.6512	23.8519	23.7947	23.625	23.4403	23.7697	23.2959	+	0	442940000	463	1	22	22	22	14	14	17	14	13	17	16	14	15	14	13	14	12	15	11	17	12	21	12	12	16	14
Q05793	Q05793	Q05793	Basement membrane-specific heparan sulfate proteoglycan core protein;Endorepellin;LG3 peptide	Hspg2	27.6899	28.0132	27.9333	28.1142	27.6791	27.6102	27.1321	26.9853	26.4359	27.0315	26.9004	26.72	27.132	26.7623	26.9178	+	0	4646700000	2234	1	94	94	94	63	70	73	74	64	69	69	65	57	62	73	65	59	65	46	74	57	82	95	63	80	61
Q05816	Q05816	Q05816	Fatty acid-binding protein, epidermal	Fabp5	23.1989	23.9021	22.9571	22.7006	23.2047	23.3381	23.2097	23.2982	22.9669	22.7585	24.9805	25.1249	24.8577	25.0086	24.7403	+	1.07e-192	582950000	254	1	11	11	11	2	3	4	7	4	4	5	5	7	7	4	7	7	8	5	2	3	3	6	4	6	5
Q05920	Q05920	Q05920	Pyruvate carboxylase, mitochondrial	Pc	23.7618	22.6166	24.2448	24.1204	23.9752	22.487	22.2737	22.9481	22.8801	23.262	23.7841	23.5403	23.7907	23.8882	23.6573	+	2.23e-293	261010000	278	1	23	23	23	14	13	17	21	20	16	17	14	17	15	21	18	17	18	8	12	6	11	17	11	11	7
Q06890	Q06890	Q06890	Clusterin;Clusterin beta chain;Clusterin alpha chain	Clu	21.3988	21.2552	21.7108	22.0289	21.2908	20.9459	21.3391	22.7437	20.4106	22.0969	19.8539	19.5148	20.0976	19.7211	19.8469	+	1.3e-53	55242000	86	1	8	8	8	3	5	5	6	5	2	7	6	5	6	4	4	4	2	3	2	3	5	6	4	2	3
Q07797	Q07797	Q07797	Galectin-3-binding protein	Lgals3bp	21.3915	20.6233	22.2544	21.5161	20.6146	22.0871	21.603	21.1175	21.6202	21.2676	20.7013	19.8445	20.2267	19.6835	NA	+	4.57e-118	65659000	131	1	13	13	13	4	5	6	6	5	6	7	8	7	5	5	3	2	4	1	5	3	7	6	3	5	6
Q08481	Q08481	Q08481	Platelet endothelial cell adhesion molecule	Pecam1	22.556	22.6961	21.958	22.3697	22.5312	22.5672	21.7375	22.0451	22.2666	22.1608	22.7503	22.7717	22.7334	22.4551	22.9659	+	1.25e-154	156060000	174	1	13	13	13	6	8	7	8	9	7	4	6	7	6	11	9	6	11	7	6	5	5	7	6	6	2
Q08761;CON__P07224	Q08761	Q08761	Vitamin K-dependent protein S	Pros1	20.3656	19.9334	20.7178	19.3777	19.4221	19.828	19.7099	19.0618	18.8022	19.2881	19.9621	19.6245	19.2086	19.9273	NA	+	3.59e-145	19840000	70	2	4	4	4	4	4	4	4	4	3	4	3	3	4	4	4	3	4	1	4	2	3	2	4	2	2
Q08857	Q08857	Q08857	Platelet glycoprotein 4	Cd36	20.6829	22.1004	20.582	20.9308	20.7278	20.6285	20.8035	21.1539	20.7339	22.0987	20.4302	20.219	20.5959	19.8796	NA	+	5.96e-60	55781000	109	1	7	7	7	3	3	3	6	5	4	4	4	3	6	4	3	3	2	1	2	1	2	5	2	3	2
Q08879;CON__ENSEMBL:ENSBTAP00000016046	Q08879	Q08879	Fibulin-1	Fbln1	21.1196	21.1297	21.3289	21.2941	20.6225	20.8025	20.3674	21.0481	19.9246	20.2222	20.6648	20.4423	19.9739	20.5963	20.8724	+	2.07e-63	51839000	86	2	10	10	10	6	5	6	6	5	4	6	5	5	5	4	6	5	5	3	4	2	4	2	1	3	2
Q11011	Q11011	Q11011	Puromycin-sensitive aminopeptidase	Npepps	22.2231	22.4139	22.299	22.8561	22.2855	22.0506	22.2658	22.5147	21.7437	21.9282	22.5605	22.2757	22.1854	22.1245	22.3592	+	5.27e-131	159130000	311	1	24	24	24	12	14	13	8	12	13	11	13	12	11	16	14	14	12	13	9	10	9	7	8	7	9
Q11136	Q11136	Q11136	Xaa-Pro dipeptidase	Pepd	21.1824	22.0267	21.133	21.5294	21.2842	20.9589	20.8797	21.2187	21.7269	21.0287	21.0156	21.1253	21.8643	21.1659	22.151	+	3.05e-92	79745000	110	1	9	9	9	4	5	6	6	4	6	4	6	6	4	6	6	6	5	5	2	3	5	2	3	3	2
Q1ERP8	Q1ERP8	Q1ERP8	CMRF35-like molecule 9	Cd300lg	20.7698	20.8842	21.4876	20.5689	20.6248	21.4339	21.1255	20.9162	20.9046	20.4737	20.8758	20.7559	20.78	20.7268	NA	+	1.03e-45	61231000	76	1	3	3	3	2	3	2	2	2	2	3	2	2	2	3	3	3	3	1	2	2	2	1	2	2	2
Q3TW96	Q3TW96	Q3TW96	UDP-N-acetylhexosamine pyrophosphorylase-like protein 1	Uap1l1	19.0953	18.7246	NA	NA	18.8012	18.961	18.9022	19.1309	19.1132	20.2123	19.0402	19.1057	19.7181	19.2824	20.5499	+	2.49e-38	18431000	65	1	6	6	5	3	2	0	1	2	4	2	3	4	3	3	2	3	3	2	3	1	0	1	1	2	1
Q3TXS7	Q3TXS7	Q3TXS7	26S proteasome non-ATPase regulatory subunit 1	Psmd1	18.6869	NA	NA	19.9121	19.6535	19.8178	19.8515	19.5245	19.5516	19.6621	19.6921	19.7579	19.5794	19.3971	NA	+	1.7e-36	20524000	67	1	5	5	5	2	1	1	3	2	4	3	2	3	2	3	3	3	2	1	1	1	1	2	1	3	4
Q3U1J4	Q3U1J4	Q3U1J4	DNA damage-binding protein 1	Ddb1	22.417	22.7361	22.8673	22.3627	21.9062	21.9469	22.1426	22.2009	21.9098	22.2688	22.2457	22.1357	22.3072	21.9595	22.2264	+	5.24e-96	150730000	269	1	22	22	22	11	10	13	11	11	13	13	10	14	9	13	13	11	12	10	10	4	8	8	6	5	6
Q3U7R1	Q3U7R1	Q3U7R1	Extended synaptotagmin-1	Esyt1	20.807	22.2732	23.2706	22.8465	22.8532	22.5133	23.3426	22.7203	23.3502	23.0046	22.9525	23.0505	23.1236	23.4339	21.6348	+	1.6e-125	207460000	241	1	21	21	21	7	10	11	11	8	11	15	10	13	10	17	11	11	11	7	6	4	9	11	7	9	9
Q3UGR5	Q3UGR5	Q3UGR5	Haloacid dehalogenase-like hydrolase domain-containing protein 2	Hdhd2	21.6595	21.3044	21.7063	22.4293	22.1976	21.0971	21.6078	21.6963	22.106	21.8916	21.3924	21.558	20.939	22.023	21.4628	+	1.27e-51	99490000	131	1	6	6	6	3	3	5	5	5	5	5	4	5	4	4	3	3	5	2	1	4	3	4	4	6	6
Q3ULD5	Q3ULD5	Q3ULD5	Methylcrotonoyl-CoA carboxylase beta chain, mitochondrial	Mccc2	20.8846	20.4804	20.6105	21.1988	20.7857	20.1531	20.0498	20.5475	20.3083	20.2751	20.7388	20.6711	20.7406	20.8071	21.0097	+	2.2e-32	34690000	68	1	6	6	6	4	4	5	4	3	5	5	4	4	4	5	3	4	3	3	4	2	2	2	3	2	3
Q3UPL0	Q3UPL0	Q3UPL0	Protein transport protein Sec31A	Sec31a	19.369	19.4933	NA	19.8447	19.3946	19.796	20.3579	20.0546	20.3683	20.3366	20.4879	20.5392	20.594	20.2761	20.9182	+	1.43e-51	30924000	60	1	8	8	8	4	3	1	3	4	4	7	3	4	4	7	6	5	6	4	1	0	0	1	0	1	3
Q3UQ28	Q3UQ28	Q3UQ28	Peroxidasin homolog	Pxdn	20.6699	20.2519	21.0737	20.0929	20.0874	19.9037	20.0278	20.1727	19.5526	20.3592	20.6768	20.2259	20.4482	20.5054	20.0445	+	3.42e-56	29738000	71	1	12	12	12	6	6	7	5	6	8	5	5	4	6	9	5	6	8	5	3	2	5	2	1	3	1
Q5FWK3	Q5FWK3	Q5FWK3	Rho GTPase-activating protein 1	Arhgap1	19.8218	19.5358	NA	NA	19.5347	20.6283	20.4416	20.432	20.8252	20.7565	20.8382	20.6655	20.6536	20.8527	20.9503	+	3.64e-25	40436000	59	1	8	8	8	2	2	1	1	2	4	6	2	6	2	4	4	3	5	3	1	0	0	0	0	2	2
Q5SWU9	Q5SWU9	Q5SWU9	Acetyl-CoA carboxylase 1;Biotin carboxylase	Acaca	22.8476	22.1299	23.8347	22.9648	22.8647	22.7434	22.6018	22.3535	21.9417	22.8408	23.6463	23.1713	23.3094	23.3709	22.7877	+	8.69e-208	187310000	296	1	35	35	28	13	12	27	19	21	21	21	17	18	19	22	23	23	23	15	13	6	17	12	13	15	13
Q5XJY5	Q5XJY5	Q5XJY5	Coatomer subunit delta	Arcn1	21.6847	21.6355	21.3116	21.2038	21.4261	21.4381	21.5162	21.2533	21.4809	21.6034	22.2886	22.2557	22.4764	22.1481	22.9399	+	1.27e-104	100710000	139	1	12	12	12	5	4	6	6	6	6	5	6	7	5	8	7	6	8	6	3	3	2	3	2	4	4
Q60590	Q60590	Q60590	Alpha-1-acid glycoprotein 1	Orm1	NA	20.3384	NA	20.5029	20.5777	21.8002	20.7072	20.3622	20.7351	20.3131	20.8528	20.9268	20.9962	20.6518	NA	+	7.35e-15	50616000	34	1	3	3	2	1	2	1	2	2	2	2	2	2	2	2	2	2	2	1	1	1	1	1	1	2	1
Q60597	Q60597	Q60597	2-oxoglutarate dehydrogenase, mitochondrial	Ogdh	NA	18.8527	20.744	19.6375	21.1212	19.8729	19.6741	19.6007	18.732	NA	20.5379	20.3378	19.8391	20.7938	NA	+	9.15e-47	28720000	74	1	10	10	10	1	3	7	5	6	4	4	3	3	1	5	6	6	7	0	1	1	5	1	2	2	2
Q60605;Q8CI43	Q60605	Q60605	Myosin light polypeptide 6	Myl6	21.5745	22.4243	21.8275	22.0225	22.1698	22.269	22.5793	22.5695	22.5187	23.4466	21.6334	21.9636	22.329	21.9776	23.3639	+	2.56e-87	131310000	189	2	6	6	6	6	6	5	6	5	6	6	6	6	6	6	5	6	6	5	6	6	5	5	5	6	6
Q60631	Q60631	Q60631	Growth factor receptor-bound protein 2	Grb2	20.4571	21.4405	20.6082	20.4936	20.5575	20.2492	20.5453	20.6463	21.51	20.8579	21.0947	20.9916	22.2025	21.3359	21.6251	+	3.64e-32	54433000	75	1	5	5	5	4	3	3	2	3	4	3	3	3	2	3	3	3	2	3	2	1	2	2	3	1	0
Q60648	Q60648	Q60648	Ganglioside GM2 activator	Gm2a	26.8681	26.4387	24.3312	25.7079	26.5019	25.6784	25.9124	26.4669	25.9714	25.9079	23.0862	22.9873	22.7498	23.4574	22.0374	+	1.99e-36	1068100000	178	1	6	6	6	5	6	4	6	6	4	6	6	6	5	3	4	4	4	2	9	7	5	8	8	6	7
Q60668;Q9Z130	Q60668	Q60668	Heterogeneous nuclear ribonucleoprotein D0	Hnrnpd	21.4233	20.5164	20.8081	20.8398	20.648	21.6522	21.6524	21.6376	21.4233	22.1177	20.498	20.8432	21.0716	20.8558	21.5051	+	8.22e-42	82119000	142	2	6	6	6	3	3	4	3	3	4	5	4	5	3	4	4	3	5	4	5	2	3	3	2	5	5
Q60675;P19137	Q60675	Q60675	Laminin subunit alpha-2	Lama2	25.6665	25.9595	26.3329	26.0285	25.4934	25.8423	25.5681	25.6615	24.8817	25.4426	25.1311	24.8538	25.0815	25.0422	25.1181	+	0	1414100000	1252	2	94	94	94	51	47	52	56	47	59	46	47	40	37	50	43	36	41	29	41	31	49	41	26	49	34
Q60692	Q60692	Q60692	Proteasome subunit beta type-6	Psmb6	23.5672	23.7627	23.3248	23.0424	23.4733	22.9139	22.9432	23.0384	23.0304	23.2285	23.3492	23.5974	23.8217	23.0719	24.3001	+	1.43e-31	260970000	158	1	4	4	4	4	4	4	4	4	4	4	3	4	4	4	4	4	4	4	5	5	5	5	5	4	5
Q60847	Q60847	Q60847	Collagen alpha-1(XII) chain	Col12a1	23.3778	25.1416	24.9043	25.3494	23.9014	21.8498	22.3956	24.3734	21.9123	23.0087	20.6971	17.244	18.1503	20.1333	18.007	+	0	293990000	502	1	39	39	39	17	29	25	29	29	11	17	25	15	19	6	3	4	7	3	15	27	30	34	24	6	7
Q60854	Q60854	Q60854	Serpin B6	Serpinb6	23.1174	22.4944	22.5871	22.7724	23.1568	22.8477	22.5509	22.2811	22.6143	21.8036	22.0452	22.3955	22.7515	22.6514	24.0156	+	1.02e-277	239030000	251	1	15	15	15	8	8	8	8	8	8	9	8	8	4	5	10	5	6	6	7	3	5	4	5	9	7
Q60963	Q60963	Q60963	Platelet-activating factor acetylhydrolase	Pla2g7	NA	19.1429	19.6721	19.261	NA	19.1493	19.4172	18.6064	18.9997	NA	21.2399	20.0441	20.4869	21.7346	19.3564	+	2.69e-49	42127000	56	1	8	8	8	1	2	4	4	0	3	3	2	2	0	6	6	5	5	3	1	0	1	0	0	1	1
Q60994	Q60994	Q60994	Adiponectin	Adipoq	26.5197	26.1085	26.9844	25.7433	25.6003	26.487	26.0122	25.9926	25.7717	26.2319	24.2712	24.1267	23.8677	24.3593	24.1145	+	2.44e-164	1294100000	255	1	5	5	5	5	5	5	5	5	5	5	5	5	5	5	5	5	5	5	9	8	12	9	10	14	11
Q61001	Q61001	Q61001	Laminin subunit alpha-5	Lama5	24.827	24.778	24.8761	24.8543	24.2829	23.9777	23.747	23.8181	22.9892	23.9433	23.2508	22.8502	22.9505	22.9572	22.9345	+	0	442850000	635	1	60	60	60	35	30	31	33	30	29	29	24	21	22	23	19	16	26	6	30	18	26	30	23	24	16
Q61035	Q61035	Q61035	Histidine--tRNA ligase, cytoplasmic	Hars	20.3724	20.9545	21.7531	20.183	20.5908	21.4387	21.5695	21.6004	21.3199	21.5625	21.3667	21.3945	21.5189	21.1908	21.7397	+	6.22e-49	63589000	56	1	10	10	7	4	3	4	5	6	8	9	5	6	5	8	5	3	5	3	1	0	1	1	0	3	3
Q61133	Q61133	Q61133	Glutathione S-transferase theta-2	Gstt2	20.6856	21.1777	20.7167	20.9498	20.7287	20.7898	20.884	21.176	20.8326	21.2738	20.0481	NA	19.8467	NA	20.2648	+	1.22e-41	50915000	56	1	7	7	7	3	3	4	3	4	3	4	4	5	3	2	1	2	2	2	1	1	1	1	1	2	1
Q61147;CON__ENSEMBL:ENSBTAP00000031900	Q61147	Q61147	Ceruloplasmin	Cp	23.1433	22.8179	22.9317	22.6363	22.5277	22.0424	22.0075	22.2835	22.2021	22.1346	22.3812	22.0618	21.8656	22.718	21.8103	+	4.29e-148	156770000	260	2	31	31	31	17	8	14	12	10	10	10	8	9	11	12	14	7	11	6	15	5	10	7	8	7	5
Q61166;Q6PER3	Q61166	Q61166	Microtubule-associated protein RP/EB family member 1	Mapre1	NA	20.3907	20.3104	20.4268	20.8156	21.3529	21.3893	21.2415	21.674	21.8164	21.3979	21.6726	21.8295	21.6468	21.4287	+	2.84e-51	70876000	75	2	9	9	9	2	3	2	4	6	4	5	6	7	4	6	7	4	6	3	0	0	0	2	2	2	4
Q61171	Q61171	Q61171	Peroxiredoxin-2	Prdx2	24.6718	24.9797	24.7934	25.2248	25.1873	24.8945	25.0982	25.0529	25.6136	25.3254	24.9971	25.2423	25.0723	25.2841	25.4374	+	5.39e-88	977720000	314	1	9	9	9	7	7	6	7	6	8	7	7	7	6	6	6	6	6	6	8	9	7	9	9	9	10
Q61206	Q61206	Q61206	Platelet-activating factor acetylhydrolase IB subunit beta	Pafah1b2	18.821	NA	18.9721	19.6158	19.3933	19.6834	19.6209	19.5189	19.4638	20.0147	19.2229	19.3229	19.7838	20.1236	19.5945	+	1.74e-26	20622000	79	1	3	3	3	2	1	2	2	3	2	3	2	3	2	2	3	2	3	2	2	0	2	3	3	3	4
Q61207	Q61207	Q61207	Sulfated glycoprotein 1	Psap	24.0504	23.7074	24.0841	23.2499	23.6704	23.3791	23.4241	23.2751	22.9559	22.7153	24.2855	24.4154	24.7918	24.1713	25.1042	+	2.3e-115	475830000	248	1	16	16	16	9	9	10	8	10	8	10	8	4	5	10	13	9	11	7	9	4	8	7	9	5	5
Q61233	Q61233	Q61233	Plastin-2	Lcp1	24.7675	24.5314	23.9437	24.3635	24.1218	24.6658	24.1097	24.3841	24.4515	24.6061	25.5437	25.4512	26.3785	25.4629	26.8569	+	0	1111200000	980	1	37	37	32	22	19	19	24	20	22	25	18	27	16	28	30	30	28	24	28	17	15	16	17	23	21
Q61292	Q61292	Q61292	Laminin subunit beta-2	Lamb2	26.8534	26.9714	27.2434	27.2504	26.6095	26.8242	26.3396	26.425	25.411	26.2238	25.6931	25.186	25.817	25.4124	25.8344	+	0	2623300000	1743	1	59	59	59	43	46	52	52	46	47	51	46	41	42	45	42	39	41	35	57	55	68	70	51	72	49
Q61316	Q61316	Q61316	Heat shock 70 kDa protein 4	Hspa4	23.0564	23.0185	22.7956	23.1097	23.3314	22.8975	23.1833	23.1862	23.1645	23.1279	23.1317	23.1751	22.8759	23.4041	23.2423	+	9.18e-216	253200000	328	1	22	22	21	13	10	10	10	11	14	11	12	13	11	13	12	11	11	9	12	7	7	8	10	8	9
Q61398	Q61398	Q61398	Procollagen C-endopeptidase enhancer 1	Pcolce	20.8235	20.6618	21.0543	20.0339	20.4104	20.9139	20.7354	21.0989	20.073	21.119	21.1375	21.3686	20.8557	20.9682	21.2888	+	5.39e-64	45228000	127	1	7	7	7	5	3	5	4	5	5	6	5	5	4	6	6	5	6	5	4	2	4	2	3	5	6
Q61425	Q61425	Q61425	Hydroxyacyl-coenzyme A dehydrogenase, mitochondrial	Hadh	24.7638	24.1612	25.0862	24.6774	24.6742	24.5361	24.5723	24.1084	24.7114	24.0499	25.2139	25.2983	24.3905	25.6607	24.3817	+	7.21e-142	709880000	458	1	14	14	14	10	6	9	8	8	8	9	8	8	7	9	11	10	11	10	14	12	19	16	12	10	15
Q61508	Q61508	Q61508	Extracellular matrix protein 1	Ecm1	21.8016	21.3075	21.7405	20.2479	21.1769	22.663	22.0512	22.2395	21.1343	21.5378	21.7079	21.2558	20.583	21.2982	20.8875	+	3e-89	81062000	82	1	11	11	11	6	3	6	7	6	8	8	7	7	5	7	8	6	5	5	4	1	2	1	3	5	3
Q61553	Q61553	Q61553	Fascin	Fscn1	21.3518	21.859	21.0273	21.2006	20.7199	21.5779	21.3711	21.8709	21.5605	21.1677	21.9961	22.1508	22.1277	21.9348	21.3975	+	7.54e-115	97037000	144	1	11	11	11	3	6	5	5	4	7	7	5	7	3	8	6	3	8	4	3	3	2	2	1	7	3
Q61554	Q61554	Q61554	Fibrillin-1	Fbn1	26.507	27.8111	27.2584	26.5859	26.4819	26.8344	26.3653	26.1248	25.7589	25.9424	26.2419	26.2743	26.4257	26.0989	26.317	+	0	2211100000	784	1	42	42	41	29	30	32	31	28	30	29	25	25	21	29	30	27	29	24	31	32	28	29	20	36	26
Q61581	Q61581	Q61581	Insulin-like growth factor-binding protein 7	Igfbp7	24.1399	23.7145	24.6024	23.383	23.4005	24.1938	23.9558	23.8411	23.6278	23.7104	24.5494	24.7635	24.2351	24.3452	23.6379	+	6.5e-119	474920000	245	1	12	12	12	7	8	9	7	8	9	9	8	8	7	9	10	8	9	8	9	5	7	6	5	9	8
Q61598	Q61598	Q61598	Rab GDP dissociation inhibitor beta	Gdi2	25.76	25.6862	25.6869	25.5895	25.7408	25.7611	25.8397	25.6667	25.6195	25.4697	26.0552	26.0563	25.6551	25.9342	25.4892	+	0	1553100000	1229	1	31	31	25	20	21	24	26	24	22	25	26	26	23	27	26	24	25	22	29	28	41	42	36	37	45
Q61599	Q61599	Q61599	Rho GDP-dissociation inhibitor 2	Arhgdib	20.5521	20.7688	20.8095	21.4998	21.672	21.2154	20.9967	20.8141	22.0497	22.0521	21.6614	21.8714	22.2224	22.2207	22.1686	+	7.01e-86	90242000	133	1	6	6	6	3	3	3	3	3	4	3	3	3	3	5	6	5	6	4	3	3	4	4	5	3	3
Q61646	Q61646	Q61646	Haptoglobin;Haptoglobin alpha chain;Haptoglobin beta chain	Hp	28.5215	25.7371	28.6445	26.228	27.227	27.3376	26.8342	26.5569	26.4107	26.4231	26.4125	26.4179	26.6667	26.2676	26.212	+	2.1e-150	2842000000	493	1	18	18	18	14	12	17	11	16	13	13	14	12	12	13	16	11	11	12	21	6	39	10	20	17	19
Q61753	Q61753	Q61753	D-3-phosphoglycerate dehydrogenase	Phgdh	23.3001	23.5066	22.6062	23.3033	24.0481	24.2599	24.4949	24.1636	24.4091	24.1653	23.4573	23.3358	23.0252	23.5199	23.1258	+	7.83e-176	357340000	279	1	15	15	15	11	9	9	10	11	14	13	12	12	11	10	10	12	9	9	9	6	4	8	11	15	12
Q61805	Q61805	Q61805	Lipopolysaccharide-binding protein	Lbp	19.8256	NA	21.0679	19.1199	18.6804	22.0808	21.9287	21.5283	21.2373	21.5416	20.5702	20.9251	19.6314	20.3704	19.8451	+	4.36e-23	49051000	63	1	6	6	6	2	1	4	2	2	5	5	4	5	4	5	5	4	5	2	1	0	3	1	1	5	5
Q61830	Q61830	Q61830	Macrophage mannose receptor 1	Mrc1	21.3243	20.7331	20.5086	20.5697	20.4707	20.8487	20.1813	20.2652	20.8452	20.1862	20.7776	20.7368	20.6241	20.3438	21.2132	+	3.58e-43	39190000	62	1	13	13	13	2	4	4	5	4	3	4	3	2	6	4	6	6	6	4	2	1	0	0	0	2	0
Q61838;Q6GQT1;CON__ENSEMBL:ENSBTAP00000024146	Q61838	Q61838	Alpha-2-macroglobulin;Alpha-2-macroglobulin 165 kDa subunit;Alpha-2-macroglobulin 35 kDa subunit	A2m	24.6219	25.8619	25.0329	24.8658	24.525	24.8675	24.6799	24.9886	24.8792	25.1462	25.9893	25.9832	25.64	26.0322	25.555	+	0	1103300000	794	3	42	42	42	20	28	28	27	33	22	29	32	30	28	35	37	31	35	27	13	25	19	16	17	17	18
Q62000	Q62000	Q62000	Mimecan	Ogn	27.2235	26.3337	25.7895	26.1535	26.1565	26.8747	26.3804	26.6498	26.742	26.0468	24.5525	24.2935	24.0102	24.7552	23.7339	+	5.76e-270	1776700000	586	1	14	14	14	11	13	12	11	12	12	14	12	12	12	12	12	9	12	7	30	17	16	20	19	25	23
Q62009;CON__Q2KJC7	Q62009	Q62009	Periostin	Postn	24.5319	24.2605	24.9969	25.3436	24.4378	24.7573	24.494	24.3408	23.6636	24.187	24.8679	24.8796	24.4745	25.0508	23.7168	+	0	878550000	709	2	25	25	25	17	13	18	18	16	21	18	16	11	15	21	19	17	17	14	19	16	23	26	20	29	21
Q62165	Q62165	Q62165	Dystroglycan;Alpha-dystroglycan;Beta-dystroglycan	Dag1	20.1699	20.4047	21.1874	20.9086	20.5787	20.6261	21.014	20.4537	20.8003	21.1539	20.4666	20.5677	21.2695	NA	21.2359	+	1.72e-41	45269000	72	1	6	6	6	3	2	5	3	5	5	4	5	4	3	4	6	2	1	4	1	1	4	1	1	5	3
Q62188	Q62188	Q62188	Dihydropyrimidinase-related protein 3	Dpysl3	20.7345	20.6562	19.7431	20.2526	NA	20.716	20.7067	20.233	21.1748	NA	20.3685	20.4205	20.7278	20.4737	20.1905	+	3.39e-104	35934000	49	1	7	6	5	3	6	6	6	5	4	5	5	5	4	6	6	4	6	6	2	1	1	1	0	1	3
Q62261	Q62261	Q62261	Spectrin beta chain, non-erythrocytic 1	Sptbn1	25.3967	26.2463	26.868	25.8015	25.714	26.447	26.7009	25.8608	26.1162	26.233	26.6024	26.3614	26.2095	26.3469	26.4225	+	0	2422000000	1767	1	96	96	94	41	46	67	61	55	68	72	50	70	61	71	72	59	70	45	26	28	55	34	31	61	61
Q62348	Q62348	Q62348	Translin	Tsn	21.9744	22.0547	21.0171	21.5619	21.4451	21.3973	21.7251	21.6439	20.9466	20.7999	21.7113	21.4884	21.0213	21.5701	21.8408	+	3.46e-63	92890000	122	1	11	11	11	5	4	3	7	7	7	5	5	6	3	4	6	5	7	2	4	2	2	4	3	5	4
Q62356	Q62356	Q62356	Follistatin-related protein 1	Fstl1	21.8151	21.7264	22.3203	21.3209	20.7182	23.1257	22.0882	21.486	21.7861	22.6956	23.0197	23.2153	22.8122	22.9488	23.1755	+	9.22e-42	130490000	82	1	8	8	8	3	4	5	6	3	6	6	6	4	3	7	7	6	7	5	1	1	2	2	0	5	3
Q62417	Q62417	Q62417	Sorbin and SH3 domain-containing protein 1	Sorbs1	19.9862	20.0181	20.204	20.9108	20.2425	21.3241	21.2863	20.5256	21.1852	21.8933	20.4689	20.5449	20.7275	21.272	21.5501	+	2.76e-63	63043000	105	1	10	10	10	3	2	4	7	5	7	7	7	6	9	5	6	6	5	4	2	1	3	4	3	5	3
Q62422	Q62422	Q62422	Osteoclast-stimulating factor 1	Ostf1	NA	19.1448	19.1444	20.325	20.5934	NA	19.9215	20.0311	20.4133	20.3196	20.4482	20.5884	20.1575	20.9532	19.5735	+	5.06e-73	31856000	80	1	4	4	4	1	3	3	2	3	1	2	3	3	4	3	4	4	4	2	0	1	2	3	3	1	2
Q62426	Q62426	Q62426	Cystatin-B	Cstb	21.3043	21.2968	NA	21.0836	NA	21.8313	21.4957	21.3532	NA	NA	22.4164	NA	21.9524	22.4806	21.4651	+	4.73e-41	85286000	67	1	5	5	5	3	3	1	4	2	3	4	3	3	3	4	3	5	4	4	2	1	1	2	2	2	1
Q62465	Q62465	Q62465	Synaptic vesicle membrane protein VAT-1 homolog	Vat1	20.7381	19.4933	20.9428	20.5981	20.4769	21.8009	21.6025	20.9769	21.3131	21.4715	21.6342	21.5383	22.1103	21.8843	22.2928	+	8.02e-98	87919000	185	1	12	12	12	4	5	8	5	7	9	8	5	8	7	10	8	7	8	8	3	0	4	2	3	10	5
Q63918	Q63918	Q63918	Serum deprivation-response protein	Sdpr	20.0517	20.1309	20.1279	20.2234	20.482	22.8338	22.8262	21.6847	22.6974	21.9797	22.4883	22.0266	22.0449	22.8891	22.1348	+	3.78e-109	113420000	114	1	7	7	7	2	2	3	3	4	3	5	3	5	5	4	4	3	4	3	2	0	1	2	1	5	6
Q64010	Q64010	Q64010	Adapter molecule crk	Crk	20.2463	20.592	20.1025	20.7474	20.3956	20.4237	20.4008	20.6849	20.7959	21.0323	20.3602	20.272	20.929	20.7304	20.909	+	7.58e-95	44165000	112	1	8	8	8	2	2	3	2	4	4	5	5	5	5	5	5	4	4	3	2	1	2	2	2	4	4
Q64433	Q64433	Q64433	10 kDa heat shock protein, mitochondrial	Hspe1	21.1648	21.3426	21.4321	21.2629	21.2233	21.4067	22.1223	21.3055	21.7854	22.365	21.747	21.598	20.7541	21.8143	21.7291	+	2.29e-19	79686000	60	1	5	5	5	3	4	2	3	5	3	3	2	4	3	5	3	3	4	3	3	2	2	1	2	2	3
Q64442	Q64442	Q64442	Sorbitol dehydrogenase	Sord	21.287	21.4996	20.398	22.0317	22.1344	21.6059	21.928	22.0241	22.2485	22.3048	20.3718	20.62	20.1525	20.704	19.4531	+	8.16e-62	88236000	109	1	10	10	10	6	3	3	5	3	4	4	4	3	5	4	5	3	4	2	4	2	1	2	3	5	4
Q64516;Q9WU65	Q64516	Q64516	Glycerol kinase	Gk	20.6115	20.4006	18.6152	20.7823	20.136	20.4012	20.7435	21.3718	20.0222	20.6729	19.4347	18.8213	18.6782	19.1224	NA	+	7.3e-30	28732000	67	2	6	6	6	4	4	3	4	4	5	3	5	5	4	5	4	2	4	0	4	2	0	2	3	4	3
Q64727	Q64727	Q64727	Vinculin	Vcl	26.7361	26.7149	26.6726	26.2402	26.3339	26.4831	26.5062	26.1452	26.5011	26.1658	26.7794	26.7442	26.7065	26.343	26.9068	+	0	2854800000	1364	1	55	55	55	29	37	40	39	36	31	37	35	39	36	40	43	39	43	41	30	33	42	36	31	32	39
Q68FD5	Q68FD5	Q68FD5	Clathrin heavy chain 1	Cltc	24.0108	24.4783	25.3643	24.7129	24.1548	24.7288	24.7515	24.3543	24.5617	24.508	25.3909	24.9404	24.9774	24.9901	24.8608	+	0	830910000	1008	1	63	63	63	30	26	43	42	34	41	43	31	35	30	49	41	38	44	30	18	12	39	28	23	35	37
Q6GU68	Q6GU68	Q6GU68	Immunoglobulin superfamily containing leucine-rich repeat protein	Islr	20.5739	20.7535	20.0738	20.212	20.0451	20.1155	19.8485	20.4119	19.3214	20.0379	19.3033	19.428	18.7251	19.1286	18.8034	+	8.35e-10	24392000	49	1	4	4	4	3	3	4	4	3	4	3	4	3	4	4	3	3	2	2	3	2	2	1	1	2	1
Q6IRU2	Q6IRU2	Q6IRU2	Tropomyosin alpha-4 chain	Tpm4	22.7439	22.9779	22.9522	22.6748	22.5592	22.5111	22.8493	22.6813	22.1063	22.8139	22.5628	22.5435	22.4443	22.224	22.8433	+	2.31e-206	174990000	154	1	13	13	12	8	9	5	6	4	8	7	4	6	8	5	7	5	7	6	6	5	3	4	3	7	5
Q6P1B1	Q6P1B1	Q6P1B1	Xaa-Pro aminopeptidase 1	Xpnpep1	NA	18.8844	NA	18.9552	19.0875	18.5457	18.8211	18.7472	18.7484	18.9507	18.6143	18.8966	19.2661	19.3544	NA	+	3.03e-31	13796000	51	1	5	5	5	2	2	2	2	2	2	2	2	2	2	2	3	3	2	1	0	1	1	2	1	2	1
Q6ZQ38	Q6ZQ38	Q6ZQ38	Cullin-associated NEDD8-dissociated protein 1	Cand1	21.7084	21.3361	21.6737	22.0779	21.7926	22.2755	22.2262	22.1791	22.3703	22.575	22.1556	21.8888	21.9178	22.427	21.8073	+	5.58e-127	128750000	254	1	22	22	22	9	8	12	12	10	17	17	13	16	13	15	14	13	16	8	8	3	7	3	5	13	11
Q71LX4	Q71LX4	Q71LX4	Talin-2	Tln2	19.9136	20.126	21.9365	21.1852	21.259	21.7965	22.8547	21.2149	21.8115	22.3882	23.0945	23.0105	22.5424	23.0683	22.8178	+	0	144870000	264	1	41	33	33	9	7	19	12	13	19	30	13	25	19	30	26	23	29	16	1	0	4	2	3	9	17
Q76MZ3	Q76MZ3	Q76MZ3	Serine/threonine-protein phosphatase 2A 65 kDa regulatory subunit A alpha isoform	Ppp2r1a	22.4731	20.8217	21.3567	22.6969	23.0049	22.7676	22.9312	22.4306	23.1522	22.023	23.0953	22.6543	21.7562	23.1541	23.184	+	5.38e-156	174720000	251	1	16	16	12	10	4	8	12	10	13	13	10	14	11	12	12	8	12	5	7	1	5	6	12	13	13
Q7M6Y3;Q61548	Q7M6Y3	Q7M6Y3	Phosphatidylinositol-binding clathrin assembly protein	Picalm	18.3686	NA	19.3141	18.9662	NA	20.2526	20.398	19.7127	20.7339	20.5783	19.7378	20.2336	20.1785	20.8045	19.2583	+	3.47e-72	28407000	65	2	6	6	6	3	1	2	3	1	4	5	3	4	3	4	5	3	4	2	1	1	1	1	1	3	4
Q7TMK9	Q7TMK9	Q7TMK9	Heterogeneous nuclear ribonucleoprotein Q	Syncrip	19.7002	19.9166	21.2253	21.4009	21.8741	21.6046	22.0918	21.5195	22.121	22.155	22.0518	22.0965	21.6344	22.3166	20.8884	+	2.51e-125	97675000	217	1	12	12	12	2	2	8	7	7	10	11	6	10	6	10	10	7	11	5	0	2	5	4	7	8	10
Q7TNG5	Q7TNG5	Q7TNG5	Echinoderm microtubule-associated protein-like 2	Eml2	21.5665	21.4569	21.1924	21.3619	21.2982	21.1632	21.2351	21.5429	21.2569	21.7918	20.7341	20.6971	20.5104	21.0309	20.4732	+	1.25e-46	71065000	135	1	11	11	11	6	3	4	4	3	6	5	6	3	6	4	3	3	3	3	5	2	4	5	3	5	4
Q7TPR4;O88990	Q7TPR4	Q7TPR4	Alpha-actinin-1	Actn1	23.7159	23.9951	23.2137	25.1721	24.1113	23.0979	23.5581	23.4187	23.6395	24.0984	23.9014	23.581	23.7729	23.5473	23.6489	+	0	418110000	576	2	49	30	27	29	24	26	34	32	27	30	27	25	25	32	36	28	32	22	18	13	12	26	17	14	16
Q7TQI3	Q7TQI3	Q7TQI3	Ubiquitin thioesterase OTUB1	Otub1	22.0909	22.13	21.3758	21.7359	21.9066	21.8679	21.7134	22.184	21.9623	22.355	21.6901	21.6212	22.1575	21.5488	21.8038	+	3.68e-107	105430000	116	1	8	8	8	5	5	4	6	6	5	6	5	5	4	6	7	5	5	3	5	2	2	4	4	3	2
Q7TSV4	Q7TSV4	Q7TSV4	Phosphoglucomutase-2	Pgm2	21.9163	21.8588	20.9427	20.5984	21.2852	20.8522	20.6932	20.8933	20.769	19.9941	20.7906	20.8327	21.3614	20.7587	20.6112	+	1.51e-39	61558000	86	1	12	12	12	5	5	6	4	5	5	4	4	6	4	6	7	4	6	5	4	4	3	1	2	1	0
Q80W22	Q80W22	Q80W22	Threonine synthase-like 2	Thnsl2	20.4653	NA	20.0872	20.8184	20.8835	20.7012	20.7263	20.83	21.0102	21.1277	19.5593	19.6723	19.5775	19.3736	NA	+	6.93e-56	37744000	84	1	8	8	8	5	0	3	4	5	7	5	4	5	4	5	4	3	4	1	5	0	2	2	3	6	4
Q80X19	Q80X19	Q80X19	Collagen alpha-1(XIV) chain	Col14a1	25.5482	26.3031	25.6076	26.2039	25.792	24.9384	25.2278	25.7464	24.8322	25.1578	24.187	23.9038	23.547	24.2284	24.0336	+	0	988080000	905	1	48	48	48	32	33	35	39	32	30	33	28	28	29	25	20	15	22	15	35	31	42	52	36	34	29
Q80X90	Q80X90	Q80X90	Filamin-B	Flnb	21.9848	22.9175	22.7475	22.835	21.9996	22.1587	22.252	22.3991	21.6225	22.6683	22.4297	22.2501	22.2597	22.6228	22.1476	+	2.61e-299	163710000	306	1	47	42	41	14	18	20	22	14	20	15	14	9	11	21	22	17	19	12	6	8	7	6	3	6	6
Q80YX1	Q80YX1	Q80YX1	Tenascin	Tnc	23.3534	21.9831	23.5962	22.0363	22.3124	23.0571	22.385	23.4237	22.885	22.4754	22.713	21.532	21.7306	21.8726	NA	+	1.45e-84	129580000	131	1	23	23	23	9	6	18	12	8	15	13	16	12	12	12	9	6	10	0	11	4	15	3	2	14	7
Q8BG32	Q8BG32	Q8BG32	26S proteasome non-ATPase regulatory subunit 11	Psmd11	19.5983	20.4563	20.8215	21.0796	21.0911	21.6662	21.9279	21.499	21.2938	21.9385	21.473	21.4499	21.6145	21.389	21.3111	+	4.38e-64	70475000	137	1	11	11	11	2	6	9	8	6	8	8	8	9	8	8	8	8	8	5	1	1	4	3	3	7	7
Q8BH61;P49222	Q8BH61	Q8BH61	Coagulation factor XIII A chain	F13a1	24.1459	23.3964	23.707	23.5706	23.5291	24.4799	23.6598	23.7132	24.1345	24.0539	23.9781	23.7112	23.7436	23.8148	23.969	+	3.69e-217	473850000	343	2	23	23	23	14	11	13	12	12	15	10	12	13	14	11	12	12	12	12	15	7	9	8	9	18	10
Q8BH64	Q8BH64	Q8BH64	EH domain-containing protein 2	Ehd2	23.6548	23.5701	25.331	24.8334	24.2095	25.84	26.3792	25.064	25.8051	25.8439	25.0119	24.8672	24.7022	24.8331	24.6063	+	0	1051500000	605	1	27	27	24	6	11	18	19	17	19	25	15	20	20	21	22	13	22	11	4	4	18	20	11	31	32
Q8BH95	Q8BH95	Q8BH95	Enoyl-CoA hydratase, mitochondrial	Echs1	22.2947	20.8393	21.0306	22.3562	22.4088	22.4123	22.6087	22.6868	22.4623	23.0518	22.7857	23.1285	22.7555	22.6845	21.8643	+	8.68e-90	136990000	102	1	6	6	6	4	4	4	5	5	3	4	3	4	3	3	4	5	6	3	5	0	2	4	3	5	5
Q8BHG1	Q8BHG1	Q8BHG1	Nardilysin	Nrd1	19.3061	19.3359	NA	19.2953	19.2627	NA	19.0997	18.9868	19.5327	19.1615	19.9812	19.9787	19.5712	19.5657	19.681	+	3.32e-20	17833000	47	1	6	6	6	4	3	1	3	2	2	2	2	2	3	4	3	3	4	4	2	1	1	1	1	0	1
Q8BHG2	Q8BHG2	Q8BHG2	UPF0587 protein C1orf123 homolog		NA	20.7254	20.4401	21.2613	20.7542	NA	20.5884	20.9642	20.0471	21.0366	20.5415	20.5594	20.1246	20.8464	19.4472	+	2.19e-09	40758000	71	1	3	3	3	1	2	3	2	3	1	3	3	3	3	3	3	2	3	3	1	1	3	1	3	0	2
Q8BHN3	Q8BHN3	Q8BHN3	Neutral alpha-glucosidase AB	Ganab	21.6745	22.2617	22.484	22.0494	21.9148	21.1825	21.3866	21.7713	21.712	21.6247	21.7377	21.7679	21.7018	21.5073	22.0393	+	2.79e-94	105240000	222	1	17	17	17	7	10	8	11	8	7	8	7	8	6	9	9	7	6	7	6	7	7	6	6	5	6
Q8BJW6	Q8BJW6	Q8BJW6	Eukaryotic translation initiation factor 2A	Eif2a	NA	19.5606	19.8206	19.47	19.8879	20.3971	20.3937	20.0297	20.4096	20.0152	20.3941	20.3871	20.7692	20.1493	20.6876	+	9.22e-24	28575000	56	1	7	7	7	1	2	4	3	2	3	6	5	6	4	7	6	5	6	4	0	0	1	1	1	2	3
Q8BJY1	Q8BJY1	Q8BJY1	26S proteasome non-ATPase regulatory subunit 5	Psmd5	21.207	21.427	21.2713	21.3962	21.0982	21.3433	21.4487	21.679	21.2041	21.5231	21.6062	21.682	20.9649	21.7582	21.9401	+	1.06e-63	76544000	137	1	14	14	14	5	7	7	8	6	7	9	7	9	8	9	8	6	10	8	4	2	3	2	3	4	4
Q8BKC5	Q8BKC5	Q8BKC5	Importin-5	Ipo5	19.9395	19.5468	20.0292	20.6285	20.1921	20.0422	20.6735	20.4512	20.8727	20.1135	20.8082	20.7341	20.5242	21.1953	21.4332	+	1.34e-93	44207000	118	1	10	10	9	2	3	6	8	7	4	8	6	8	5	9	9	5	8	3	2	0	3	4	2	3	6
Q8BMF4	Q8BMF4	Q8BMF4	Dihydrolipoyllysine-residue acetyltransferase component of pyruvate dehydrogenase complex, mitochondrial	Dlat	20.0507	21.3246	21.9299	21.7654	21.3615	20.1058	20.1836	20.5042	20.2213	21.4444	21.8548	22.0997	22.7522	22.3047	22.7349	+	4.12e-41	61088000	42	1	6	6	6	4	4	6	6	5	5	3	4	4	5	5	6	6	6	4	0	0	2	3	1	0	0
Q8BND5	Q8BND5	Q8BND5	Sulfhydryl oxidase 1	Qsox1	24.0293	23.4315	24.4046	23.3437	23.3435	23.5644	23.0938	25.0816	22.7319	23.6625	22.0244	22.2383	22.5659	22.3047	22.6351	+	8.63e-91	230010000	211	1	19	19	19	13	11	14	9	12	13	13	17	13	12	12	8	9	10	8	10	6	12	5	8	13	6
Q8BP40	Q8BP40	Q8BP40	Lysophosphatidic acid phosphatase type 6	Acp6	22.4793	22.0115	22.6054	21.2871	22.026	21.9081	21.8802	21.8506	22.2134	21.6577	21.8743	22.1588	22.3165	21.6602	22.4279	+	1.37e-96	101970000	132	1	10	10	10	8	4	6	5	7	7	6	4	6	5	6	7	2	6	5	6	3	6	4	4	4	5
Q8BPB5	Q8BPB5	Q8BPB5	EGF-containing fibulin-like extracellular matrix protein 1	Efemp1	23.987	23.3042	23.627	23.1916	22.5425	23.4782	22.7704	22.6388	21.5178	22.5077	21.7484	21.8086	21.9832	21.5024	21.491	+	8.27e-138	167050000	115	1	12	12	12	12	6	9	8	8	10	7	5	5	4	4	5	4	4	4	11	4	11	6	3	8	2
Q8BTM8	Q8BTM8	Q8BTM8	Filamin-A	Flna	26.155	26.2203	25.7551	26.6554	26.173	25.964	26.2491	25.7469	26.0014	26.0334	25.9882	26.0071	26.4037	25.8982	26.3408	+	0	1989200000	1718	1	99	99	92	61	59	58	77	61	64	72	60	64	61	74	70	68	73	54	53	34	36	60	41	55	54
Q8BVI4	Q8BVI4	Q8BVI4	Dihydropteridine reductase	Qdpr	20.9536	20.5903	20.7093	20.5712	21.0677	20.9659	21.1113	21.0096	20.897	20.5266	20.3425	20.8293	20.8085	20.8714	20.6446	+	2.14e-63	58273000	54	1	5	5	5	2	3	4	2	3	4	4	3	4	3	2	5	3	3	4	3	2	3	1	2	3	2
Q8BWT1	Q8BWT1	Q8BWT1	3-ketoacyl-CoA thiolase, mitochondrial	Acaa2	23.1637	23.0294	24.1465	23.7279	23.4481	23.5582	23.8264	23.4481	23.4731	23.7988	24.5819	24.4979	24.4936	24.5635	24.6597	+	7.23e-273	468170000	244	1	14	14	14	5	6	8	9	8	6	7	6	9	9	11	14	10	13	8	4	5	6	6	6	5	7
Q8BWY3	Q8BWY3	Q8BWY3	Eukaryotic peptide chain release factor subunit 1	Etf1	NA	19.1735	19.1281	19.6886	19.1454	19.4887	19.6367	19.648	19.0311	20.192	19.6136	19.4803	18.8482	NA	NA	+	4.36e-18	19937000	58	1	5	5	5	1	2	2	2	2	3	3	3	3	3	3	2	1	1	1	1	1	1	2	1	1	2
Q8C1A5	Q8C1A5	Q8C1A5	Thimet oligopeptidase	Thop1	20.0441	20.4848	20.6892	20.6136	20.4513	19.8598	20.2185	20.6155	NA	20.2784	19.7671	20.7288	NA	19.6259	21.2912	+	9.83e-70	37656000	92	1	14	14	14	3	7	6	4	5	5	5	5	1	2	3	3	2	3	2	1	1	5	1	1	1	3
Q8CAY6	Q8CAY6	Q8CAY6	Acetyl-CoA acetyltransferase, cytosolic	Acat2	23.0462	22.0431	22.1984	22.7	22.9278	22.2909	22.3565	22.8778	22.2856	22.5886	21.7577	22.3282	22.0282	22.121	23.2208	+	2.11e-42	143060000	141	1	11	11	11	7	3	6	6	8	6	6	8	7	6	7	6	6	8	4	6	0	4	2	6	4	2
Q8CDN6	Q8CDN6	Q8CDN6	Thioredoxin-like protein 1	Txnl1	21.7377	21.4561	21.3733	21.2293	21.7777	21.6975	21.8585	21.8614	21.6651	21.7728	22.076	22.1261	22.2554	22.0868	22.4837	+	4.01e-83	110970000	155	1	7	7	7	5	5	4	6	6	5	6	5	6	6	6	6	5	6	4	4	2	2	4	5	4	7
Q8CFX1	Q8CFX1	Q8CFX1	GDH/6PGL endoplasmic bifunctional protein;Glucose 1-dehydrogenase;6-phosphogluconolactonase	H6pd	23.3008	23.3566	23.658	23.6874	23.3067	22.6285	22.8093	23.095	23.5348	23.1885	22.2244	22.2464	22.2048	22.0642	22.9867	+	2.61e-210	214850000	216	1	17	17	17	9	10	9	11	11	9	9	9	13	8	11	8	9	8	8	11	4	9	7	5	7	4
Q8CG14	Q8CG14	Q8CG14	Complement C1s-A subcomponent;Complement C1s-A subcomponent heavy chain;Complement C1s-A subcomponent light chain	C1sa	20.7629	20.6852	21.1995	21.2079	20.1589	20.6718	19.9952	20.828	20.3035	21.2412	20.414	20.9587	20.0966	20.8574	20.6714	+	4.04e-100	43148000	77	1	10	10	7	5	2	7	2	2	6	3	2	2	2	5	3	2	3	2	5	2	5	2	2	5	2
Q8CG16;Q8CFG9	Q8CG16;Q8CFG9	Q8CG16	Complement C1r-A subcomponent;Complement C1r-A subcomponent heavy chain;Complement C1r-A subcomponent light chain;Complement C1r-B subcomponent;Complement C1r-B subcomponent heavy chain;Complement C1r-B subcomponent light chain	C1ra;C1rb	20.8383	NA	21.2276	20.1417	NA	20.2611	20.3263	20.0992	20.1294	20.051	20.2262	19.9632	19.8492	20.5595	19.6223	+	2.63e-46	31519000	70	2	7	7	7	5	2	3	3	1	4	2	3	2	2	4	4	2	4	2	6	1	3	1	1	4	2
Q8CG72	Q8CG72	Q8CG72	Poly(ADP-ribose) glycohydrolase ARH3	Adprhl2	20.1111	20.712	20.2904	19.4966	19.7707	19.8074	20.0527	20.1163	19.6143	19.2915	19.5512	19.4985	19.2857	19.4377	19.8244	+	1.16e-36	26459000	75	1	4	4	4	4	4	3	4	3	3	4	4	3	3	3	2	2	3	3	5	2	3	3	0	2	2
Q8CGN5	Q8CGN5	Q8CGN5	Perilipin-1	Plin1	21.0111	21.8379	22.4778	22.1456	21.835	22.2817	23.089	21.9296	22.6013	22.3644	21.1063	21.1968	21.0931	20.992	20.4212	+	7.59e-135	113110000	150	1	12	12	12	4	6	9	9	9	8	10	9	10	8	7	9	5	5	4	3	3	6	7	4	9	9
Q8CHP8	Q8CHP8	Q8CHP8	Phosphoglycolate phosphatase	Pgp	20.4473	20.3358	20.1472	20.4395	NA	20.2431	20.242	20.4771	19.9332	NA	19.8375	20.1935	NA	20.0517	NA	+	5.57e-38	38881000	60	1	8	8	8	2	2	3	2	2	4	2	3	3	2	4	3	2	4	2	2	1	1	1	1	2	1
Q8CI94	Q8CI94	Q8CI94	Glycogen phosphorylase, brain form	Pygb	23.0204	23.0171	23.4299	23.4241	23.439	23.7035	23.9528	23.4331	23.9781	23.6427	22.6733	22.807	22.4199	22.9236	22.518	+	2.91e-166	276920000	371	1	26	22	18	14	15	15	18	18	19	21	16	21	15	18	17	16	17	10	11	6	9	12	10	18	19
Q8CIB5	Q8CIB5	Q8CIB5	Fermitin family homolog 2	Fermt2	20.4843	NA	20.9182	20.5047	20.5203	22.1596	22.4777	21.4136	22.3151	21.8625	21.6157	21.7471	21.7538	21.416	22.0581	+	3.21e-92	86704000	89	1	12	12	12	5	1	3	3	5	6	7	6	9	6	6	6	3	6	4	1	0	0	0	1	5	6
Q8CIE6	Q8CIE6	Q8CIE6	Coatomer subunit alpha;Xenin;Proxenin	Copa	20.5159	21.5409	21.5689	21.7769	21.227	20.9009	20.8367	21.3694	20.499	20.9647	21.9625	21.8883	21.4177	21.7619	21.3818	+	2.41e-72	81342000	124	1	13	13	13	2	6	9	7	5	7	8	6	6	7	9	8	11	9	6	0	4	3	3	2	3	2
Q8JZN5	Q8JZN5	Q8JZN5	Acyl-CoA dehydrogenase family member 9, mitochondrial	Acad9	NA	19.4237	18.1898	19.1066	19.0678	NA	17.8882	18.8734	18.7647	18.6868	21.1446	20.9395	21.5262	21.2441	21.8796	+	2.02e-38	22145000	55	1	8	8	8	1	4	2	3	3	1	2	2	3	3	5	6	5	6	5	0	1	0	1	2	0	1
Q8JZQ9	Q8JZQ9	Q8JZQ9	Eukaryotic translation initiation factor 3 subunit B	Eif3b	NA	18.5034	19.6188	19.5887	18.7444	19.6755	19.8789	19.6751	19.826	19.4964	20.3016	19.8793	19.4059	19.7965	19.6511	+	2.22e-44	23849000	73	1	7	7	7	1	2	4	2	2	5	4	4	4	2	5	5	5	3	2	1	0	1	1	0	2	2
Q8K0E8;CON__P02676	Q8K0E8	Q8K0E8	Fibrinogen beta chain;Fibrinopeptide B;Fibrinogen beta chain	Fgb	24.8127	24.3208	24.3362	24.3611	23.9032	24.4456	24.0006	23.8959	23.527	23.875	24.1211	23.8859	24.2921	24.0807	23.8126	+	0	549250000	339	2	17	17	17	11	9	10	12	10	9	11	11	9	6	12	11	8	9	8	11	7	8	8	6	11	9
Q8K157	Q8K157	Q8K157	Aldose 1-epimerase	Galm	22.4494	22.3904	21.998	22.2882	22.5521	21.92	22.0626	22.0698	22.6082	21.6956	20.9591	20.9959	21.8158	21.1104	21.3343	+	3.21e-92	112240000	137	1	6	6	6	5	4	5	4	4	5	5	4	6	3	4	4	3	4	3	6	3	5	5	5	5	4
Q8K183	Q8K183	Q8K183	Pyridoxal kinase	Pdxk	24.7417	24.4343	23.4721	24.3947	24.6102	24.2321	24.1824	24.6993	24.4922	24.6683	23.6192	23.5558	23.4629	23.6123	23.2802	+	3.56e-115	507600000	416	1	14	14	14	12	9	12	12	13	10	10	13	10	8	10	10	7	11	8	18	11	12	13	19	12	13
Q8K2B3	Q8K2B3	Q8K2B3	Succinate dehydrogenase [ubiquinone] flavoprotein subunit, mitochondrial	Sdha	22.1284	21.8676	21.7634	22.3262	22.2943	21.8012	21.5849	21.3901	21.9206	21.6134	22.3	22.0368	21.7434	22.5174	22.8625	+	2.74e-116	117050000	109	1	11	11	11	5	8	7	9	9	7	7	6	7	8	6	8	7	7	4	4	4	4	6	5	5	4
Q8K4G1	Q8K4G1	Q8K4G1	Latent-transforming growth factor beta-binding protein 4	Ltbp4	21.9341	21.5346	22.342	22.111	21.4918	21.8867	21.7348	21.4354	21.1058	20.9135	20.9819	21.0998	21.1398	20.7289	20.9109	+	8.05e-103	66783000	95	1	18	18	18	8	9	11	11	7	12	11	9	8	7	9	5	5	7	4	5	1	9	5	2	7	6
Q8K4Z3	Q8K4Z3	Q8K4Z3	NAD(P)H-hydrate epimerase	Apoa1bp	21.2302	21.7855	21.5016	22.4492	21.6361	20.9049	21.2245	21.1901	21.6965	21.9568	20.9811	21.2607	21.5551	21.9891	20.2582	+	3.4e-65	87777000	140	1	5	5	5	4	4	4	3	4	4	3	3	4	4	3	4	4	4	2	4	3	5	3	3	4	5
Q8QZR5;Q8BGT5	Q8QZR5	Q8QZR5	Alanine aminotransferase 1	Gpt	23.5775	24.0288	24.4586	23.5078	24.0234	24.0066	24.0147	23.4255	23.9612	23.5901	24.5695	24.7852	24.4473	24.4435	24.8099	+	1.28e-235	474820000	384	2	17	17	17	9	10	15	13	13	14	15	10	10	8	14	16	12	14	11	7	7	18	13	13	12	11
Q8QZS1	Q8QZS1	Q8QZS1	3-hydroxyisobutyryl-CoA hydrolase, mitochondrial	Hibch	24.1448	24.163	24.4845	23.6966	23.9447	23.6524	23.8322	23.5153	23.4068	23.4048	23.7572	23.9368	23.6603	24.0364	24.008	+	1.17e-278	337630000	282	1	15	15	15	14	9	13	12	10	12	10	9	11	9	12	12	11	13	9	16	7	16	9	11	13	11
Q8QZT1	Q8QZT1	Q8QZT1	Acetyl-CoA acetyltransferase, mitochondrial	Acat1	22.0744	20.935	20.9214	22.2735	22.8113	21.7204	22.1565	21.9184	22.52	22.495	22.4773	22.5022	22.1079	22.1933	21.7152	+	3.54e-164	115700000	217	1	9	9	9	6	5	5	7	7	8	8	7	6	8	7	8	7	7	6	6	4	2	6	10	9	7
Q8R016	Q8R016	Q8R016	Bleomycin hydrolase	Blmh	20.6276	20.6539	20.0397	20.8242	20.1739	20.4697	20.246	20.5351	19.9769	20.5054	21.4333	21.1965	20.8832	21.3957	20.7855	+	1.59e-32	42538000	85	1	8	8	8	2	3	5	4	4	3	3	2	5	2	5	6	3	4	4	2	2	3	5	3	3	3
Q8R086	Q8R086	Q8R086	Sulfite oxidase, mitochondrial	Suox	22.8941	22.1425	22.7786	22.8481	22.3315	21.4735	21.5089	22.2828	21.8684	21.4	20.375	20.7435	21.7626	21.4076	21.6409	+	2.04e-31	90148000	34	1	6	6	6	3	3	3	4	5	5	4	5	5	2	3	3	2	2	2	3	1	2	4	3	2	1
Q8R0Y6	Q8R0Y6	Q8R0Y6	Cytosolic 10-formyltetrahydrofolate dehydrogenase	Aldh1l1	24.497	24.6597	25.164	25.1431	24.7777	24.5578	24.8412	24.444	24.427	24.9453	25.6711	25.4559	25.1824	25.5687	25.525	+	0	793020000	749	1	37	37	35	22	24	28	26	27	24	24	22	24	20	29	30	27	29	22	23	19	32	27	28	21	25
Q8R146	Q8R146	Q8R146	Acylamino-acid-releasing enzyme	Apeh	21.0595	21.6997	21.0958	21.47	21.3194	20.7169	21.0103	21.079	20.9573	21.1863	21.0944	21.0327	20.7404	21.3756	20.8538	+	4.91e-48	58738000	121	1	8	8	8	5	7	6	5	5	7	6	6	4	5	6	7	6	6	6	3	4	4	3	3	4	4
Q8R164	Q8R164	Q8R164	Valacyclovir hydrolase	Bphl	20.887	21.076	21.4893	20.7785	20.3766	20.8641	20.8337	21.1122	20.6394	21.0736	20.7427	21.0602	20.516	21.0594	21.239	+	8.14e-29	53987000	65	1	7	7	7	4	2	4	4	3	4	5	4	4	4	5	5	4	4	3	3	1	3	2	1	5	1
Q8R1G2	Q8R1G2	Q8R1G2	Carboxymethylenebutenolidase homolog	Cmbl	22.2263	22.1077	22.4463	NA	23.192	22.0461	22.1738	NA	22.5825	21.7751	21.8351	21.6868	22.438	22.3343	22.0992	+	2.43e-75	122590000	110	1	8	8	8	3	4	2	3	2	6	4	2	4	4	2	4	3	3	3	3	4	2	3	2	5	3
Q8R2G6	Q8R2G6	Q8R2G6	Coiled-coil domain-containing protein 80	Ccdc80	21.3737	20.1312	22.3661	21.4279	21.076	21.1639	21.3644	20.9261	21.1993	21.4658	18.1437	18.41	18.7444	18.7281	NA	+	4.44e-69	37395000	83	1	11	11	11	6	5	9	7	8	6	9	8	10	7	2	5	4	5	1	4	1	9	4	3	6	7
Q8R2Y2	Q8R2Y2	Q8R2Y2	Cell surface glycoprotein MUC18	Mcam	24.7783	25.727	25.9154	25.6162	25.2233	25.6426	25.5294	25.0552	25.0658	25.0592	25.3784	25.1326	24.9389	25.3297	25.3794	+	8.81e-184	1243300000	562	1	20	20	20	12	15	16	16	13	14	16	13	12	14	15	15	12	14	12	16	19	18	15	14	21	16
Q8R3B1	Q8R3B1	Q8R3B1	1-phosphatidylinositol 4,5-bisphosphate phosphodiesterase delta-1	Plcd1	20.538	20.295	21.0053	20.7804	20.7352	20.2939	21.1334	20.0964	20.9321	20.7902	19.9484	19.8535	20.3518	20.5828	NA	+	3.02e-83	37733000	73	1	10	10	10	3	3	5	6	5	5	6	6	6	4	2	4	2	4	2	3	2	5	4	3	2	5
Q8R4N0	Q8R4N0	Q8R4N0	Citrate lyase subunit beta-like protein, mitochondrial	Clybl	NA	NA	22.1761	21.2229	21.6198	22.3241	22.4508	21.9728	22.0813	22.2255	22.1049	22.2317	21.7999	22.2444	22.5567	+	4.16e-195	105300000	139	1	12	12	12	2	2	8	8	5	5	10	7	10	6	8	8	8	8	7	0	1	5	3	3	3	7
Q8VCM7	Q8VCM7	Q8VCM7	Fibrinogen gamma chain	Fgg	24.4814	24.3932	24.4554	24.1987	23.909	24.144	23.9056	24.0623	23.3802	24.0901	24.1178	23.7996	23.7531	23.8495	24.1145	+	1.01e-224	519300000	466	1	19	19	19	11	13	13	11	14	12	13	12	13	12	13	14	12	14	9	13	12	15	13	15	16	12
Q8VCR7	Q8VCR7	Q8VCR7	Alpha/beta hydrolase domain-containing protein 14B	Abhd14b	23.5358	23.5968	22.2583	23.3998	23.246	23.3074	23.4889	23.6421	23.5144	23.7937	21.7849	22.1597	21.492	22.1179	22.0121	+	1.93e-62	227790000	233	1	8	8	8	7	6	4	6	8	7	7	6	8	5	4	6	4	5	4	10	6	3	7	10	10	8
Q8VCT3	Q8VCT3	Q8VCT3	Aminopeptidase B	Rnpep	21.9799	21.6225	21.9173	21.7642	22.1021	21.9494	21.9484	21.7959	21.5669	21.4726	21.6237	21.5346	21.8008	21.6318	21.9742	+	1.54e-69	105800000	139	1	15	15	15	9	6	9	5	7	8	9	7	7	3	9	10	6	7	5	3	1	6	1	4	5	4
Q8VCT4	Q8VCT4	Q8VCT4	Carboxylesterase 1D	Ces1d	27.6642	27.6786	28.1441	27.6925	27.8105	26.714	27.0102	27.0558	27.6812	27.0708	24.4275	24.6994	24.7142	24.5434	24.9615	+	0	3207500000	1014	1	31	31	27	23	22	28	27	25	24	26	24	25	22	16	16	13	12	12	37	29	60	46	45	32	38
Q8VD75	Q8VD75	Q8VD75	Huntingtin-interacting protein 1	Hip1	18.6719	19.0712	19.2541	NA	18.7801	19.7577	20.2585	NA	19.4163	19.2479	20.6443	20.383	20.9688	20.3253	20.6227	+	1.4e-58	29127000	66	1	8	8	8	2	2	3	1	2	6	6	1	4	3	6	6	5	4	4	0	0	1	0	0	2	4
Q8VDD5	Q8VDD5	Q8VDD5	Myosin-9	Myh9	22.4584	22.6468	22.8354	22.8698	22.0864	23.0225	22.9963	22.7919	22.5406	22.6554	23.2588	22.7395	22.7584	23.024	23.0159	+	0	203850000	349	1	32	32	22	7	10	20	22	15	22	19	18	15	18	23	20	17	23	12	3	3	10	11	4	11	10
Q8VDK1	Q8VDK1	Q8VDK1	Nitrilase homolog 1	Nit1	20.2751	19.4535	20.133	19.6649	19.6047	19.9295	20.1609	19.9469	19.8368	19.8436	20.0566	20.1111	19.4564	20.2867	19.6751	+	9.58e-111	28255000	91	1	7	7	7	3	3	2	3	2	4	4	2	3	1	4	3	4	3	3	4	2	1	2	0	3	3
Q8VDM4	Q8VDM4	Q8VDM4	26S proteasome non-ATPase regulatory subunit 2	Psmd2	20.0845	20.53	20.9755	20.6348	20.5998	20.6721	20.7662	20.3847	20.7157	21.0232	20.8815	20.7607	21.2284	21.3394	21.5927	+	2.28e-75	50436000	124	1	13	13	13	2	5	7	5	6	7	5	6	6	4	5	5	8	10	4	2	2	4	2	5	7	4
Q8VDQ1	Q8VDQ1	Q8VDQ1	Prostaglandin reductase 2	Ptgr2	18.6281	19.5905	19.1899	19.7918	19.9593	19.4904	19.5994	19.9593	19.5241	19.5587	19.6711	19.7225	19.9227	19.7644	NA	+	1.49e-49	22065000	58	1	5	5	5	2	1	1	2	1	1	2	1	3	1	3	1	1	1	1	1	2	2	1	1	2	3
Q8VHY0	Q8VHY0	Q8VHY0	Chondroitin sulfate proteoglycan 4	Cspg4	20.0073	20.5645	21.7863	22.0225	20.9739	21.5231	20.9613	20.1048	20.607	21.2327	21.0878	21.0965	20.1187	20.7051	21.1694	+	2.79e-70	57807000	85	1	11	11	11	5	6	7	6	6	8	8	5	5	5	7	7	3	4	3	2	2	6	3	1	4	2
Q91V64	Q91V64	Q91V64	Isochorismatase domain-containing protein 1	Isoc1	22.657	22.7091	22.5946	23.0448	22.9671	22.9114	23.0275	22.8155	22.9216	23.3566	22.7076	23.0781	22.734	22.805	22.4391	+	7.7e-71	211570000	180	1	10	10	10	7	6	7	6	8	6	7	6	7	4	8	9	6	8	5	5	4	3	3	6	7	4
Q91V76	Q91V76	Q91V76	Ester hydrolase C11orf54 homolog		23.7199	23.9894	23.7782	23.7996	23.9051	23.4803	23.6193	23.5935	24.3149	23.4035	23.9973	24.2857	24.4628	24.3349	24.5042	+	1.09e-151	447880000	333	1	14	14	14	11	8	10	9	10	12	12	8	12	9	14	12	10	14	9	8	5	10	7	7	13	7
Q91V92	Q91V92	Q91V92	ATP-citrate synthase	Acly	26.1371	25.5935	26.5384	26.0594	26.7095	25.7466	25.8196	25.2567	26.0171	25.4292	26.811	26.877	26.2786	26.8225	26.6013	+	0	1766400000	1074	1	53	53	53	32	26	36	38	36	37	35	32	37	26	45	45	37	43	30	38	25	51	38	39	33	39
Q91VD9	Q91VD9	Q91VD9	NADH-ubiquinone oxidoreductase 75 kDa subunit, mitochondrial	Ndufs1	19.3856	20.6579	19.1065	20.0738	19.3784	19.0436	18.7849	20.1112	18.9676	19.4058	19.092	18.9377	19.0855	18.4773	19.492	+	7.67e-19	18085000	32	1	6	6	6	2	3	2	4	5	3	3	5	2	4	2	3	3	3	3	2	3	0	1	3	2	0
Q91VI7	Q91VI7	Q91VI7	Ribonuclease inhibitor	Rnh1	24.0495	24.0676	23.3947	23.8378	24.1809	23.5774	23.7441	23.9178	24.0017	23.7319	24.0189	24.0687	25.0818	23.8015	24.7047	+	0	472270000	390	1	21	21	21	15	11	11	11	13	16	12	12	14	11	13	14	11	15	10	13	8	7	7	9	15	11
Q91W90	Q91W90	Q91W90	Thioredoxin domain-containing protein 5	Txndc5	20.6274	21.1583	21.4238	21.6388	20.8994	20.3095	20.3686	20.3718	20.0171	21.7757	20.5506	20.6676	20.8044	20.3359	21.2718	+	3.23e-70	58014000	128	1	9	9	9	3	3	5	5	5	4	3	3	5	5	6	4	5	4	2	4	3	7	3	4	1	2
Q91WP6;Q5I2A0;Q6P4P1	Q91WP6	Q91WP6	Serine protease inhibitor A3N	Serpina3n	24.364	23.5667	25.0513	23.6491	23.6575	24.2011	24.1815	24.0631	23.5162	23.8346	23.2708	23.4676	23.0016	23.4373	23.0576	+	2.37e-258	354060000	322	3	14	14	11	12	8	11	9	7	11	10	8	11	7	7	6	7	6	5	14	9	23	8	9	14	14
Q91X72	Q91X72	Q91X72	Hemopexin	Hpx	25.2006	25.5548	25.1991	24.3955	24.7028	24.1005	24.3488	25.0305	24.659	25.2431	25.956	26.0679	25.9038	25.8067	26.1292	+	1.46e-296	1113700000	586	1	23	23	23	14	16	17	15	13	11	14	15	17	15	18	17	17	18	14	18	15	15	14	12	11	12
Q91XE4	Q91XE4	Q91XE4	Aspartoacylase-2	Acy3	20.7307	20.9774	20.2438	19.9372	20.1677	20.6814	20.6817	20.8981	21.1499	21.1752	19.6839	19.7031	20.7341	19.4308	19.5135	+	9.31e-34	39302000	34	1	5	5	5	3	2	3	4	3	4	4	3	3	3	3	3	2	3	3	1	1	2	1	1	1	1
Q91YI0	Q91YI0	Q91YI0	Argininosuccinate lyase	Asl	22.4828	22.15	21.9863	22.2636	22.6044	22.2527	22.1965	22.4287	22.2802	22.1285	20.9282	20.8618	21.1859	21.0315	21.1961	+	1.45e-88	120710000	151	1	13	13	13	5	4	7	7	7	5	8	6	8	5	7	5	5	5	3	6	3	4	4	7	5	7
Q91YP2	Q91YP2	Q91YP2	Neurolysin, mitochondrial	Nln	19.2137	20.1708	20.4615	20.1837	20.1631	19.5709	19.4287	19.3507	NA	19.6298	20.7076	20.6409	20.342	21.0973	19.9989	+	1.67e-29	28053000	82	1	8	8	8	2	4	6	5	3	4	4	4	1	2	4	6	4	4	4	1	2	4	2	1	3	1
Q91YR1	Q91YR1	Q91YR1	Twinfilin-1	Twf1	21.1899	21.8778	20.7039	21.338	21.2589	21.3667	21.7331	21.5834	21.5126	21.7668	22.0131	21.9799	21.7536	21.8898	22.8309	+	1.81e-194	94465000	138	1	9	9	9	2	5	6	5	5	6	6	5	7	6	6	6	4	7	3	2	3	2	4	3	5	6
Q91Z53	Q91Z53	Q91Z53	Glyoxylate reductase/hydroxypyruvate reductase	Grhpr	21.9121	20.3895	20.9534	21.6589	21.5651	21.4275	21.8835	21.6918	20.9964	20.5653	20.0323	19.8754	20.5752	19.5973	NA	+	6.64e-46	58214000	62	1	10	10	10	4	5	4	7	6	8	7	7	8	4	3	3	2	4	1	4	0	2	4	3	5	4
Q91ZA3	Q91ZA3	Q91ZA3	Propionyl-CoA carboxylase alpha chain, mitochondrial	Pcca	22.0618	21.5263	21.8453	21.6285	22.045	20.9718	21.4003	21.3577	21.5431	21.1856	22.1159	22.2746	22.2841	21.5851	21.9862	+	1.61e-64	77712000	90	1	11	11	11	7	7	9	8	10	4	7	7	8	7	8	11	6	10	5	7	1	5	2	5	2	1
Q91ZJ5	Q91ZJ5	Q91ZJ5	UTP--glucose-1-phosphate uridylyltransferase	Ugp2	23.289	23.251	23.4403	23.193	23.2833	23.3283	23.4133	23.3314	23.4742	23.8043	23.2482	23.3031	23.2503	23.0136	23.2664	+	4.85e-93	290450000	221	1	14	14	14	10	8	10	9	10	9	10	8	10	8	10	10	10	9	8	8	5	9	4	6	10	9
Q91ZX7	Q91ZX7	Q91ZX7	Prolow-density lipoprotein receptor-related protein 1;Low-density lipoprotein receptor-related protein 1 85 kDa subunit;Low-density lipoprotein receptor-related protein 1 515 kDa subunit;Low-density lipoprotein receptor-related protein 1 intracellular domain	Lrp1	22.4483	22.9782	22.6446	22.959	22.1311	22.0396	21.9265	22.1681	21.8115	22.8083	22.1708	21.9431	22.0528	22.679	22.243	+	5.27e-157	157690000	331	1	28	28	28	12	14	17	19	17	16	14	15	14	14	17	16	16	16	10	8	7	10	10	8	7	6
Q921I1;CON__Q29443;CON__Q0IIK2;CON__Q2HJF0	Q921I1	Q921I1	Serotransferrin	Tf	28.8617	28.7284	29.6226	27.9068	28.3642	28.4106	28.2373	28.1885	27.9931	27.9569	28.6819	28.7936	28.6926	28.3857	28.8784	+	0	8492500000	2277	4	49	49	48	39	42	44	42	35	40	38	40	40	38	42	41	41	41	34	77	66	104	73	65	76	66
Q922R8	Q922R8	Q922R8	Protein disulfide-isomerase A6	Pdia6	22.7487	23.242	23.6562	23.6225	23.3188	22.5921	22.7422	22.8798	22.8593	23.3569	23.1939	23.0548	23.044	23.4939	23.6994	+	4.03e-175	246160000	238	1	10	10	10	6	8	8	7	8	7	9	8	6	6	8	8	6	8	7	6	4	8	6	6	6	4
Q923D2	Q923D2	Q923D2	Flavin reductase (NADPH)	Blvrb	23.6849	23.5926	23.0336	23.1497	23.6063	23.6564	22.9646	23.7321	23.8073	22.8904	22.8186	23.0962	22.9565	23.2206	22.4238	+	8.96e-120	280410000	153	1	9	9	9	5	4	6	6	7	5	6	5	6	6	6	7	6	6	4	6	2	4	6	7	5	4
Q93092	Q93092	Q93092	Transaldolase	Taldo1	25.729	25.3659	25.3956	25.0556	25.1018	25.1204	25.3097	25.2332	25.3324	25.2565	25.8553	25.9109	25.7704	25.4483	25.8964	+	1.65e-65	1078700000	253	1	15	15	15	11	9	12	10	9	9	12	11	13	8	12	13	10	10	10	9	4	10	7	6	9	6
Q99020	Q99020	Q99020	Heterogeneous nuclear ribonucleoprotein A/B	Hnrnpab	20.2238	19.2862	19.9652	20.4541	20.1088	21.1835	21.0834	20.6131	21.2492	21.4164	20.3595	20.5262	20.3269	20.724	21.1851	+	2.88e-86	47402000	143	1	5	5	5	2	3	4	4	3	5	4	4	5	4	4	4	4	5	3	2	0	3	4	3	5	4
Q99JY9;Q641P0	Q99JY9	Q99JY9	Actin-related protein 3	Actr3	21.302	20.581	21.561	21.6341	21.756	23.2771	22.9588	22.9939	23.0104	22.6656	23.1054	23.2338	23.3439	23.0683	23.7719	+	1.25e-101	209100000	203	2	14	14	14	3	4	7	5	7	10	10	11	9	11	11	11	10	10	8	4	0	2	2	2	7	10
Q99K51	Q99K51	Q99K51	Plastin-3	Pls3	24.5844	24.419	23.2897	23.854	23.924	24.2054	24.0887	24.5189	23.9454	23.9977	23.7313	23.7143	23.4348	23.5801	23.7556	+	0	469480000	519	1	29	24	22	21	19	14	21	22	19	24	20	18	16	20	20	19	18	15	22	11	6	14	13	20	15
Q99K85	Q99K85	Q99K85	Phosphoserine aminotransferase	Psat1	23.8622	23.9028	24.0159	23.6233	23.7885	23.8458	23.7774	24.0425	23.7228	23.6782	23.1826	23.2616	23.3072	22.8916	23.3499	+	1.5e-154	354660000	270	1	16	16	16	9	13	12	13	13	12	13	13	11	11	12	12	10	12	8	5	10	10	9	7	8	9
Q99KB8	Q99KB8	Q99KB8	Hydroxyacylglutathione hydrolase, mitochondrial	Hagh	NA	19.5021	19.9343	18.9387	18.9889	NA	20.181	19.4027	19.0197	19.1845	19.9047	19.6461	19.2143	19.2917	NA	+	9.73e-07	19231000	21	1	2	2	2	1	2	2	2	2	1	2	2	2	2	2	2	2	2	1	1	0	0	1	0	0	2
Q99KC8	Q99KC8	Q99KC8	von Willebrand factor A domain-containing protein 5A	Vwa5a	22.4805	22.7452	22.3351	22.2616	22.0725	22.2538	22.2216	22.2786	22.3225	22.4319	22.6904	22.7444	22.9902	22.7638	23.4154	+	2.13e-241	175660000	329	1	16	16	16	9	9	13	11	9	9	10	10	10	10	13	11	11	14	10	9	7	9	8	7	8	8
Q99KI0	Q99KI0	Q99KI0	Aconitate hydratase, mitochondrial	Aco2	26.167	25.488	25.8616	25.5316	25.9721	25.505	25.403	25.4022	25.2834	25.5192	26.1242	26.1437	25.8661	26.1396	25.9956	+	0	1350800000	770	1	34	34	34	22	24	27	27	28	27	28	24	24	23	28	28	27	27	27	26	20	25	21	26	30	20
Q99KK7	Q99KK7	Q99KK7	Dipeptidyl peptidase 3	Dpp3	21.2493	21.7156	21.2315	21.648	21.5806	20.9312	21.105	21.3623	21.1503	21.3111	21.6022	21.2388	21.5714	21.7259	20.9785	+	1.13e-200	73755000	210	1	13	13	13	7	7	8	10	9	10	10	8	6	7	9	10	7	10	4	5	5	6	6	6	3	8
Q99KP3	Q99KP3	Q99KP3	Lambda-crystallin homolog	Cryl1	20.9814	20.6086	20.1705	21.0923	20.8699	21.0593	20.8021	21.3709	21.1794	21.4931	NA	19.5165	19.6473	NA	18.7173	+	5.29e-81	43860000	111	1	7	7	7	4	4	3	6	3	5	2	5	4	3	1	2	2	2	3	3	1	1	5	3	5	3
Q99KQ4	Q99KQ4	Q99KQ4	Nicotinamide phosphoribosyltransferase	Nampt	22.7385	22.101	22.4786	22.4816	22.7401	22.9401	22.8696	22.6889	23.0726	22.8382	22.1989	22.173	22.2381	22.1331	22.5191	+	1.37e-93	170450000	195	1	16	16	16	8	8	9	12	12	9	12	11	12	10	11	10	8	10	8	8	2	4	3	4	8	8
Q99KR3	Q99KR3	Q99KR3	Beta-lactamase-like protein 2	Lactb2	20.733	20.6647	20.9048	20.7822	20.4398	20.1417	20.2985	20.5623	20.4204	NA	20.9737	21.1434	20.649	20.6186	21.0268	+	2.94e-17	42152000	38	1	6	6	6	4	3	4	3	6	3	4	4	5	2	6	6	6	6	4	1	0	2	1	0	0	1
Q99L13	Q99L13	Q99L13	3-hydroxyisobutyrate dehydrogenase, mitochondrial	Hibadh	20.6798	NA	19.9316	21.028	21.5206	20.9959	21.2681	21.3432	21.7402	21.6226	22.2414	22.3391	22.0237	22.4375	22.2671	+	5.64e-92	67445000	109	1	8	8	8	3	1	4	3	6	6	7	5	6	4	8	7	5	8	6	3	0	2	2	3	6	5
Q99L47	Q99L47	Q99L47	Hsc70-interacting protein	St13	22.9806	22.7862	23.2603	22.5294	23.03	23.4038	23.8658	23.4681	23.9164	23.324	22.9144	23.1646	23.9042	22.5302	23.3231	+	6.04e-78	253930000	121	1	6	6	6	3	4	4	4	4	4	6	5	5	4	4	4	4	4	4	3	3	2	3	3	6	5
Q99LB7	Q99LB7	Q99LB7	Sarcosine dehydrogenase, mitochondrial	Sardh	20.6597	21.0963	21.5672	19.4319	20.765	20.2749	20.0772	19.0647	19.4584	NA	22.188	22.2281	22.0224	22.4384	22.3837	+	1.88e-36	48938000	53	1	10	10	10	3	5	6	4	5	5	5	2	4	0	10	8	7	8	7	3	2	2	0	2	2	1
Q99LD4	Q99LD4	Q99LD4	COP9 signalosome complex subunit 1	Gps1	NA	20.5197	20.6468	20.4324	20.2617	20.7873	20.5825	20.2816	20.9126	20.38	20.2941	20.5672	20.3328	20.3219	20.4973	+	3.77e-15	42693000	37	1	7	7	7	2	2	3	3	3	4	3	3	4	3	3	4	3	4	3	0	0	2	0	0	2	0
Q99LJ1	Q99LJ1	Q99LJ1	Tissue alpha-L-fucosidase	Fuca1	21.0674	21.666	19.5207	21.1967	21.0736	19.9678	NA	21.1879	20.7179	20.9219	17.9115	18.041	18.0723	18.3198	18.0721	+	1.8e-29	35525000	62	1	6	6	6	3	2	2	2	3	2	1	2	2	2	2	2	2	2	2	1	2	1	2	3	2	1
Q99LP6	Q99LP6	Q99LP6	GrpE protein homolog 1, mitochondrial	Grpel1	20.489	20.2736	21.2088	20.212	20.6681	19.9236	20.2832	20.3977	20.4716	20.5334	20.9476	20.9195	21.8339	21.5545	20.5426	+	4.4e-22	41437000	52	1	5	5	5	3	3	3	4	2	2	3	3	3	3	4	3	4	3	2	3	1	1	1	1	2	1
Q99LX0	Q99LX0	Q99LX0	Protein DJ-1	Park7	24.5499	24.0908	23.8232	23.5593	24.4399	24.2994	24.3209	24.7899	24.6461	24.4026	24.0872	24.6874	24.401	24.1562	24.7667	+	4.17e-70	581100000	267	1	12	12	12	10	9	8	10	9	9	11	9	10	9	9	9	9	11	7	10	7	8	7	8	7	9
Q99MN9	Q99MN9	Q99MN9	Propionyl-CoA carboxylase beta chain, mitochondrial	Pccb	21.7995	21.7903	21.7739	22.2675	22.0729	21.1218	21.3046	21.6144	21.5721	21.9539	22.3638	22.4449	22.4173	22.6276	22.3807	+	5.49e-136	100630000	209	1	12	12	12	9	6	9	10	8	9	8	7	9	7	10	10	8	10	7	6	3	8	8	8	4	4
Q99P72	Q99P72	Q99P72	Reticulon-4	Rtn4	21.9342	21.6831	22.8716	21.735	22.3664	22.8282	23.0019	21.9322	22.9016	21.8466	24.678	24.2457	23.9671	24.0459	23.5929	+	2.17e-118	233030000	142	1	7	7	7	3	3	5	4	5	5	6	4	5	4	6	6	5	6	5	3	0	3	2	4	6	4
Q99PL5	Q99PL5	Q99PL5	Ribosome-binding protein 1	Rrbp1	NA	NA	21.6309	20.4173	20.6581	21.1996	21.421	20.0716	21.3252	21.1335	21.4974	21.3072	21.1862	20.9462	21.497	+	8.53e-72	53006000	72	1	12	12	12	2	2	6	4	4	5	7	4	6	4	7	7	4	5	5	1	0	4	2	1	5	3
Q99PT1	Q99PT1	Q99PT1	Rho GDP-dissociation inhibitor 1	Arhgdia	24.5563	23.9997	23.7969	23.9859	24.0263	24.1104	24.2069	24.2935	24.5865	24.2149	23.9988	24.3001	24.396	24.6904	24.6804	+	7.1e-189	608410000	439	1	11	11	11	9	8	8	7	8	9	9	8	8	8	10	10	9	9	8	11	9	12	8	11	13	12
Q9CPU0	Q9CPU0	Q9CPU0	Lactoylglutathione lyase	Glo1	22.2787	22.3501	22.0051	22.8343	22.3583	22.1402	22.4155	22.3825	22.0064	22.7027	21.8891	22.1197	21.6127	21.7477	21.9112	+	8.16e-59	212320000	231	1	9	9	9	7	6	5	6	6	6	7	7	6	4	8	7	5	5	5	5	3	4	6	6	4	4
Q9CPV4	Q9CPV4	Q9CPV4	Glyoxalase domain-containing protein 4	Glod4	23.7448	23.6712	23.2287	23.2103	23.4611	23.1718	23.1804	23.4459	23.12	23.2753	22.9776	23.3668	23.0927	23.0533	23.6069	+	2.41e-158	334260000	283	1	17	17	17	9	9	10	9	9	10	10	9	8	7	11	9	9	9	8	8	7	6	5	6	9	5
Q9CPY7	Q9CPY7	Q9CPY7	Cytosol aminopeptidase	Lap3	20.1757	NA	NA	20.5228	20.5279	19.6478	19.9644	20.5908	19.8703	19.8461	19.1693	19.3254	NA	19.123	19.5464	+	2.54e-52	30326000	80	1	8	8	8	4	1	1	4	6	2	3	5	4	4	3	2	1	4	2	3	0	1	3	4	2	1
Q9CQ60	Q9CQ60	Q9CQ60	6-phosphogluconolactonase	Pgls	22.7587	22.8574	22.5471	22.2108	22.7884	22.3967	22.5011	22.7404	22.9219	22.6727	22.4742	22.55	22.4908	22.5823	23.1562	+	5.37e-137	172970000	208	1	8	8	8	5	5	5	5	5	6	6	5	6	6	5	6	6	6	4	7	7	5	6	5	9	7
Q9CQ62	Q9CQ62	Q9CQ62	2,4-dienoyl-CoA reductase, mitochondrial	Decr1	22.1376	22.0722	22.0781	21.7027	21.9341	21.6539	21.9799	21.9351	21.6569	22.1841	23.7279	23.8817	23.5563	23.735	24.3456	+	8.02e-82	173430000	132	1	9	9	9	4	3	6	3	6	3	3	3	4	3	8	8	7	6	4	2	2	2	2	4	2	2
Q9CQ92	Q9CQ92	Q9CQ92	Mitochondrial fission 1 protein	Fis1	NA	NA	20.0485	20.045	20.5692	19.4962	20.2282	19.4526	20.2891	19.9267	NA	20.14	20.4243	20.7974	NA	+	8.39e-43	27336000	54	1	3	3	3	0	1	2	3	3	2	3	2	3	3	1	3	2	3	1	0	0	1	2	3	2	3
Q9CQI6	Q9CQI6	Q9CQI6	Coactosin-like protein	Cotl1	23.6563	23.2174	22.6479	23.2768	22.7654	22.9147	22.5476	22.674	23.0064	22.624	23.3468	23.4656	24.4006	23.0814	24.6099	+	9.14e-31	292270000	128	1	9	9	9	2	5	5	5	5	5	4	4	4	5	7	6	6	6	7	2	4	4	3	2	2	1
Q9CQM9	Q9CQM9	Q9CQM9	Glutaredoxin-3	Glrx3	21.1624	20.4016	20.7485	20.9257	21.4474	21.487	21.5325	21.0538	21.632	21.3709	21.1331	20.4896	20.6572	21.394	19.552	+	7.14e-87	56470000	111	1	7	7	7	4	5	3	4	4	6	5	6	6	5	4	4	4	3	4	3	3	4	2	4	4	4
Q9CQV8	Q9CQV8	Q9CQV8	14-3-3 protein beta/alpha;14-3-3 protein beta/alpha, N-terminally processed	Ywhab	25.674	25.2091	25.316	25.1366	26.2318	25.6505	25.8045	25.4607	25.6565	25.433	25.6688	25.836	25.5936	25.7988	26.2024	+	0	1452600000	437	1	17	11	10	13	11	13	11	11	15	14	11	15	12	14	14	11	15	11	14	9	18	10	12	15	14
Q9CQW1	Q9CQW1	Q9CQW1	Synaptobrevin homolog YKT6	Ykt6	NA	19.1635	18.7928	NA	18.8298	19.413	19.895	19.3634	19.7685	19.8277	19.5477	19.4345	19.2965	19.7702	20.3133	+	2.48e-39	19992000	45	1	5	5	5	1	2	2	2	2	3	2	3	3	3	3	3	3	3	2	1	1	0	0	0	1	2
Q9CR09	Q9CR09	Q9CR09	Ubiquitin-fold modifier-conjugating enzyme 1	Ufc1	20.3278	20.5828	20.2049	20.1293	20.2355	20.0103	20.3561	20.5078	20.3343	20.1092	20.3776	20.3725	20.4019	19.9627	20.6075	+	0.00013482	32400000	13	1	2	2	2	2	2	2	2	2	2	2	2	2	2	2	2	2	2	2	2	0	0	0	0	3	0
Q9CVB6	Q9CVB6	Q9CVB6	Actin-related protein 2/3 complex subunit 2	Arpc2	21.0313	21.9118	21.5788	20.3833	20.9459	22.9959	22.6724	21.9441	22.7898	21.8682	22.8438	22.8084	22.3466	22.5625	22.9695	+	2.05e-119	140910000	121	1	12	12	12	5	2	4	4	4	7	8	6	9	5	8	8	8	9	5	3	0	2	1	0	9	5
Q9CWJ9	Q9CWJ9	Q9CWJ9	Bifunctional purine biosynthesis protein PURH;Phosphoribosylaminoimidazolecarboxamide formyltransferase;IMP cyclohydrolase	Atic	22.0246	21.8919	21.4416	22.0695	22.408	21.8185	22.0134	22.3991	21.9659	22.365	21.1615	21.1674	21.3447	21.1623	21.8502	+	1.86e-143	98732000	207	1	16	16	16	10	8	10	13	14	13	11	12	13	10	10	11	10	9	9	5	4	4	8	10	11	7
Q9CWK8	Q9CWK8	Q9CWK8	Sorting nexin-2	Snx2	20.1489	NA	NA	19.7776	20.323	21.8843	21.6336	21.8211	22.084	22.0419	20.9562	21.2169	21.3403	21.2811	21.1118	+	1.83e-76	65110000	98	1	11	11	9	4	1	1	2	4	9	8	8	8	8	7	7	7	7	6	1	0	0	1	1	6	4
Q9CXI5	Q9CXI5	Q9CXI5	Mesencephalic astrocyte-derived neurotrophic factor	Manf	17.8991	NA	20.2168	20.3479	20.4621	18.6144	19.5852	19.8955	NA	20.1019	19.2896	19.7382	20.2545	19.9658	NA	+	1.76e-44	24523000	46	1	4	4	4	2	1	3	2	2	3	3	2	1	2	2	3	2	2	1	1	1	1	1	1	2	1
Q9CXW3	Q9CXW3	Q9CXW3	Calcyclin-binding protein	Cacybp	20.2741	20.3592	19.8949	19.8862	20.2365	19.7708	20.0697	20.5708	19.9282	20.5042	20.4253	20.1773	19.797	19.8495	20.4629	+	2.05e-21	32422000	76	1	7	7	7	4	4	3	3	4	3	4	3	5	3	3	5	3	5	3	2	2	2	2	2	2	2
Q9CXY6	Q9CXY6	Q9CXY6	Interleukin enhancer-binding factor 2	Ilf2	19.0374	NA	19.2329	18.846	NA	19.6264	19.9403	19.4803	19.5456	19.5875	19.5489	19.6285	19.379	19.4061	NA	+	8.72e-47	20991000	69	1	5	5	5	3	0	2	2	1	4	2	2	2	2	2	2	2	2	1	2	0	1	1	1	1	2
Q9CY64	Q9CY64	Q9CY64	Biliverdin reductase A	Blvra	22.3189	22.3623	21.9323	21.809	22.3405	22.4434	22.3843	22.2501	22.2266	22.0162	23.0068	22.9677	23.1003	22.949	23.7288	+	7e-116	193720000	238	1	14	14	14	7	9	8	11	8	8	9	8	11	9	10	12	11	11	7	7	4	5	6	8	4	5
Q9CZ44	Q9CZ44	Q9CZ44	NSFL1 cofactor p47	Nsfl1c	20.0778	NA	19.6964	20.699	20.6484	20.9765	21.0795	21.3201	20.8667	21.7509	20.011	20.175	20.3301	19.9816	20.6612	+	2.11e-118	41476000	102	1	8	8	8	5	2	3	6	6	5	6	5	4	7	5	5	3	5	4	1	1	0	5	4	5	5
Q9CZU6	Q9CZU6	Q9CZU6	Citrate synthase, mitochondrial	Cs	24.8357	23.9311	24.2159	24.6963	24.7408	24.3626	24.2593	24.265	24.3416	24.4976	25.5216	25.3867	25.3252	25.5051	25.8262	+	5.56e-102	660710000	233	1	10	10	10	7	8	10	10	10	9	10	9	9	10	10	9	10	10	9	7	2	7	7	8	6	7
Q9D0F9	Q9D0F9	Q9D0F9	Phosphoglucomutase-1	Pgm1	26.2362	25.9121	25.9632	25.5524	26.1037	25.8588	25.6704	25.565	25.8389	25.3502	25.4115	25.3005	25.3644	25.3775	25.8854	+	0	1366000000	738	1	29	29	29	24	21	25	24	25	26	24	22	26	20	22	21	20	20	21	29	23	29	27	29	28	24
Q9D0I9	Q9D0I9	Q9D0I9	Arginine--tRNA ligase, cytoplasmic	Rars	20.4515	20.3779	20.309	20.6359	19.9094	20.4139	20.761	20.6235	20.2654	20.509	20.8097	20.7732	20.5016	20.7521	21.0689	+	1.87e-95	48643000	136	1	12	12	12	6	4	7	6	7	7	7	5	8	6	6	7	7	6	6	4	1	3	4	3	5	3
Q9D0K2	Q9D0K2	Q9D0K2	Succinyl-CoA:3-ketoacid coenzyme A transferase 1, mitochondrial	Oxct1	23.8136	23.7179	24.1806	23.7263	23.9931	23.2737	23.4536	22.6594	23.4977	22.8185	24.2622	24.1186	24.2383	24.8142	22.507	+	3.03e-286	356650000	282	1	14	14	14	10	9	11	10	12	10	11	9	11	8	11	10	10	11	10	15	9	11	8	9	14	9
Q9D0M5;P63168	Q9D0M5;P63168	Q9D0M5	Dynein light chain 2, cytoplasmic;Dynein light chain 1, cytoplasmic	Dynll2;Dynll1	22.2523	21.8467	21.5689	NA	21.6838	21.8126	22.0255	22.0136	21.7516	21.1584	21.6843	22.3359	21.7966	21.1529	21.9784	+	2.06e-12	96085000	30	2	3	3	3	2	1	1	1	1	2	2	1	2	1	1	2	1	2	2	1	0	1	0	0	1	1
Q9D154;Q8VHP7;Q9JK88	Q9D154	Q9D154	Leukocyte elastase inhibitor A	Serpinb1a	20.6511	19.9985	19.7013	20.5019	19.7731	19.7635	NA	20.0856	20.0223	NA	20.9995	20.6882	20.5748	20.6239	21.2393	+	2.39e-26	39387000	55	3	8	8	8	2	3	4	3	4	3	2	3	2	1	6	6	4	3	5	2	2	0	1	1	0	1
Q9D1A2	Q9D1A2	Q9D1A2	Cytosolic non-specific dipeptidase	Cndp2	22.7932	22.5643	22.0335	22.9408	23.3724	23.5032	23.4956	23.7652	23.0703	23.6424	22.8628	22.8197	23.1128	22.9958	22.6869	+	1.32e-106	283320000	273	1	14	14	14	10	8	8	9	11	12	10	10	10	9	10	8	9	9	9	9	3	4	4	7	9	9
Q9D1Q6	Q9D1Q6	Q9D1Q6	Endoplasmic reticulum resident protein 44	Erp44	20.4859	20.3556	21.0194	21.0654	20.6217	20.5826	20.5359	20.4149	20.7911	21.3625	20.6849	20.251	20.3453	20.4158	20.4895	+	2.83e-37	51902000	85	1	5	5	5	3	3	5	5	5	4	4	4	4	4	5	4	4	4	4	2	2	3	3	2	3	3
Q9D2G2	Q9D2G2	Q9D2G2	Dihydrolipoyllysine-residue succinyltransferase component of 2-oxoglutarate dehydrogenase complex, mitochondrial	Dlst	NA	20.1694	20.0778	21.0594	20.9036	19.0927	19.3947	20.3844	19.419	21.4695	21.5107	21.5064	21.3875	22.1953	21.8531	+	1.52e-57	41860000	64	1	5	5	5	1	3	3	4	3	2	3	3	3	3	5	5	4	4	2	0	2	1	3	3	1	1
Q9D6J6	Q9D6J6	Q9D6J6	NADH dehydrogenase [ubiquinone] flavoprotein 2, mitochondrial	Ndufv2	19.8984	21.7002	20.4563	20.9909	20.9547	20.0666	20.0471	20.9599	20.0507	21.5629	NA	19.7633	20.0797	20.125	19.9651	+	7.06e-37	37623000	87	1	6	6	6	3	3	3	3	5	2	3	5	4	5	1	3	4	4	5	2	5	3	2	2	1	3
Q9D6R2	Q9D6R2	Q9D6R2	Isocitrate dehydrogenase [NAD] subunit alpha, mitochondrial	Idh3a	21.505	20.4885	19.9632	21.654	22.0048	21.742	21.4969	21.6308	21.4404	22.3452	22.8608	23.054	23.0088	22.8678	23.2605	+	7.41e-51	110930000	103	1	8	8	8	5	4	2	5	7	5	5	6	5	5	8	8	7	8	5	4	2	0	2	6	4	2
Q9D6Y7	Q9D6Y7	Q9D6Y7	Mitochondrial peptide methionine sulfoxide reductase	Msra	22.0683	21.6248	22.0299	21.4823	21.6214	21.6621	21.8044	21.6391	21.5272	21.2106	22.0896	22.1468	22.4194	22.015	22.4499	+	2.2e-21	95980000	87	1	6	6	6	4	5	5	4	5	4	5	4	5	5	5	5	5	5	4	4	2	3	2	2	2	5
Q9D6Y9	Q9D6Y9	Q9D6Y9	1,4-alpha-glucan-branching enzyme	Gbe1	21.5706	21.2463	21.3686	21.7856	21.6699	21.2395	21.1803	21.5223	21.4129	21.5355	21.7231	21.5597	21.6055	21.7625	21.3511	+	2.52e-47	67646000	115	1	10	10	10	5	5	5	7	7	6	6	5	5	4	6	8	5	6	4	5	3	4	6	5	6	3
Q9D819	Q9D819	Q9D819	Inorganic pyrophosphatase	Ppa1	23.1941	22.2484	22.6061	22.4945	23.0933	22.9839	23.261	23.1323	22.8668	22.8716	22.3918	22.3645	22.1019	22.2758	22.836	+	1.06e-84	177870000	214	1	14	14	14	7	4	8	8	9	11	9	9	11	7	9	9	7	9	9	6	2	4	7	8	9	7
Q9D8N0	Q9D8N0	Q9D8N0	Elongation factor 1-gamma	Eef1g	23.6655	23.8526	23.7652	23.2973	23.8559	23.5544	23.5986	23.4586	23.4566	23.2338	24.3379	24.2301	24.3541	23.8587	24.2986	+	5.6e-97	369920000	262	1	17	17	17	7	7	6	7	6	6	7	8	6	7	10	9	8	10	6	8	3	7	6	6	8	8
Q9D8U8	Q9D8U8	Q9D8U8	Sorting nexin-5	Snx5	19.9082	19.3483	NA	20.2154	19.744	20.1451	20.0583	20.1383	19.823	20.7742	19.3919	19.3865	19.7662	19.0214	19.9837	+	1.81e-37	28000000	58	1	5	5	5	3	2	2	2	2	4	2	2	3	2	2	2	2	2	3	2	2	1	2	2	3	2
Q9D967	Q9D967	Q9D967	Magnesium-dependent phosphatase 1	Mdp1	20.6425	20.4627	19.9888	20.9591	21.1264	20.179	20.6467	20.6833	20.5107	20.4344	20.4549	20.5113	20.3711	20.9767	20.1474	+	9.91e-97	46961000	101	1	5	5	5	3	3	4	5	5	5	5	5	5	5	5	5	4	5	2	1	1	3	3	3	2	4
Q9D9V3	Q9D9V3	Q9D9V3	Ethylmalonyl-CoA decarboxylase	Echdc1	22.026	21.5831	22.6751	21.8283	22.5905	22.0494	22.4127	21.766	22.3305	22.5895	23.3237	23.0802	22.6214	23.2423	21.8717	+	1.66e-112	149910000	171	1	10	10	10	5	6	7	10	6	8	9	8	8	6	9	10	9	8	6	5	4	6	7	4	7	8
Q9DAR7	Q9DAR7	Q9DAR7	m7GpppX diphosphatase	Dcps	21.957	21.6524	20.8927	21.9469	21.5743	21.1732	20.9419	21.7601	21.2715	21.862	20.2266	20.5438	20.8372	20.6249	20.429	+	3.26e-113	74154000	188	1	10	10	10	6	5	6	6	6	8	7	6	5	7	5	6	5	4	4	6	7	4	8	5	5	5
Q9DB05	Q9DB05	Q9DB05	Alpha-soluble NSF attachment protein	Napa	19.5019	NA	19.4854	NA	20.1899	20.6367	20.6197	19.7284	20.4719	20.7345	20.36	20.3289	20.4102	20.3932	21.0482	+	9.99e-39	34132000	54	1	6	6	6	4	3	4	3	4	5	4	4	6	3	4	4	3	4	5	2	0	1	0	0	4	3
Q9DB29	Q9DB29	Q9DB29	Isoamyl acetate-hydrolyzing esterase 1 homolog	Iah1	21.0637	20.4347	19.7122	21.4728	20.801	20.2781	21.0895	21.559	20.7368	20.6455	19.6462	19.441	NA	NA	19.1443	+	4.73e-89	42259000	66	1	8	8	8	3	2	2	2	3	4	3	3	2	2	2	2	1	1	2	2	1	0	3	2	3	3
Q9DBB8	Q9DBB8	Q9DBB8	Trans-1,2-dihydrobenzene-1,2-diol dehydrogenase	Dhdh	23.5328	23.3141	23.5368	23.4869	23.8356	23.5281	23.5213	23.2255	23.674	23.7091	23.5422	23.0604	22.542	23.5692	22.2618	+	5.75e-78	292340000	197	1	10	10	10	9	7	7	7	8	8	7	7	8	4	7	7	7	8	7	9	4	11	6	8	8	7
Q9DBE0	Q9DBE0	Q9DBE0	Cysteine sulfinic acid decarboxylase	Csad	22.9616	22.4722	22.4734	22.3593	22.7173	22.0885	22.2833	22.3707	22.33	22.0505	21.0411	21.1768	21.5129	21.0771	21.602	+	2.29e-71	107390000	143	1	9	9	9	6	4	6	7	6	7	7	4	7	5	5	4	5	5	3	5	2	6	6	4	7	7
Q9DBF1	Q9DBF1	Q9DBF1	Alpha-aminoadipic semialdehyde dehydrogenase	Aldh7a1	21.8399	21.7522	21.9986	22.2198	21.8139	21.9075	22.0107	21.7643	21.6063	21.7125	21.256	21.0299	21.1648	21.5197	21.4193	+	4.86e-120	89010000	142	1	7	7	7	6	6	6	7	5	5	6	6	5	5	6	6	5	5	3	4	3	4	5	5	4	5
Q9DBG3	Q9DBG3	Q9DBG3	AP-2 complex subunit beta	Ap2b1	22.1935	22.4968	22.1835	22.3155	21.9615	22.2261	22.3518	21.8994	22.1331	21.7925	22.6062	22.5503	22.7318	22.6528	23.0074	+	3.18e-179	150440000	192	1	23	13	13	17	12	14	10	10	13	15	13	9	8	15	15	14	15	9	7	4	5	2	5	7	5
Q9DBJ1	Q9DBJ1	Q9DBJ1	Phosphoglycerate mutase 1	Pgam1	25.0714	25.1183	24.7793	24.8606	25.0792	24.7462	24.701	24.7189	25.0933	24.9354	25.0977	25.1929	25.3081	25.0598	25.3391	+	1.05e-214	931220000	447	1	14	14	10	13	11	10	9	11	13	11	11	11	11	12	11	11	10	9	18	8	14	7	10	12	13
Q9DBL9	Q9DBL9	Q9DBL9	1-acylglycerol-3-phosphate O-acyltransferase ABHD5	Abhd5	19.5362	19.1855	20.8907	21.0094	20.3177	21.5429	22.1164	20.8128	21.7303	22.0406	20.0548	19.753	19.6794	20.6794	NA	+	1.04e-42	51206000	105	1	4	4	4	3	2	4	3	3	4	4	4	4	4	4	4	3	3	1	3	1	4	4	3	7	6
Q9DBP5	Q9DBP5	Q9DBP5	UMP-CMP kinase	Cmpk1	21.7545	21.4368	21.4806	21.9169	21.8873	21.7983	21.651	21.8857	21.8439	22.2621	22.1326	22.1082	22.0044	21.5301	22.4746	+	4.57e-40	109680000	143	1	8	8	8	4	4	4	6	5	5	4	4	4	4	4	5	5	6	6	4	3	3	3	5	5	5
Q9DBZ5	Q9DBZ5	Q9DBZ5	Eukaryotic translation initiation factor 3 subunit K	Eif3k	NA	18.8556	19.1119	18.9966	18.9027	NA	19.7537	19.4634	19.0941	19.6805	19.6034	19.9084	19.9486	20.1472	19.5525	+	1.88e-09	18875000	36	1	4	4	4	1	2	2	3	3	1	2	2	2	2	2	3	2	3	2	0	0	0	1	1	1	1
Q9DCD0	Q9DCD0	Q9DCD0	6-phosphogluconate dehydrogenase, decarboxylating	Pgd	26.5013	26.5544	26.3056	26.4293	27.1302	26.5846	26.657	26.674	26.6415	26.4765	27.4953	27.6106	27.3839	27.4778	27.3287	+	0	3129000000	1023	1	25	25	25	16	15	18	19	15	18	20	18	22	19	20	17	18	22	16	24	23	32	35	35	29	33
Q9DCJ9	Q9DCJ9	Q9DCJ9	N-acetylneuraminate lyase	Npl	22.4984	22.1202	21.0092	22.336	21.9779	21.8256	22.1507	22.4397	22.0733	22.7347	20.8765	20.5696	20.7915	20.6441	21.8148	+	4.32e-143	111540000	160	1	13	13	13	4	9	8	10	11	6	8	10	10	10	5	7	5	7	6	2	4	5	4	5	3	5
Q9DCN2	Q9DCN2	Q9DCN2	NADH-cytochrome b5 reductase 3;NADH-cytochrome b5 reductase 3 membrane-bound form;NADH-cytochrome b5 reductase 3 soluble form	Cyb5r3	20.6432	22.7033	21.3123	21.578	22.2437	21.17	21.7675	22.874	22.0002	NA	24.155	23.8043	23.5403	23.7185	23.6187	+	7.97e-22	158220000	98	1	8	8	8	3	3	3	2	3	4	3	2	3	1	7	7	5	4	6	2	0	2	0	2	3	2
Q9EPC1	Q9EPC1	Q9EPC1	Alpha-parvin	Parva	21.6901	21.4734	22.1428	21.4677	21.7585	22.7322	22.8313	22.2338	22.4587	22.4742	22.8595	22.7652	22.5124	22.777	22.083	+	7.82e-207	173770000	230	1	11	11	10	4	6	7	8	8	6	8	8	8	8	8	8	7	8	5	6	3	7	3	4	8	8
Q9EQ20	Q9EQ20	Q9EQ20	Methylmalonate-semialdehyde dehydrogenase [acylating], mitochondrial	Aldh6a1	22.8209	20.3418	21.0267	22.7262	22.704	22.2402	22.2747	22.506	22.4779	22.9079	21.5244	21.6577	21.6254	21.6471	21.9549	+	2.53e-205	124300000	158	1	8	8	8	8	2	4	6	6	8	7	6	7	4	7	5	6	6	3	11	1	2	5	6	7	7
Q9EQH2	Q9EQH2	Q9EQH2	Endoplasmic reticulum aminopeptidase 1	Erap1	19.7997	19.4851	20.133	20.3111	19.6817	18.0455	19.0264	18.6171	19.6474	NA	18.4014	18.9961	18.3623	18.6446	19.2796	+	1.55e-29	16170000	42	1	5	5	5	3	2	3	4	3	2	2	3	4	1	3	2	2	3	2	3	1	2	2	2	0	1
Q9EQH3	Q9EQH3	Q9EQH3	Vacuolar protein sorting-associated protein 35	Vps35	22.5506	22.7067	22.8698	22.7346	23.1452	23.364	23.3408	23.1394	22.945	22.9896	23.4912	23.1501	23.4619	23.5205	23.7907	+	0	272080000	373	1	24	24	24	13	14	14	17	16	16	19	16	21	10	19	16	13	19	11	10	5	10	11	11	16	15
Q9EQU5	Q9EQU5	Q9EQU5	Protein SET	Set	21.1682	21.106	21.1181	21.02	21.0971	20.3091	20.798	21.121	19.4554	NA	20.2985	20.323	20.7505	20.027	21.0265	+	1.07e-45	41383000	44	1	3	3	3	3	3	3	2	2	3	2	2	2	2	2	3	2	2	2	1	1	3	0	2	1	1
Q9ES97	Q9ES97	Q9ES97	Reticulon-3	Rtn3	NA	21.8622	23.0028	21.6363	21.7432	22.0292	23.1044	NA	22.8843	21.9981	23.9095	23.6985	24.4765	23.2907	23.0911	+	1.43e-60	186550000	75	1	2	2	2	1	1	2	2	2	2	2	1	2	2	2	2	1	2	1	1	1	3	2	2	2	2
Q9ESB3	Q9ESB3	Q9ESB3	Histidine-rich glycoprotein	Hrg	20.9446	20.1722	20.4706	20.6538	19.829	20.0265	20.2264	20.0223	20.1154	20.9734	20.8872	20.8692	20.6203	20.6358	20.7084	+	7.65e-51	55606000	86	1	11	11	11	2	5	6	6	5	2	4	3	6	4	6	6	2	6	2	1	1	2	2	1	0	1
Q9ET01	Q9ET01	Q9ET01	Glycogen phosphorylase, liver form	Pygl	23.0838	23.29	23.7231	23.3108	23.5767	23.5449	23.6247	23.1048	23.4086	23.1831	24.3367	24.3506	23.54	24.4347	24.0648	+	2.34e-278	400480000	425	1	31	31	26	10	12	17	15	19	19	19	15	18	14	20	18	17	19	17	10	3	9	8	11	14	11
Q9JHI5	Q9JHI5	Q9JHI5	Isovaleryl-CoA dehydrogenase, mitochondrial	Ivd	22.7272	NA	22.4137	21.9786	22.6911	21.0015	21.2512	21.356	21.3123	21.7226	21.624	21.8595	22.1166	21.0034	22.4148	+	2.38e-74	91928000	73	1	9	9	9	6	1	5	4	6	8	4	2	3	3	5	4	5	4	5	6	0	3	3	4	3	1
Q9JHR7	Q9JHR7	Q9JHR7	Insulin-degrading enzyme	Ide	NA	18.907	19.0212	20.3352	19.8674	19.2893	19.2182	NA	20.2783	20.1267	19.8823	19.8069	19.9553	20.7865	19.968	+	4.6e-25	25783000	62	1	8	8	8	3	3	4	3	2	3	4	1	5	3	3	3	3	3	3	2	0	1	2	1	0	2
Q9JHU4	Q9JHU4	Q9JHU4	Cytoplasmic dynein 1 heavy chain 1	Dync1h1	NA	NA	20.1361	20.0451	18.3432	20.0151	19.9859	19.1535	19.5849	19.6933	19.9405	19.3408	19.8323	19.9625	19.2735	+	3.35e-123	29227000	101	1	21	21	21	0	1	5	7	3	10	12	3	5	7	11	6	7	9	3	0	0	3	5	0	4	4
Q9JHW2	Q9JHW2	Q9JHW2	Omega-amidase NIT2	Nit2	21.7745	21.4579	21.396	21.5905	21.3843	21.3576	21.4758	21.465	21.4281	21.4059	21.3398	21.3749	21.4718	21.3538	21.8218	+	9.38e-115	73892000	179	1	11	11	11	6	5	7	8	8	7	8	5	7	6	7	7	7	6	5	5	5	6	6	5	5	5
Q9JI75	Q9JI75	Q9JI75	Ribosyldihydronicotinamide dehydrogenase [quinone]	Nqo2	NA	20.2599	20.2924	20.7507	21.0127	20.4099	20.3759	20.2748	NA	NA	20.5031	20.3432	20.3941	20.6693	NA	+	3.01e-36	38742000	62	1	6	6	6	2	4	3	3	3	4	3	3	2	3	3	4	4	3	2	1	3	2	2	1	3	2
Q9JIF7	Q9JIF7	Q9JIF7	Coatomer subunit beta	Copb1	19.7667	20.4552	20.157	19.7458	19.7563	20.0325	20.6689	20.6989	19.9671	20.7408	21.4275	21.0695	21.1422	21.1534	21.2083	+	3.51e-53	47279000	70	1	8	8	8	2	3	5	5	4	4	7	4	4	4	7	7	7	7	7	1	0	0	0	0	1	2
Q9JII6	Q9JII6	Q9JII6	Alcohol dehydrogenase [NADP(+)]	Akr1a1	26.2425	26.2429	25.3769	25.726	25.9805	25.5511	25.6519	26.1279	25.5796	25.4931	25.391	25.4311	25.4893	25.3112	25.8045	+	2.44e-262	1508600000	538	1	18	18	18	15	14	14	13	14	14	13	15	14	13	12	12	14	14	12	16	13	14	18	15	16	18
Q9JJU8	Q9JJU8	Q9JJU8	SH3 domain-binding glutamic acid-rich-like protein	Sh3bgrl	22.4575	22.5979	22.4131	23.1233	22.5835	22.4695	22.6804	22.3816	23.0435	23.0137	22.3224	22.5414	22.9232	22.5589	23.0344	+	6.1e-125	217160000	228	1	6	6	6	4	5	6	5	5	5	6	6	6	6	6	6	5	6	5	5	5	9	8	9	6	8
Q9JK53	Q9JK53	Q9JK53	Prolargin	Prelp	22.8685	21.4449	22.565	21.7949	22.3242	24.7831	24.3682	23.4458	23.0825	23.9703	21.9667	22.027	22.0377	21.7413	21.981	+	4.97e-64	307180000	186	1	12	12	12	6	4	8	7	7	12	9	9	9	9	6	7	7	9	7	5	2	5	3	3	18	9
Q9JKF1	Q9JKF1	Q9JKF1	Ras GTPase-activating-like protein IQGAP1	Iqgap1	22.0715	22.2785	22.3364	22.1142	21.7849	22.1183	22.1565	21.3822	21.8601	22.4432	23.4403	23.3692	23.2435	23.4758	23.7432	+	0	212160000	366	1	38	38	38	11	6	15	13	8	19	17	7	17	10	27	26	22	23	13	4	1	6	7	3	12	5
Q9JLJ2	Q9JLJ2	Q9JLJ2	4-trimethylaminobutyraldehyde dehydrogenase	Aldh9a1	20.7532	20.5367	20.5263	20.383	20.703	20.7383	21.0007	21.2654	21.3225	21.1991	20.6468	20.8103	20.7105	20.6035	20.8876	+	1.09e-25	50639000	76	1	7	7	7	5	4	2	4	6	5	3	5	4	4	3	3	5	2	4	5	2	1	2	3	4	1
Q9JM76	Q9JM76	Q9JM76	Actin-related protein 2/3 complex subunit 3	Arpc3	NA	19.6491	20.1111	19.7822	20.5276	21.5703	20.9282	21.1923	21.5626	21.4429	21.5447	21.8827	22.3306	22.2957	21.8215	+	9.21e-35	69877000	78	1	6	6	6	1	2	2	3	2	3	3	4	5	4	4	4	4	4	3	0	0	1	0	0	3	1
Q9JMH6	Q9JMH6	Q9JMH6	Thioredoxin reductase 1, cytoplasmic	Txnrd1	22.7645	22.4579	22.1356	23.6785	23.0976	22.0327	22.13	22.9012	22.7462	22.5561	22.3229	22.3061	21.8878	22.9801	23.1399	+	1.31e-155	178440000	220	1	12	12	11	8	7	6	6	6	9	7	8	8	6	7	9	7	7	3	7	6	5	8	7	7	6
Q9QUM9	Q9QUM9	Q9QUM9	Proteasome subunit alpha type-6	Psma6	24.2319	24.2022	24.1377	23.9806	23.8955	23.8336	23.8597	23.6956	23.7917	23.4946	24.2187	24.3124	24.1582	24.1758	24.2704	+	2.01e-79	444570000	312	1	10	10	10	9	8	8	9	10	9	8	8	9	9	10	10	9	9	8	12	9	11	9	10	9	9
Q9QUR6	Q9QUR6	Q9QUR6	Prolyl endopeptidase	Prep	19.423	20.0358	19.6684	20.7407	20.168	19.9993	19.9947	20.1124	19.8321	20.4784	20.3121	20.0348	20.2363	20.251	20.4601	+	7.21e-77	38759000	122	1	15	15	15	3	4	5	5	8	6	6	5	6	5	8	7	6	7	3	3	2	2	3	4	2	3
Q9QXD6	Q9QXD6	Q9QXD6	Fructose-1,6-bisphosphatase 1	Fbp1	22.4269	22.8083	20.6147	22.8585	21.944	21.9634	21.9763	22.7346	22.003	22.6092	18.5539	18.9351	18.4974	18.5744	19.1103	+	7.15e-209	91093000	153	1	12	12	12	7	4	5	7	10	9	8	8	8	6	2	2	2	2	2	12	3	2	7	7	10	6
Q9QXS1	Q9QXS1	Q9QXS1	Plectin	Plec	22.682	22.4293	22.8554	23.3347	22.453	22.742	22.6947	22.2196	22.138	23.1213	23.5076	23.3948	23.6316	23.5034	23.8508	+	0	262960000	436	1	55	55	54	13	14	23	20	20	21	24	20	18	17	35	32	34	35	25	7	2	8	7	5	7	6
Q9QYB1	Q9QYB1	Q9QYB1	Chloride intracellular channel protein 4	Clic4	22.6909	22.3996	21.8218	22.4224	23.867	22.4579	22.5028	22.9274	22.8209	22.5432	22.169	22.5806	22.4194	22.1677	21.7577	+	5.06e-88	150020000	166	1	10	10	10	4	4	5	4	4	6	6	6	6	4	7	6	6	7	4	5	3	4	5	5	6	5
Q9QYR9;Q32Q92;Q8BWN8;Q6Q2Z6	Q9QYR9	Q9QYR9	Acyl-coenzyme A thioesterase 2, mitochondrial	Acot2	23.513	22.6984	23.1866	22.6076	23.0486	22.3676	22.6108	22.8847	22.189	22.6737	21.9183	21.843	21.4295	21.5793	22.6994	+	2.24e-92	178120000	184	4	12	12	6	8	5	9	8	10	9	8	10	8	7	7	7	6	7	6	9	2	6	6	7	4	6
Q9QZ88	Q9QZ88	Q9QZ88	Vacuolar protein sorting-associated protein 29	Vps29	21.6658	21.3668	21.3222	21.3529	21.9373	21.8267	22.0455	22.146	22.3417	21.4015	21.9356	22.0194	22.7521	21.8124	22.5133	+	1.26e-41	101430000	68	1	5	5	5	3	3	4	4	4	3	4	3	3	2	4	4	3	4	5	3	2	2	2	2	2	2
Q9QZA0	Q9QZA0	Q9QZA0	Carbonic anhydrase 5B, mitochondrial	Ca5b	22.5604	21.8972	23.1044	21.6608	22.3725	21.7932	21.9657	21.7273	22.0104	22.0129	22.6603	22.7732	22.8673	22.3014	22.6837	+	4.34e-26	159550000	135	1	6	6	6	4	3	4	5	4	3	4	3	4	4	5	4	3	4	3	3	1	6	3	3	2	3
Q9QZE5;Q9QXK3	Q9QZE5	Q9QZE5	Coatomer subunit gamma-1	Copg1	NA	21.2177	20.6803	20.8102	20.6381	20.8778	21.0335	20.3034	21.492	20.617	21.8503	21.7245	21.8448	22.0983	21.498	+	2.04e-134	65822000	165	2	16	16	16	1	3	7	9	7	5	11	5	7	6	14	10	8	12	8	0	1	2	3	3	2	4
Q9QZQ8	Q9QZQ8	Q9QZQ8	Core histone macro-H2A.1	H2afy	NA	21.5935	20.5524	20.1331	19.992	20.3849	20.8132	21.3796	19.9795	20.9073	21.8069	21.9301	21.8807	21.8936	22.2232	+	1.45e-52	55357000	74	1	8	8	8	1	5	2	3	3	2	3	5	5	3	5	6	4	6	5	0	2	1	0	0	1	2
Q9QZZ6	Q9QZZ6	Q9QZZ6	Dermatopontin	Dpt	27.8532	27.2703	27.7104	27.6959	27.6346	27.3253	26.92	26.5644	26.0021	25.9392	24.9788	25.3173	25.2475	25.004	25.4962	+	4.5e-204	2838500000	448	1	9	9	9	7	7	7	8	7	8	8	7	7	7	7	6	7	7	7	13	14	24	19	17	11	16
Q9R062	Q9R062	Q9R062	Glycogenin-1	Gyg1	NA	20.022	20.0645	20.3249	20.5563	NA	20.6574	20.1078	21.3637	20.4282	22.238	22.383	22.5327	22.2444	20.7708	+	1.64e-66	63593000	50	1	5	5	5	1	2	4	3	4	2	2	4	4	3	3	5	5	4	5	1	1	1	1	1	1	1
Q9R069	Q9R069	Q9R069	Basal cell adhesion molecule	Bcam	24.0998	23.8596	23.6349	23.628	23.7129	23.6072	23.111	22.9855	22.9106	22.6613	22.4294	22.388	22.8574	22.36	22.7802	+	1.56e-175	244930000	263	1	13	13	13	12	9	10	10	11	12	10	7	11	10	9	9	7	9	6	12	8	8	9	8	12	6
Q9R0E2	Q9R0E2	Q9R0E2	Procollagen-lysine,2-oxoglutarate 5-dioxygenase 1	Plod1	NA	19.7645	20.0793	19.2785	19.9254	19.8917	NA	20.1006	19.5578	20.2242	20.324	19.9666	19.8122	20.1912	20.4279	+	1.36e-19	26102000	55	1	6	6	6	1	3	3	2	4	3	2	3	3	2	4	4	3	3	2	1	2	1	0	2	2	1
Q9R0H0	Q9R0H0	Q9R0H0	Peroxisomal acyl-coenzyme A oxidase 1	Acox1	22.8154	23.0395	22.6289	22.7307	22.6071	21.6591	21.8357	22.5494	22.144	22.3097	21.2799	21.1383	21.4724	21.6569	21.9511	+	3.6e-147	124080000	242	1	15	15	15	11	7	11	11	11	7	10	9	7	10	8	8	6	9	6	12	5	11	8	8	6	5
Q9R0P3	Q9R0P3	Q9R0P3	S-formylglutathione hydrolase	Esd	22.9174	22.7775	22.4305	23.2845	23.692	22.3417	22.5607	23.5446	23.2784	22.7317	22.4019	22.3225	22.9117	22.6512	22.9652	+	3.69e-61	186880000	154	1	7	7	7	4	4	6	6	6	6	5	6	5	6	5	4	5	4	4	5	2	4	7	6	5	3
Q9R0X4;Q32MW3	Q9R0X4	Q9R0X4	Acyl-coenzyme A thioesterase 9, mitochondrial	Acot9	NA	NA	20.0874	20.0454	19.7431	20.0851	20.0188	19.9218	20.1589	20.0145	20.4595	20.7996	20.5366	20.9335	20.2171	+	5.18e-30	31125000	67	2	7	7	7	1	1	4	2	6	2	5	3	4	3	6	6	5	5	3	0	0	2	0	1	1	2
Q9R111	Q9R111	Q9R111	Guanine deaminase	Gda	23.9614	23.9316	23.8973	23.9087	23.8675	23.6483	23.4031	23.5458	23.5745	23.4187	24.7737	24.7478	24.4452	24.9457	25.3714	+	0	462080000	419	1	21	21	21	12	10	15	8	10	12	13	10	11	7	19	16	15	19	11	11	9	15	7	9	12	12
Q9R1P0	Q9R1P0	Q9R1P0	Proteasome subunit alpha type-4	Psma4	23.0503	23.0825	23.6939	23.0431	23.3131	22.8769	23.2236	23.1948	23.6739	23.4227	23.6104	23.6792	24.5465	23.3484	24.1635	+	3.01e-119	293670000	194	1	10	10	10	7	2	6	8	6	5	6	2	6	2	6	7	3	7	5	4	1	6	6	5	3	9
Q9R1P1	Q9R1P1	Q9R1P1	Proteasome subunit beta type-3	Psmb3	23.147	22.7497	22.9173	23.0735	22.3664	22.4076	22.8674	22.6474	22.9122	22.3355	23.2436	23.1035	22.8168	23.3987	23.1159	+	2.1e-96	200550000	188	1	7	7	7	5	7	6	5	5	5	7	5	6	5	7	6	6	6	7	6	5	6	6	6	6	6
Q9R1P3	Q9R1P3	Q9R1P3	Proteasome subunit beta type-2	Psmb2	23.2113	23.0551	22.9458	23.449	23.295	22.9807	23.0233	22.8248	23.6898	23.5014	23.4333	23.3992	23.2182	23.6824	23.4008	+	3.64e-123	257950000	216	1	10	10	10	10	9	9	8	9	9	10	7	7	6	10	8	7	10	8	11	6	9	4	6	7	9
Q9R1P4	Q9R1P4	Q9R1P4	Proteasome subunit alpha type-1	Psma1	23.9661	24.1395	23.6882	23.6415	23.5299	23.3623	23.5991	23.6118	23.4283	22.976	23.9379	23.9982	24.4767	23.9125	24.552	+	4.72e-98	371950000	140	1	15	15	15	9	4	8	4	7	9	6	6	5	5	9	8	6	7	9	8	2	1	2	3	5	3
Q9R257	Q9R257	Q9R257	Heme-binding protein 1	Hebp1	21.6677	22.1669	22.8215	22.3591	22.4958	21.9404	21.6989	21.9016	23.0406	22.1609	24.0469	24.3748	23.9158	24.3399	24.4583	+	3.84e-99	228460000	125	1	7	7	7	3	4	5	4	4	3	4	3	5	4	6	6	6	6	5	3	3	3	3	3	3	3
Q9WTI7	Q9WTI7	Q9WTI7	Unconventional myosin-Ic	Myo1c	NA	19.5935	19.7673	20.439	19.854	20.962	20.0575	21.2444	19.6113	20.0454	19.4778	19.3784	19.5513	18.7095	19.7413	+	5.62e-42	31766000	55	1	13	13	13	1	4	5	7	4	10	5	7	2	2	4	3	2	4	3	0	1	1	3	2	9	1
Q9WTP6	Q9WTP6	Q9WTP6	Adenylate kinase 2, mitochondrial;Adenylate kinase 2, mitochondrial, N-terminally processed	Ak2	24.8664	24.0599	25.0749	24.1825	24.4965	25.1461	25.3171	24.4571	25.3724	24.8343	24.9915	25.1044	25.0341	25.2732	25.4192	+	6.43e-209	871160000	461	1	14	14	14	12	8	12	8	9	11	12	7	12	8	11	11	10	12	8	17	5	19	8	14	18	27
Q9WTP7	Q9WTP7	Q9WTP7	GTP:AMP phosphotransferase AK3, mitochondrial	Ak3	20.1468	NA	20.3418	19.7372	20.5178	21.7647	21.7994	21.5538	20.7675	20.9999	22.4518	22.5793	22.3024	22.3473	22.8626	+	6.57e-279	73811000	103	1	11	11	11	2	1	4	4	4	6	5	4	4	4	6	7	5	6	7	2	0	2	1	3	7	3
Q9WTR5	Q9WTR5	Q9WTR5	Cadherin-13	Cdh13	22.6393	22.9411	22.3285	23.0175	22.3888	22.2653	22.0223	22.236	21.681	22.6103	20.639	20.8198	20.7776	20.902	21.1986	+	1.84e-157	104410000	153	1	8	8	8	8	8	5	7	7	8	8	8	6	6	7	7	3	6	5	9	7	7	7	6	7	6
Q9WTX5	Q9WTX5	Q9WTX5	S-phase kinase-associated protein 1	Skp1	21.504	NA	21.3345	NA	21.0194	21.1685	21.1936	21.1698	21.4962	21.3879	20.5247	20.8761	21.4114	20.4557	21.3049	+	5.56e-72	56769000	77	1	6	6	6	3	2	3	3	3	4	3	3	4	3	3	2	2	2	2	3	2	3	2	2	5	2
Q9WU78	Q9WU78	Q9WU78	Programmed cell death 6-interacting protein	Pdcd6ip	20.7578	20.9909	21.1466	20.5473	20.8491	21.3055	21.5553	21.6379	21.3883	21.644	21.792	21.6631	21.738	21.3344	21.8367	+	3.29e-92	82465000	173	1	16	16	16	4	6	6	7	6	7	9	9	12	8	9	11	9	10	9	2	0	3	2	3	5	7
Q9WUM3	Q9WUM3	Q9WUM3	Coronin-1B	Coro1b	NA	21.4623	20.5844	20.8057	21.3837	21.7281	22.0017	21.7182	21.8516	21.6625	21.4275	21.709	21.5371	20.4143	20.7051	+	3.46e-28	70759000	61	1	7	7	7	1	2	3	4	4	4	5	6	4	4	4	2	5	3	3	1	0	0	2	2	2	2
Q9WUM4	Q9WUM4	Q9WUM4	Coronin-1C	Coro1c	20.9333	21.1818	20.7907	21.482	20.9287	21.6029	21.469	21.4726	21.8245	21.9866	21.7484	21.7489	22.2516	22.2499	22.8714	+	6.02e-96	98236000	129	1	10	10	10	4	4	5	4	6	6	6	6	6	6	7	6	7	5	3	2	2	2	2	2	4	3
Q9WUU7	Q9WUU7	Q9WUU7	Cathepsin Z	Ctsz	22.8355	20.9444	22.0092	21.0114	21.2713	21.7563	20.8311	20.8329	21.0836	20.6599	21.8388	21.4223	22.79	21.4996	22.5705	+	3.89e-134	114520000	78	1	10	10	10	5	3	6	5	4	3	4	4	5	3	7	6	5	5	4	3	1	3	2	1	1	0
Q9WVA4;Q9R1Q8	Q9WVA4	Q9WVA4	Transgelin-2	Tagln2	22.7658	23.2985	22.2844	22.5839	22.4488	22.724	22.7712	23.0328	22.8927	23.2991	22.7342	22.9506	23.3596	22.7706	24.1716	+	1.24e-272	249080000	264	2	10	10	10	8	5	6	7	6	9	9	8	8	6	8	9	7	6	6	9	5	3	3	3	11	8
Q9WVH9	Q9WVH9	Q9WVH9	Fibulin-5	Fbln5	23.1761	23.1861	23.3576	24.091	23.3414	22.7481	22.6031	22.2202	21.7577	23.1397	21.3877	21.2793	21.231	22.1533	22.4875	+	1.13e-57	190360000	273	1	10	10	10	9	6	7	6	7	7	5	5	4	5	4	5	4	4	5	15	12	15	12	12	8	10
Q9WVJ3	Q9WVJ3	Q9WVJ3	Carboxypeptidase Q	Cpq	24.7285	24.0044	22.0246	24.0985	24.606	23.3922	23.626	23.6983	23.4016	23.6042	20.6215	20.652	19.9886	20.739	20.6103	+	1.11e-124	253450000	215	1	9	9	9	9	7	5	8	8	7	7	7	6	7	4	4	3	4	3	15	8	4	11	10	5	9
Q9WVK4	Q9WVK4	Q9WVK4	EH domain-containing protein 1	Ehd1	19.1478	NA	20.2969	19.0951	19.434	20.9928	21.2745	20.3225	20.206	21.1557	19.8526	20.2097	19.8864	19.8351	19.8892	+	7.51e-39	35338000	52	1	10	9	5	2	2	3	4	5	7	8	4	5	4	7	6	4	5	4	1	0	0	0	0	5	5
Q9WVL0	Q9WVL0	Q9WVL0	Maleylacetoacetate isomerase	Gstz1	23.8819	23.4931	23.5386	24.5324	24.7511	24.4911	24.6438	24.1606	24.6756	24.5179	23.7282	23.8055	23.7935	24.2886	23.8185	+	1.03e-232	506560000	454	1	13	13	13	7	10	8	8	9	9	11	9	11	8	10	9	8	10	6	13	7	16	17	19	20	21
Q9Z0E6;Q01514	Q9Z0E6;Q01514	Q9Z0E6	Interferon-induced guanylate-binding protein 2;Interferon-induced guanylate-binding protein 1	Gbp2;Gbp1	21.3523	21.1848	NA	21.7411	22.3977	21.5054	NA	22.6937	22.2983	22.1899	22.4099	23.1115	22.2386	23.5242	22.6158	+	5.74e-280	116880000	72	2	6	6	6	2	1	2	3	4	2	2	2	4	3	3	4	4	5	3	1	1	0	2	3	2	0
Q9Z0F7	Q9Z0F7	Q9Z0F7	Gamma-synuclein	Sncg	21.0554	23.115	22.3605	22.8503	22.8033	23.8788	24.3624	23.4257	24.5282	23.9852	23.7011	23.5645	23.4501	23.4854	23.2644	+	3.78e-213	319470000	215	1	7	7	7	4	5	5	6	6	5	6	5	5	7	5	5	5	6	5	3	5	3	7	7	7	9
Q9Z0J0	Q9Z0J0	Q9Z0J0	Epididymal secretory protein E1	Npc2	25.0043	24.4303	25.008	24.6489	24.4504	24.2105	23.8861	24.5069	24.2911	24.4944	23.8698	24.4194	24.6346	23.751	24.9399	+	6.12e-58	551350000	143	1	7	7	7	5	5	4	7	6	4	5	6	5	6	5	4	4	6	5	6	4	4	9	4	4	3
Q9Z0S1	Q9Z0S1	Q9Z0S1	3(2),5-bisphosphate nucleotidase 1	Bpnt1	23.969	23.9983	23.4437	23.8169	23.7742	23.7064	23.6149	23.8595	23.8377	23.4799	23.1541	23.1324	23.6354	22.802	23.2047	+	2.46e-149	349040000	231	1	15	15	15	10	9	9	9	9	10	9	8	10	9	7	5	6	7	7	11	7	6	7	8	9	6
Q9Z0X1	Q9Z0X1	Q9Z0X1	Apoptosis-inducing factor 1, mitochondrial	Aifm1	23.6076	23.4165	24.095	23.6414	23.4536	23.3182	23.4644	22.8885	23.3727	23.2594	23.5824	23.4985	23.3998	23.7697	23.814	+	1.24e-251	317890000	300	1	18	18	18	16	10	12	10	12	13	12	9	14	10	12	13	9	13	8	17	7	13	9	7	14	9
Q9Z0Z4	Q9Z0Z4	Q9Z0Z4	Hephaestin	Heph	NA	NA	19.0722	19.2427	18.8492	18.7188	18.7896	NA	18.5625	18.7908	18.5422	18.9379	19.0634	18.9476	NA	+	2.94e-31	12814000	58	1	9	9	9	0	1	6	4	2	4	4	1	3	2	4	4	2	5	1	0	1	3	1	0	2	3
Q9Z1N5;Q8VDW0	Q9Z1N5;Q8VDW0	Q9Z1N5	Spliceosome RNA helicase Ddx39b;ATP-dependent RNA helicase DDX39A	Ddx39b;Ddx39a	19.8737	NA	19.5266	19.8756	19.5703	20.9908	21.2389	21.2221	20.7613	21.3269	20.3137	20.4445	19.6376	20.5956	19.6768	+	2.04e-32	43150000	93	2	8	8	8	3	0	2	4	4	4	5	5	4	4	4	5	4	5	3	3	0	1	2	0	5	4
Q9Z1Q5	Q9Z1Q5	Q9Z1Q5	Chloride intracellular channel protein 1	Clic1	20.8732	NA	19.9508	20.4032	20.6505	20.997	21.4064	21.5051	20.9184	21.3334	21.0987	21.1023	21.821	21.4932	21.4181	+	1.7e-129	73147000	85	1	10	10	10	3	1	3	2	4	5	6	5	6	4	5	6	5	7	4	3	0	0	0	0	2	4
Q9Z1Z0	Q9Z1Z0	Q9Z1Z0	General vesicular transport factor p115	Uso1	20.2085	19.8979	21.4609	20.1206	20.3365	20.9878	21.4495	20.1651	20.968	21.0467	22.1519	21.7693	22.3121	21.9461	22.3231	+	7.83e-160	68208000	126	1	13	13	13	3	4	7	5	8	6	11	5	8	6	10	11	11	11	8	1	1	5	0	1	4	6
Q9Z204	Q9Z204	Q9Z204	Heterogeneous nuclear ribonucleoproteins C1/C2	Hnrnpc	NA	NA	19.2376	19.6607	18.6348	19.8481	20.3746	19.5332	19.958	20.3628	19.3296	19.3071	19.0512	19.2005	19.7035	+	1.2e-12	20725000	63	1	3	3	3	0	1	3	2	2	3	3	3	3	3	3	3	3	3	2	0	0	2	2	1	3	2
Q9Z2U0;Q9CWH6	Q9Z2U0	Q9Z2U0	Proteasome subunit alpha type-7	Psma7	23.8913	24.3406	24.4596	24.7491	24.0309	23.8513	24.044	23.9737	24.2064	23.9206	24.2966	24.3678	24.1588	24.461	24.0906	+	4.83e-244	512390000	270	2	12	12	12	8	7	8	8	7	9	7	6	8	7	8	8	8	10	6	8	6	8	8	5	8	7
Q9Z2U1	Q9Z2U1	Q9Z2U1	Proteasome subunit alpha type-5	Psma5	23.8523	23.701	24.0375	23.8467	23.8881	23.7099	23.7967	23.717	23.6992	23.6111	24.1091	24.2247	24.1731	24.3061	24.3821	+	9.13e-113	436700000	303	1	11	11	11	10	7	9	9	9	10	10	10	9	7	11	11	10	11	8	10	5	10	7	11	7	8
Q9Z2W0	Q9Z2W0	Q9Z2W0	Aspartyl aminopeptidase	Dnpep	21.9893	22.07	22.6759	22.4069	22.1501	22.1348	22.2928	22.2534	22.357	21.7388	21.9467	21.9607	22.2809	22.142	22.2089	+	2.66e-92	144670000	249	1	14	14	14	9	7	10	7	7	11	9	8	8	9	7	8	7	9	6	9	5	8	8	7	11	8
Q9Z2X1	Q9Z2X1	Q9Z2X1	Heterogeneous nuclear ribonucleoprotein F;Heterogeneous nuclear ribonucleoprotein F, N-terminally processed	Hnrnpf	19.5389	19.5326	20.1298	20.8657	21.1363	19.8393	20.6858	20.3899	21.3938	21.8836	20.1998	20.1462	20.1648	20.602	NA	+	2.17e-165	39996000	109	1	5	5	3	5	2	3	3	3	5	3	3	3	3	3	3	4	4	0	6	2	3	4	2	4	5
Q9Z2Y8	Q9Z2Y8	Q9Z2Y8	Proline synthase co-transcribed bacterial homolog protein	Prosc	20.9783	20.5493	20.378	20.6515	20.3773	20.6092	20.4361	20.5921	20.6009	20.7256	20.0315	NA	20.2763	20.3722	NA	+	6.42e-53	39082000	59	1	4	4	4	4	3	2	3	3	3	3	3	3	3	3	1	2	2	1	4	1	1	3	1	2	3
A3KMP2	A3KMP2	A3KMP2	Tetratricopeptide repeat protein 38	Ttc38	19.471	19.7997	18.8161	19.3595	19.4822	19.6083	19.3276	19.349	19.4833	18.889	18.6698	18.403	18.8821	18.9774	NA		1.43e-10	14174000	23	1	4	4	4	3	3	3	2	3	2	3	3	3	2	3	3	3	2	1	2	1	0	0	2	2	1
A6X935	A6X935	A6X935	Inter alpha-trypsin inhibitor, heavy chain 4	Itih4	19.5113	NA	19.4536	19.6672	NA	NA	18.9514	NA	NA	19.1607	19.1009	18.7955	18.8377	19.4231	18.9712		6.19e-50	17005000	32	1	10	10	10	3	1	4	1	0	0	2	1	1	2	4	5	4	4	2	1	0	1	0	0	0	0
O08528	O08528	O08528	Hexokinase-2	Hk2	21.3275	21.6767	21.867	21.1815	21.6415	22.0458	22.6807	22.169	22.7913	22.1333	21.7455	21.5912	21.3871	21.4464	21.5606		1.92e-76	83008000	107	1	16	16	13	9	8	9	8	8	9	11	8	10	9	9	9	7	9	6	8	2	5	2	3	7	9
O08638	O08638	O08638	Myosin-11	Myh11	20.3187	NA	19.8722	20.9005	19.736	19.9454	20.7491	20.6007	19.9001	19.9421	19.4179	NA	NA	19.0144	NA		1.76e-236	32692000	80	1	20	14	12	5	4	12	11	9	7	11	9	7	10	9	5	6	8	5	2	0	3	5	2	1	5
O08756	O08756	O08756	3-hydroxyacyl-CoA dehydrogenase type-2	Hsd17b10	21.0395	NA	21.3514	21.764	21.8835	20.7664	20.9475	20.8944	21.5065	22.1165	19.9654	19.4818	19.2061	20.7222	19.9644		1.87e-99	48392000	89	1	8	8	8	7	2	6	6	5	7	7	6	7	3	6	3	5	5	2	5	0	5	3	4	4	5
O08788	O08788	O08788	Dynactin subunit 1	Dctn1	NA	NA	NA	19.1301	NA	19.7886	20.0181	19.3913	19.5058	19.2575	19.924	19.6243	19.675	19.7913	19.7496		3.31e-89	19488000	38	1	10	10	10	1	1	2	2	3	5	4	2	5	4	6	5	4	6	4	1	0	1	0	1	4	1
O09174	O09174	O09174	Alpha-methylacyl-CoA racemase	Amacr	20.2645	19.4243	19.0781	19.658	NA	19.7018	19.3177	20.1517	18.9283	19.736	NA	NA	NA	NA	NA		2.95e-19	11960000	25	1	5	5	5	4	2	3	4	3	4	5	5	5	3	0	0	0	1	0	4	0	1	2	1	2	1
O35887	O35887	O35887	Calumenin	Calu	22.1514	20.4952	21.3881	20.1187	21.2615	21.9245	21.3177	21.1699	21.1661	21.2304	21.0968	20.6429	NA	20.7393	21.9646		2.72e-49	61693000	49	1	9	9	9	6	3	4	3	5	7	6	4	5	4	4	5	2	6	3	4	0	2	0	2	9	2
O70133	O70133	O70133	ATP-dependent RNA helicase A	Dhx9	NA	18.3732	19.0644	NA	NA	NA	18.5159	NA	18.2728	NA	NA	18.341	17.8473	18.3439	NA		5.06e-46	7879700	36	1	8	8	8	0	2	5	1	0	1	3	2	2	2	2	3	2	5	2	0	0	4	0	0	0	1
O70258	O70258	O70258	Epsilon-sarcoglycan	Sgce	21.0555	21.1508	20.8513	21.3996	21.3469	21.2783	21.1157	20.8746	21.615	NA	20.0891	NA	NA	20.2836	NA		2.92e-39	47438000	60	1	4	4	4	2	2	4	3	3	4	4	2	3	1	3	1	1	3	1	2	1	3	3	3	4	3
O70318	O70318	O70318	Band 4.1-like protein 2	Epb41l2	NA	NA	22.1416	21.1319	21.6285	22.2514	22.6786	21.4152	22.7042	22.3847	22.1879	22.0499	22.9332	21.8181	22.204		2.43e-50	110390000	75	1	9	9	9	1	1	4	2	3	6	7	4	6	5	7	5	5	5	5	1	0	3	0	1	5	7
O88338	O88338	O88338	Cadherin-16	Cdh16	21.5452	21.8019	20.119	21.4061	21.5819	20.9058	20.8923	21.7535	20.7263	20.7711	NA	NA	NA	NA	NA		4.72e-143	41282000	87	1	9	9	9	8	4	3	8	7	6	6	8	6	6	0	0	0	0	0	6	2	1	7	5	4	3
O88456;Q9D7J7	O88456	O88456	Calpain small subunit 1	Capns1	NA	NA	21.1217	NA	20.6936	20.7672	20.9125	NA	20.8852	NA	21.1308	21.7058	21.1762	20.8804	NA		2.98e-47	55807000	41	2	5	5	5	1	1	3	1	3	2	3	1	3	1	2	2	2	2	1	1	1	1	0	1	0	1
O88531	O88531	O88531	Palmitoyl-protein thioesterase 1	Ppt1	NA	NA	NA	19.0321	NA	NA	NA	NA	18.7554	19.1237	NA	NA	NA	NA	18.9713		2.46e-18	7138000	29	1	5	5	5	0	0	1	3	1	1	1	1	3	2	1	1	1	0	2	0	0	1	1	1	0	1
O88851	O88851	O88851	Putative hydrolase RBBP9	Rbbp9	NA	NA	NA	NA	NA	NA	NA	NA	18.9852	NA	NA	NA	NA	NA	NA		5.57e-29	11189000	24	1	5	5	5	2	1	1	1	1	2	1	1	2	1	1	1	1	1	1	1	0	0	0	0	1	0
O89053	O89053	O89053	Coronin-1A	Coro1a	20.4867	NA	NA	NA	NA	20.8244	NA	NA	21.4114	20.9035	22.3597	21.6714	22.0529	21.8488	21.5833		1.88e-52	54071000	33	1	5	5	5	2	1	1	2	2	2	2	2	3	3	4	4	4	4	3	1	0	0	0	0	2	0
O89103	O89103	O89103	Complement component C1q receptor	Cd93	NA	NA	19.3539	19.6501	NA	18.884	NA	NA	NA	NA	NA	19.409	18.8973	NA	NA		6.95e-32	12430000	30	1	3	3	3	1	1	2	2	1	2	1	1	1	0	2	3	2	2	1	1	0	2	2	0	1	0
P00342	P00342	P00342	L-lactate dehydrogenase C chain	Ldhc	18.2703	20.527	17.0942	24.9059	22.4472	NA	NA	22.5015	17.6061	19.5555	NA	NA	16.9011	NA	NA		4.9e-91	43334000	37	1	8	6	6	4	6	4	8	8	3	3	7	5	5	3	3	3	3	3	2	4	0	10	6	0	0
P03977;P01656;P01654;P01655;P01668;P01673;P01672;P01671;P01670;P01669;P01667;P01666;P01665;P01664;P01659	P03977;P01656;P01654;P01655;P01668;P01673;P01672;P01671;P01670;P01669;P01667;P01666;P01665;P01664;P01659	P03977	Ig kappa chain V-III region 50S10.1;Ig kappa chain V-III region MOPC 70;Ig kappa chain V-III region PC 2880/PC 1229;Ig kappa chain V-III region PC 7132;Ig kappa chain V-III region PC 7210;Ig kappa chain V-III region PC 2485/PC 4039;Ig kappa chain V-III region PC 7940;Ig kappa chain V-III region PC 7175;Ig kappa chain V-III region PC 6684;Ig kappa chain V-III region PC 7769;Ig kappa chain V-III re…		19.4571	NA	20.0716	21.4016	19.6394	18.9878	19.7714	20.3415	20.9811	19.9982	19.6124	19.5875	18.3236	20.3779	NA		3.95e-76	29731000	51	15	2	2	1	1	1	2	2	2	1	1	1	2	2	2	2	2	2	1	2	2	2	3	2	1	2
P01843	P01843	P01843	Ig lambda-1 chain C region		NA	NA	NA	NA	NA	NA	NA	NA	NA	NA	NA	NA	NA	NA	NA		3.9e-45	10061000	38	1	3	3	3	1	1	1	1	1	0	1	1	1	1	0	0	1	0	1	1	1	1	3	0	0	1
P01878	P01878	P01878	Ig alpha chain C region		NA	19.1924	18.8365	NA	NA	19.3504	19.192	19.3008	19.5466	19.2509	18.9542	NA	18.7683	18.712	NA		8.08e-78	25479000	48	1	6	6	6	0	2	2	0	0	2	2	2	2	2	2	1	2	2	1	0	0	0	0	0	2	0
P01887	P01887	P01887	Beta-2-microglobulin	B2m	23.263	NA	23.8647	23.0306	NA	NA	23.8011	NA	24.8157	NA	22.9882	23.0231	NA	NA	NA		3.76e-33	415500000	64	1	3	3	3	2	1	2	2	1	1	2	1	2	1	2	2	1	1	1	1	1	3	1	1	1	3
P01897	P01897	P01897	H-2 class I histocompatibility antigen, L-D alpha chain	H2-L	NA	NA	21.8979	NA	NA	NA	21.3731	NA	21.6078	21.8399	NA	21.4666	NA	NA	NA		8.81e-38	81714000	66	1	12	11	2	3	3	3	2	2	2	3	2	2	2	3	3	2	3	1	2	0	1	0	0	0	1
P01899;P14429;P14431	P01899	P01899	H-2 class I histocompatibility antigen, D-B alpha chain	H2-D1	NA	21.4719	21.3372	21.2425	21.1958	21.5622	21.5739	21.4203	21.923	21.1446	20.9615	21.2225	NA	21.1244	21.4348		2.43e-41	47441000	35	3	11	2	1	4	6	6	5	5	4	6	5	5	5	6	6	4	6	4	1	2	2	2	2	2	2
P01900;P01895;P14427;P14428;P03991	P01900;P01895	P01900	H-2 class I histocompatibility antigen, D-D alpha chain;H-2 class I histocompatibility antigen, alpha chain	H2-D1	NA	NA	NA	NA	NA	NA	NA	NA	NA	NA	NA	NA	NA	NA	NA		3e-47	10501000	16	5	11	6	3	1	2	2	1	1	0	3	2	2	2	1	1	1	1	1	0	0	0	0	0	0	0
P01902	P01902	P01902	H-2 class I histocompatibility antigen, K-D alpha chain	H2-K1	21.9327	21.0663	21.6287	20.4025	NA	NA	21.2409	20.9087	21.923	20.9275	NA	NA	NA	NA	21.3329		1.31e-41	82781000	98	1	12	12	6	3	2	3	2	1	1	3	3	3	3	1	1	1	1	2	2	1	2	1	1	1	1
P84244;P02301;P84228;P68433	P84244;P02301;P84228;P68433	P84244	Histone H3.3;Histone H3.3C;Histone H3.2;Histone H3.1	H3f3a;H3f3c;Hist1h3b;Hist1h3a	NA	NA	NA	NA	NA	NA	NA	NA	NA	NA	NA	NA	NA	NA	21.0149		2.24e-19	63713000	33	4	3	3	3	1	1	1	1	1	1	1	1	1	1	1	1	1	1	1	0	1	0	1	0	1	0
P03953	P03953	P03953	Complement factor D	Cfd	28.1093	25.7579	29.1102	27.0706	27.501	27.4114	27.7679	27.5625	26.9684	26.7208	NA	18.9417	NA	NA	20.3322		9.82e-141	2445400000	169	1	10	10	10	8	3	9	7	8	8	8	8	8	7	1	1	1	1	2	11	4	14	10	10	9	11
P03958	P03958	P03958	Adenosine deaminase	Ada	NA	NA	16.983	NA	NA	NA	NA	NA	16.9996	NA	18.7109	18.62	18.7001	18.9789	19.3061		4.94e-15	6450100	23	1	2	2	2	0	0	2	0	1	1	1	1	2	1	2	2	2	2	2	0	0	0	0	0	0	0
P05063	P05063	P05063	Fructose-bisphosphate aldolase C	Aldoc	NA	NA	NA	17.7835	18.0817	17.8445	18.3865	19.3334	19.6011	19.6484	NA	NA	NA	NA	NA		3.32e-87	7571300	33	1	7	3	3	2	1	2	3	4	5	4	4	4	3	3	4	3	3	1	0	0	0	0	0	1	2
P08071	P08071	P08071	Lactotransferrin	Ltf	NA	NA	NA	20.2496	NA	NA	NA	NA	NA	NA	NA	NA	NA	NA	19.3368		5.72e-89	23143000	41	1	17	17	17	0	0	1	5	0	0	0	0	0	0	0	1	0	1	2	0	0	0	0	0	0	0
P09056	P09056	P09056	Leukemia inhibitory factor	Lif	NA	NA	NA	NA	NA	NA	NA	NA	19.5625	NA	NA	18.9975	NA	NA	NA		1.78e-11	9245600	26	1	3	3	3	1	1	0	1	1	1	0	1	3	0	1	2	1	2	0	1	0	0	0	0	0	0
Q8CGP2;Q8CGP1;Q6ZWY9;Q64525;Q64478;Q64475;P10854;P10853;Q9D2U9;Q8CGP0;Q64524;P70696	Q8CGP2;Q8CGP1;Q6ZWY9;Q64525;Q64478;Q64475;P10854;P10853;Q9D2U9;Q8CGP0;Q64524;P70696	Q8CGP2	Histone H2B type 1-P;Histone H2B type 1-K;Histone H2B type 1-C/E/G;Histone H2B type 2-B;Histone H2B type 1-H;Histone H2B type 1-B;Histone H2B type 1-M;Histone H2B type 1-F/J/L;Histone H2B type 3-A;Histone H2B type 3-B;Histone H2B type 2-E;Histone H2B type 1-A	Hist1h2bp;Hist1h2bk;Hist1h2bc;Hist2h2bb;Hist1h2bh;Hist1h2bb;Hist1h2bm;Hist1h2bf;Hist3h2ba;Hist3h2bb;Hist2h2be;Hist1h2ba	19.5331	NA	NA	NA	NA	NA	NA	NA	NA	NA	NA	NA	NA	NA	NA		6.04e-19	27993000	24	12	6	6	6	2	1	1	1	1	1	1	1	1	1	1	1	1	1	1	2	1	0	0	0	1	0
P11672	P11672	P11672	Neutrophil gelatinase-associated lipocalin	Lcn2	20.9625	21.193	20.8564	22.0322	21.3923	20.5779	20.2942	21.0091	21.6825	21.1818	19.1143	NA	NA	NA	NA		3.33e-46	72514000	108	1	6	6	6	4	3	4	2	4	4	4	4	4	2	2	1	1	1	0	6	3	5	3	3	3	3
P12850	P12850	P12850	Growth-regulated alpha protein;KC(5-72)	Cxcl1	NA	NA	NA	NA	NA	21.2464	20.1456	20.3788	23.3066	20.9881	21.7522	21.2603	NA	21.2653	19.9482		4.29e-18	103800000	39	1	3	3	3	1	1	1	0	1	2	2	2	2	2	2	2	1	2	2	1	0	0	0	0	1	1
P13597	P13597	P13597	Intercellular adhesion molecule 1	Icam1	NA	NA	17.6432	18.395	NA	NA	NA	NA	NA	18.3627	17.71	NA	NA	18.0362	NA		5.2e-08	5187300	21	1	3	3	3	1	0	2	2	1	0	1	0	1	2	3	1	1	2	1	0	0	0	0	0	0	0
P13745;P10648	P13745;P10648	P13745	Glutathione S-transferase A1;Glutathione S-transferase A1, N-terminally processed;Glutathione S-transferase A2	Gsta1;Gsta2	NA	NA	NA	NA	NA	NA	NA	NA	NA	NA	NA	NA	NA	NA	NA		3.05e-19	36717000	25	2	7	5	5	2	2	2	2	2	1	1	2	2	3	1	3	2	1	2	0	0	0	0	0	0	0
P14733	P14733	P14733	Lamin-B1	Lmnb1	NA	NA	NA	NA	19.4452	19.8119	19.7526	NA	NA	19.9543	NA	19.261	NA	NA	19.7365		2.95e-76	17299000	45	1	8	7	7	1	1	1	1	2	3	3	2	2	4	1	2	0	1	3	1	1	2	0	1	2	0
P15327	P15327	P15327	Bisphosphoglycerate mutase	Bpgm	NA	NA	NA	NA	NA	NA	NA	NA	NA	NA	18.8754	NA	NA	NA	NA		1.41e-15	35267000	23	1	6	6	6	2	2	2	1	0	2	2	2	2	2	2	1	1	1	0	0	0	0	0	0	1	1
Q61696;P17879	Q61696;P17879	Q61696	Heat shock 70 kDa protein 1A;Heat shock 70 kDa protein 1B	Hspa1a;Hspa1b	17.7815	NA	NA	NA	17.2809	NA	NA	NA	NA	18.2378	NA	NA	17.5705	NA	NA		4.38e-128	3549000	10	2	7	2	1	6	4	3	5	6	4	5	4	5	6	4	3	6	4	4	0	0	0	0	0	0	0
P18572	P18572	P18572	Basigin	Bsg	NA	NA	20.8719	NA	NA	NA	NA	19.8947	NA	NA	NA	NA	NA	NA	NA		1.28e-12	8123600	21	1	2	2	2	0	1	2	1	1	1	0	2	0	1	0	0	0	0	0	0	0	3	1	1	1	0
P20060	P20060	P20060	Beta-hexosaminidase subunit beta	Hexb	NA	NA	NA	NA	NA	NA	NA	NA	NA	NA	NA	NA	NA	NA	19.7875		2.1e-16	6877100	16	1	6	6	6	1	0	0	0	0	1	0	0	0	0	0	0	1	0	1	0	0	0	0	0	0	0
P20918;CON__P06868	P20918	P20918	Plasminogen;Plasmin heavy chain A;Activation peptide;Angiostatin;Plasmin heavy chain A, short form;Plasmin light chain B	Plg	NA	NA	NA	19.2243	NA	NA	NA	NA	NA	NA	19.4558	19.1631	19.4722	19.0505	NA		7.29e-46	20682000	46	2	9	9	9	3	2	3	4	0	1	2	1	1	1	4	4	2	3	0	1	0	1	1	0	0	1
P21180	P21180	P21180	Complement C2;Complement C2b fragment;Complement C2a fragment	C2	19.7097	NA	19.7458	19.8294	19.302	19.263	19.196	19.0632	19.5141	19.0353	NA	NA	NA	NA	NA		1.06e-49	10864000	28	1	9	9	9	5	0	4	3	3	5	2	3	3	3	0	1	0	1	0	5	0	6	2	2	3	1
P21845	P21845	P21845	Tryptase beta-2	Tpsb2	NA	19.0831	NA	NA	19.3386	NA	NA	19.2074	NA	NA	NA	NA	NA	NA	NA		2e-103	17453000	45	1	4	4	4	1	1	1	2	1	2	2	2	1	2	1	1	1	0	1	1	1	0	1	1	1	1
P22892	P22892	P22892	AP-1 complex subunit gamma-1	Ap1g1	22.5534	23.358	22.5774	NA	24.1987	23.4046	24.0784	23.9725	23.3063	23.4342	24.1444	23.111	23.3348	23.071	23.421		2.08e-22	263650000	51	1	6	6	6	2	4	3	2	2	3	3	3	5	4	5	5	4	4	4	1	0	2	0	0	2	2
P23780	P23780	P23780	Beta-galactosidase	Glb1	19.7886	20.1131	19.9031	20.6823	19.8984	18.6889	19.4415	19.8271	18.9071	19.5304	19.5543	19.53	20.1724	19.9784	NA		1.38e-17	16900000	44	1	5	5	5	3	4	5	5	5	2	3	3	5	3	4	5	5	4	2	3	3	3	5	3	1	1
P25085	P25085	P25085	Interleukin-1 receptor antagonist protein	Il1rn	NA	NA	NA	NA	NA	NA	NA	NA	NA	NA	NA	NA	NA	NA	NA		5.57e-55	11482000	20	1	2	2	2	0	0	0	0	0	0	0	1	0	0	1	1	1	1	1	0	0	0	0	0	0	0
P25785	P25785	P25785	Metalloproteinase inhibitor 2	Timp2	NA	19.9606	21.041	NA	20.055	20.0786	19.9673	20.2393	20.1103	20.0103	20.3757	20.7157	20.982	20.807	20.7317		3.38e-27	33914000	36	1	4	4	4	1	2	3	1	2	3	2	2	2	2	4	4	2	3	3	1	0	3	0	0	1	0
P26040	P26040	P26040	Ezrin	Ezr	NA	NA	NA	19.4794	19.275	20.6402	20.7609	21.6623	20.9182	21.3869	18.5507	NA	NA	18.0561	NA		7.96e-113	26051000	54	1	14	6	6	5	4	6	7	9	9	10	12	11	10	9	8	6	8	5	0	0	0	0	1	3	3
P26369	P26369	P26369	Splicing factor U2AF 65 kDa subunit	U2af2	NA	NA	18.7172	19.127	NA	18.9304	19.3817	NA	18.76	19.1655	18.7335	18.6387	18.5284	18.5086	19.1729		5.85e-29	12914000	59	1	5	5	5	0	1	2	3	1	4	3	1	3	5	4	3	4	2	2	0	1	1	1	1	2	1
P27612	P27612	P27612	Phospholipase A-2-activating protein	Plaa	NA	NA	NA	18.4827	18.6309	NA	18.5031	18.4187	18.5324	NA	18.6245	18.551	19.4933	18.4486	18.8357		4.16e-37	10179000	38	1	6	6	6	0	1	1	3	2	1	4	3	3	2	4	3	2	2	3	0	0	1	1	1	0	1
P29351	P29351	P29351	Tyrosine-protein phosphatase non-receptor type 6	Ptpn6	NA	NA	NA	NA	NA	17.476	NA	NA	NA	NA	18.7554	18.4302	19.7653	19.5879	19.4335		1.76e-37	16159000	24	1	6	6	6	0	1	1	1	1	1	1	1	2	1	2	3	3	5	2	0	0	0	0	1	0	0
P29621;Q80X76	P29621;Q80X76	P29621	Serine protease inhibitor A3C;Serine protease inhibitor A3F	Serpina3c;Serpina3f	NA	NA	20.1862	18.4349	18.6824	19.5738	19.2299	18.948	19.0818	19.128	17.8488	NA	NA	NA	NA		2.65e-111	8403800	22	2	6	3	3	3	2	6	4	5	4	5	5	4	3	3	3	1	2	1	0	0	4	1	1	2	2
P31428	P31428	P31428	Dipeptidase 1	Dpep1	NA	NA	NA	NA	NA	NA	18.5866	NA	NA	NA	NA	NA	NA	NA	NA		5.68e-11	5946100	13	1	4	4	4	0	2	1	2	3	1	3	2	2	2	1	1	2	1	1	0	1	0	1	0	0	0
P32921	P32921	P32921	Tryptophan--tRNA ligase, cytoplasmic;T1-TrpRS;T2-TrpRS	Wars	NA	NA	NA	19.2167	NA	18.7697	19.0138	19.3595	NA	18.6889	NA	NA	18.8923	19.3017	NA		2.39e-36	11919000	44	1	6	6	6	2	0	0	2	1	4	3	2	1	2	1	1	3	3	0	0	0	0	2	1	3	1
P33434	P33434	P33434	72 kDa type IV collagenase;PEX	Mmp2	21.0577	19.2804	20.7591	NA	NA	19.8243	19.4556	NA	19.7539	NA	21.4123	21.4514	21.6557	21.2836	20.4121		5.23e-101	33311000	70	1	9	9	9	2	2	5	1	1	2	2	1	2	1	6	6	5	6	4	2	0	3	0	1	2	2
P35330	P35330	P35330	Intercellular adhesion molecule 2	Icam2	NA	19.8187	19.1473	18.9054	18.8845	19.6437	18.9185	19.0733	18.7936	NA	19.1623	19.3698	18.9011	19.6926	19.5506		4.77e-05	14637000	24	1	2	2	2	1	2	2	2	2	2	2	2	2	1	2	2	2	2	2	0	1	1	1	1	1	1
P35486	P35486	P35486	Pyruvate dehydrogenase E1 component subunit alpha, somatic form, mitochondrial	Pdha1	20.4043	NA	18.5643	20.178	20.3312	NA	18.1617	18.6362	18.8863	19.1903	20.0969	19.9611	19.5462	20.0951	19.6048		4.7e-20	15833000	36	1	2	2	2	2	1	2	2	2	1	2	2	2	2	2	2	2	2	2	2	0	1	3	2	1	1
P35564	P35564	P35564	Calnexin	Canx	NA	19.5166	18.302	20.3583	19.593	NA	17.5786	18.3914	NA	19.1642	18.0273	NA	20.0203	NA	NA		7.41e-25	11698000	38	1	6	6	6	2	5	3	2	4	2	3	3	1	4	2	1	4	1	1	1	2	1	2	2	0	1
P35980	P35980	P35980	60S ribosomal protein L18	Rpl18	NA	NA	NA	NA	NA	NA	NA	NA	NA	NA	NA	NA	NA	NA	NA		2.91e-08	3195300	9	1	3	3	3	1	0	0	0	0	0	0	0	0	0	1	0	1	1	1	0	0	0	0	0	0	0
P37040	P37040	P37040	NADPH--cytochrome P450 reductase	Por	19.9573	20.587	20.7426	20.9659	20.3641	20.6352	20.5223	20.4927	20.0076	21.0632	20.2912	19.9464	20.2558	20.3157	20.6087		1.37e-32	35738000	61	1	7	7	7	2	4	4	4	4	5	5	5	4	5	5	5	3	3	3	1	2	3	3	4	4	4
P40936	P40936	P40936	Indolethylamine N-methyltransferase	Inmt	20.8447	21.2353	21.264	21.799	21.8706	23.3597	23.0524	23.1757	22.5746	22.6202	NA	NA	NA	20.0286	NA		8.34e-138	97824000	91	1	8	8	8	2	4	3	5	3	5	5	4	4	5	0	1	0	2	0	1	3	4	4	2	5	4
P41160	P41160	P41160	Leptin	Lep	NA	18.3411	18.8186	19.2614	19.2578	19.8699	19.953	18.8967	18.6906	18.9289	NA	NA	NA	NA	NA		4.39e-11	10082000	27	1	2	2	2	1	2	2	2	2	2	2	2	2	2	0	0	0	0	0	1	0	1	1	2	2	2
P42225	P42225	P42225	Signal transducer and activator of transcription 1	Stat1	NA	NA	NA	NA	NA	NA	NA	NA	NA	NA	18.5928	18.6168	18.9007	19.1576	18.8911		3.53e-06	3452300	10	1	2	2	2	1	0	0	0	1	1	1	0	0	0	2	2	2	2	2	0	0	0	0	0	0	0
P42567	P42567	P42567	Epidermal growth factor receptor substrate 15	Eps15	NA	18.7016	NA	NA	18.5633	19.7146	19.0932	NA	NA	19.3823	19.1377	19.1815	18.8945	19.2673	NA		6.78e-17	11814000	18	1	5	5	5	0	2	1	1	2	3	4	1	2	4	4	4	3	2	1	0	0	0	0	0	3	0
P45700	P45700	P45700	Mannosyl-oligosaccharide 1,2-alpha-mannosidase IA	Man1a1	NA	21.003	21.1274	20.1395	20.2101	19.938	20.5515	21.1974	NA	NA	20.3917	20.1306	NA	NA	NA		6.04e-32	29010000	24	1	5	5	5	2	3	5	4	5	3	2	4	2	2	5	4	1	2	1	2	1	3	1	1	1	1
P47199	P47199	P47199	Quinone oxidoreductase	Cryz	20.4173	19.5051	NA	20.3389	20.3346	20.4619	20.612	21.1805	20.6636	20.3954	19.4185	19.6463	19.5659	19.7619	NA		2.29e-40	31238000	38	1	6	6	6	3	3	2	5	4	4	5	4	5	3	5	3	2	4	1	2	0	0	2	1	3	3
P47934	P47934	P47934	Carnitine O-acetyltransferase	Crat	19.6179	18.9426	18.8783	19.5158	20.3699	19.1178	18.9437	19.217	19.5222	19.2411	20.5543	20.3461	20.1277	20.7216	20.2875		3.22e-24	20595000	42	1	8	8	8	3	2	3	4	2	3	5	2	4	2	6	5	5	6	4	3	0	0	1	2	2	2
P47962	P47962	P47962	60S ribosomal protein L5	Rpl5	NA	NA	NA	20.4511	20.5313	NA	20.4525	19.7673	20.2364	NA	20.676	20.4299	22.3321	21.4885	22.1894		3.28e-16	48893000	45	1	4	4	4	1	1	1	3	2	1	2	3	3	1	4	4	4	3	3	1	0	0	1	0	0	1
P48758	P48758	P48758	Carbonyl reductase [NADPH] 1	Cbr1	20.1648	20.4043	NA	20.5531	20.5225	19.7518	19.8784	20.8047	20.5044	20.5402	NA	NA	NA	18.697	NA		2.51e-50	27430000	59	1	6	5	5	4	3	2	4	4	5	4	4	4	4	2	2	2	4	1	1	1	1	3	3	3	2
P49182	P49182	P49182	Heparin cofactor 2	Serpind1	NA	NA	18.3408	NA	NA	18.7722	18.7185	19.2057	18.5021	19.0484	NA	18.8847	18.7623	19.0935	NA		2.96e-12	8090000	22	1	2	2	2	1	1	2	1	1	2	2	2	2	2	1	2	2	2	1	1	1	1	0	0	2	2
P49443	P49443	P49443	Protein phosphatase 1A	Ppm1a	NA	NA	19.7719	NA	NA	19.5742	20.3597	NA	19.2342	NA	19.4413	19.7955	NA	18.8769	19.5565		2.01e-12	17118000	32	1	2	2	2	2	0	2	1	1	2	2	1	2	1	2	2	1	2	2	1	0	2	0	1	1	2
P50228	P50228	P50228	C-X-C motif chemokine 5;GCP-2(1-78);GCP-2(9-78)	Cxcl5	20.0105	NA	NA	NA	NA	21.6308	NA	20.3507	22.9137	20.6409	22.0842	22.4103	21.993	22.358	22.728		2.03e-23	165670000	59	1	4	4	4	2	0	1	0	1	3	1	2	3	2	4	4	3	4	2	1	0	0	0	0	2	0
P50543	P50543	P50543	Protein S100-A11	S100a11	NA	NA	21.8285	21.937	22.4618	NA	22.7519	21.7606	22.7247	22.0384	23.011	23.3351	23.0553	23.646	22.6082		1.45e-88	156030000	66	1	3	3	3	1	1	2	3	2	1	2	2	3	3	2	2	3	3	2	2	0	0	0	1	1	3
P50544	P50544	P50544	Very long-chain specific acyl-CoA dehydrogenase, mitochondrial	Acadvl	NA	NA	NA	NA	NA	NA	19.0944	19.4109	NA	19.1742	20.9121	20.756	20.8957	20.35	21.74		4.74e-72	22505000	63	1	9	9	9	0	2	1	1	1	1	2	2	2	2	6	7	5	7	6	0	1	0	1	0	1	1
P50608	P50608	P50608	Fibromodulin	Fmod	19.96	21.0391	20.4228	21.2813	20.1164	20.2273	20.3356	20.8461	20.4663	20.8215	18.8663	20.0935	NA	NA	NA		1.47e-50	35784000	51	1	4	4	4	1	2	2	3	3	3	4	3	2	2	2	2	0	1	1	1	2	2	2	1	0	3
P51150	P51150	P51150	Ras-related protein Rab-7a	Rab7a	18.7848	18.549	19.1621	19.7346	19.4454	20.558	21.5098	19.9799	20.7616	20.5744	20.013	20.3696	20.0117	19.1838	20.0769		2.99e-39	26428000	45	1	6	6	6	2	2	2	4	3	6	4	3	4	4	3	4	4	4	3	1	0	1	1	1	5	3
P51655	P51655	P51655	Glypican-4;Secreted glypican-4	Gpc4	20.1053	20.2439	20.5421	19.8423	19.8839	21.0714	20.2318	20.5562	21.1033	20.1766	18.9761	19.2912	19.1342	18.5974	19.698		9.99e-13	26382000	23	1	6	6	5	3	2	5	3	3	3	4	4	5	3	3	3	2	2	3	1	0	3	0	1	3	0
P51670	P51670	P51670	C-C motif chemokine 9;CCL9(29-101);CCL9(30-101);CCL9(31-101)	Ccl9	NA	NA	NA	NA	NA	19.483	19.2516	18.8101	NA	NA	20.2943	20.1634	20.0757	20.4852	20.3821		2.55e-15	30830000	27	1	5	5	5	1	0	1	0	0	2	3	2	0	1	3	3	2	3	2	0	0	0	0	0	1	0
P52196	P52196	P52196	Thiosulfate sulfurtransferase	Tst	20.5546	18.7216	19.3593	19.3113	19.1888	NA	18.7729	18.8495	18.944	19.0283	NA	NA	NA	NA	NA		5.62e-20	10277000	19	1	5	5	5	3	2	3	3	3	1	2	2	2	2	1	0	0	0	0	3	0	2	0	1	1	0
P53994;P59279	P53994	P53994	Ras-related protein Rab-2A	Rab2a	NA	NA	18.3569	18.6872	18.4293	19.7181	19.6787	18.5706	18.8082	19.5365	18.7522	18.6752	19.0511	18.7737	19.545		4.71e-29	13350000	34	2	4	4	4	1	0	3	3	3	2	4	3	2	3	2	3	3	3	2	0	0	0	1	0	2	2
P54071	P54071	P54071	Isocitrate dehydrogenase [NADP], mitochondrial	Idh2	17.8812	NA	NA	NA	18.6854	18.8598	18.8607	18.9998	NA	NA	18.6319	NA	NA	18.4787	NA		8.91e-53	6844000	27	1	7	6	6	4	1	2	2	3	5	4	4	2	1	5	2	2	3	1	2	0	0	1	0	4	2
P55065	P55065	P55065	Phospholipid transfer protein	Pltp	NA	19.0259	20.9037	19.1648	NA	20.6262	20.6156	19.8644	NA	20.2158	20.0804	19.9466	20.447	20.6471	20.074		7.88e-46	41954000	46	1	8	8	8	1	2	4	2	1	3	6	3	1	2	5	4	3	6	3	0	0	2	0	0	2	2
P56375	P56375	P56375	Acylphosphatase-2	Acyp2	NA	NA	NA	NA	21.2348	20.5973	NA	NA	NA	NA	20.7797	21.0312	21.3957	20.8621	22.6004		1.07e-21	49678000	37	1	4	4	4	1	0	1	1	2	2	1	0	1	1	3	2	2	2	2	2	0	0	1	0	1	1
P56380	P56380	P56380	Bis(5-nucleosyl)-tetraphosphatase [asymmetrical]	Nudt2	NA	NA	NA	NA	NA	NA	18.4489	NA	NA	NA	NA	18.5654	NA	NA	NA		2.05e-28	10434000	27	1	5	5	5	1	0	1	2	1	0	3	1	2	1	2	2	2	3	1	1	0	0	0	0	0	3
P56391	P56391	P56391	Cytochrome c oxidase subunit 6B1	Cox6b1	NA	NA	NA	NA	NA	21.0004	21.5143	21.2378	20.2645	21.1502	21.3526	20.3605	NA	NA	NA		5.62e-15	37025000	37	1	5	5	5	1	2	1	1	2	3	4	3	3	3	3	3	1	2	0	0	1	0	1	0	0	3
P58044	P58044	P58044	Isopentenyl-diphosphate Delta-isomerase 1	Idi1	19.2527	19.6818	NA	19.869	19.6978	18.9456	NA	19.5266	NA	19.5231	19.4034	NA	19.5325	NA	NA		1.77e-63	13680000	34	1	3	3	3	2	2	2	2	2	2	1	2	1	2	2	1	3	1	2	1	1	1	1	1	2	1
P60670	P60670	P60670	Nuclear protein localization protein 4 homolog	Nploc4	NA	NA	18.0771	NA	18.3424	NA	18.257	NA	19.2501	18.4948	18.5586	18.8101	18.72	18.7685	NA		5.5e-14	9001800	39	1	2	2	2	1	1	2	1	2	1	2	1	2	2	2	2	2	2	1	1	0	1	1	1	1	1
P84078;P61205;Q8BSL7;P84084	P84078;P61205;Q8BSL7;P84084	P84078	ADP-ribosylation factor 1;ADP-ribosylation factor 3;ADP-ribosylation factor 2;ADP-ribosylation factor 5	Arf1;Arf3;Arf2;Arf5	19.8318	NA	19.743	20.2864	20.3827	20.7484	21.1525	20.4153	21.169	20.3658	21.1683	20.3821	19.5536	21.162	NA		1.97e-69	44820000	75	4	8	8	5	2	1	2	3	2	3	4	3	3	2	3	3	3	2	1	3	0	2	2	2	3	4
P61290	P61290	P61290	Proteasome activator complex subunit 3	Psme3	NA	NA	18.706	18.118	NA	18.9676	19.3254	19.212	18.9006	19.1654	18.945	19.1457	18.7734	18.9133	NA		7.35e-26	11472000	44	1	2	2	2	1	0	2	2	0	2	2	2	2	2	2	2	2	2	1	0	0	2	0	0	2	3
P61924	P61924	P61924	Coatomer subunit zeta-1	Copz1	NA	NA	19.6401	NA	NA	NA	19.1411	NA	19.7896	NA	20.134	20.1829	20.7763	19.9347	21.0696		1.07e-37	19743000	33	1	6	6	6	2	1	3	1	1	2	3	1	3	1	4	4	3	4	2	1	0	1	0	0	0	2
P62196	P62196	P62196	26S protease regulatory subunit 8	Psmc5	NA	NA	18.5766	NA	NA	NA	NA	NA	NA	NA	18.8361	18.6497	19.3279	18.3637	19.4977		2.22e-05	8421700	11	1	2	2	2	0	0	2	1	1	0	1	1	1	1	2	2	2	2	2	0	0	0	0	0	0	0
P62320	P62320	P62320	Small nuclear ribonucleoprotein Sm D3	Snrpd3	NA	NA	NA	NA	NA	NA	NA	NA	NA	NA	NA	NA	NA	NA	20.7845		1.86e-22	21385000	26	1	4	4	4	1	2	2	0	0	1	1	1	1	1	1	2	1	0	3	1	1	1	0	0	0	0
P62627	P62627	P62627	Dynein light chain roadblock-type 1	Dynlrb1	NA	NA	NA	NA	NA	NA	NA	18.9826	19.4497	NA	18.3394	18.5982	NA	18.8193	18.7361		7.39e-09	11832000	19	1	3	3	3	1	1	0	1	0	1	1	2	2	2	2	2	1	3	2	0	0	0	0	0	0	0
P62806	P62806	P62806	Histone H4	Hist1h4a	20.6974	21.9187	20.636	19.993	NA	20.5715	19.5878	20.3328	20.5939	20.2994	21.7627	20.9003	21.0927	20.7287	21.4513		2.21e-42	85069000	123	1	6	6	6	5	4	3	2	1	2	3	3	3	3	4	3	4	3	4	3	2	1	1	1	1	1
P62821;P61027;Q9DD03;P61028;P55258;Q8K386	P62821	P62821	Ras-related protein Rab-1A	Rab1A	NA	NA	20.5745	21.4539	21.4482	21.477	21.9379	21.2581	22.0015	22.1779	22.0262	21.853	22.0683	22.6509	22.412		6.26e-82	89384000	96	6	7	7	3	0	1	2	3	3	4	6	5	5	5	6	6	5	5	3	0	1	0	3	0	5	6
Q99JI6;P62835	Q99JI6;P62835	Q99JI6	Ras-related protein Rap-1b;Ras-related protein Rap-1A	Rap1b;Rap1a	NA	20.1944	19.4871	20.0031	20.0398	19.9662	20.4035	20.1073	20.0207	NA	20.8558	20.3135	20.1857	20.54	20.7614		2.77e-18	26959000	32	2	4	4	4	1	2	2	3	2	2	4	3	3	1	4	4	3	4	2	0	0	0	0	1	1	3
P62965;P22935	P62965	P62965	Cellular retinoic acid-binding protein 1	Crabp1	20.3582	19.4138	NA	18.8245	NA	19.1063	18.9863	20.2145	18.9462	18.7331	NA	NA	NA	NA	NA		3.91e-39	12630000	24	2	4	4	4	2	2	0	2	1	3	2	2	2	2	0	0	0	0	0	2	1	0	0	1	2	1
P63158;P30681	P63158	P63158	High mobility group protein B1	Hmgb1	20.1863	NA	NA	NA	20.1489	21.8553	21.2514	NA	21.2044	22.2063	21.4233	22.2237	NA	21.3157	NA		7.95e-16	60736000	40	2	4	4	4	3	0	2	2	3	4	4	3	4	4	3	4	2	4	1	0	0	1	0	0	3	2
P63328;P48453;P48455	P63328;P48453	P63328	Serine/threonine-protein phosphatase 2B catalytic subunit alpha isoform;Serine/threonine-protein phosphatase 2B catalytic subunit beta isoform	Ppp3ca;Ppp3cb	NA	NA	NA	NA	NA	NA	NA	19.3772	NA	NA	NA	19.7489	NA	19.7805	20.0129		2.24e-15	17529000	37	3	5	5	5	0	1	3	1	1	2	2	2	2	1	1	3	2	4	3	0	1	2	1	0	1	1
P70180	P70180	P70180	Atrial natriuretic peptide receptor 3	Npr3	NA	18.8839	18.6291	19.6648	19.2724	20.8396	20.2581	19.031	19.7874	20.681	20.8573	20.9202	20.8645	20.9935	21.466		1.39e-50	43068000	80	1	8	8	8	1	3	2	3	3	7	6	2	5	3	6	8	6	6	5	0	0	0	0	1	5	2
P70290	P70290	P70290	55 kDa erythrocyte membrane protein	Mpp1	NA	NA	18.4488	NA	18.387	20.5507	21.1096	19.3505	20.5931	20.431	19.9391	19.7686	19.0923	20.3236	19.2825		6.85e-56	22147000	52	1	7	7	7	1	0	2	1	2	7	5	3	5	4	4	4	2	5	2	0	0	0	1	0	6	5
P70349	P70349	P70349	Histidine triad nucleotide-binding protein 1	Hint1	21.3445	NA	20.8361	NA	NA	NA	NA	22.1422	21.9464	NA	NA	21.027	NA	NA	NA		1.01e-09	54674000	34	1	2	2	2	2	1	2	1	1	1	1	2	2	1	1	2	2	1	1	2	1	1	0	1	1	1
P70387	P70387	P70387	Hereditary hemochromatosis protein homolog	Hfe	NA	NA	NA	NA	NA	18.388	NA	NA	18.3266	NA	20.0629	20.0395	20.6723	20.3285	19.7328		3.92e-09	10896000	11	1	3	3	3	0	0	1	0	1	2	0	1	2	1	2	3	2	3	2	0	0	0	0	0	1	0
P70441	P70441	P70441	Na(+)/H(+) exchange regulatory cofactor NHE-RF1	Slc9a3r1	NA	NA	NA	19.6189	20.0014	NA	20.9652	21.3504	21.5495	22.6996	NA	NA	NA	NA	NA		3.55e-13	32463000	22	1	6	6	6	1	1	1	2	5	1	6	5	6	5	0	0	1	1	1	0	0	0	0	0	1	2
P70695	P70695	P70695	Fructose-1,6-bisphosphatase isozyme 2	Fbp2	21.4017	NA	19.2098	20.633	21.3222	20.6779	20.7068	21.2388	20.9944	NA	NA	NA	NA	NA	NA		7.5e-110	33469000	72	1	8	8	8	8	0	2	4	7	5	6	4	6	3	0	0	0	0	0	6	0	1	2	4	2	5
P80317	P80317	P80317	T-complex protein 1 subunit zeta	Cct6a	NA	NA	19.3262	19.6409	19.7126	20.114	20.251	20.1117	20.0742	NA	19.9868	19.9884	20.0555	20.4865	20.3043		2.59e-79	27915000	76	1	8	8	8	1	1	2	4	3	7	6	4	7	2	6	4	2	4	2	0	0	0	1	2	4	5
P84091	P84091	P84091	AP-2 complex subunit mu	Ap2m1	NA	NA	NA	NA	NA	20.8522	20.9268	NA	20.7859	NA	20.6595	20.5455	NA	20.1182	NA		1.3e-13	26234000	21	1	6	6	6	0	0	2	1	1	3	4	2	3	3	5	5	4	4	3	0	0	0	0	0	1	2
P97328	P97328	P97328	Ketohexokinase	Khk	NA	19.8089	NA	19.7026	19.4633	NA	NA	NA	NA	NA	NA	NA	NA	NA	NA		2.56e-90	10313000	30	1	5	5	5	3	2	1	2	2	1	1	1	2	1	0	0	0	0	0	3	2	1	1	1	1	1
P97333	P97333	P97333	Neuropilin-1	Nrp1	18.9042	18.4552	19.3484	18.9931	18.3825	18.319	18.3828	NA	NA	NA	NA	17.9835	NA	NA	17.7608		3.25e-39	9864100	33	1	6	6	6	2	2	2	2	2	3	2	1	1	1	1	2	1	1	2	2	1	2	2	0	1	0
P97384	P97384	P97384	Annexin A11	Anxa11	19.8998	19.7552	NA	19.9895	20.3188	NA	19.8921	20.0455	21.3516	20.9385	20.7994	NA	21.2265	21.4688	21.6143		6.59e-12	36515000	25	1	3	3	3	2	2	0	2	2	1	2	2	3	2	2	1	3	2	3	1	0	0	0	0	1	0
P97426	P97426	P97426	Eosinophil cationic protein 1	Ear1	NA	NA	18.3239	19.3365	18.9346	18.7333	18.9736	NA	18.6444	19.2709	19.5413	20.1093	20.3912	20.5579	20.106		5.07e-23	13974000	48	1	2	2	1	1	1	2	2	2	2	2	0	2	2	2	2	2	2	2	1	1	1	1	2	1	4
P97494	P97494	P97494	Glutamate--cysteine ligase catalytic subunit	Gclc	19.0606	18.6824	18.5889	19.2262	18.9571	18.7563	18.6	18.9275	18.2359	NA	NA	17.7581	18.0724	NA	18.7578		2.66e-36	11538000	36	1	6	6	6	3	3	4	4	3	3	3	3	3	1	2	2	2	2	2	3	0	1	1	1	2	1
Q00724	Q00724	Q00724	Retinol-binding protein 4	Rbp4	22.3481	21.3542	22.7449	21.936	21.6497	22.2933	21.6005	21.3759	22.3012	21.4611	20.8256	20.4813	20.3335	20.9604	20.9279		1.45e-86	77351000	82	1	8	8	8	4	4	4	4	3	6	5	4	3	3	3	2	2	5	2	4	3	6	5	3	7	4
Q00898	Q00898	Q00898	Alpha-1-antitrypsin 1-5	Serpina1e	22.9541	22.9272	23.449	23.0788	22.4096	22.6061	22.9074	23.3213	22.7958	23.4047	NA	NA	NA	NA	NA		0	131190000	134	1	13	7	7	11	9	13	11	11	13	10	11	13	10	6	6	6	6	6	9	4	13	9	6	6	6
Q00915	Q00915	Q00915	Retinol-binding protein 1	Rbp1	NA	18.7468	18.5516	NA	NA	NA	18.973	19.578	NA	NA	18.7755	NA	NA	NA	NA		6.17e-20	10454000	24	1	4	4	4	1	2	2	0	1	1	3	2	1	0	2	1	0	0	1	1	1	0	0	1	0	1
Q02248	Q02248	Q02248	Catenin beta-1	Ctnnb1	NA	NA	NA	NA	NA	NA	NA	NA	18.6572	NA	NA	NA	NA	NA	NA		1.39e-12	5769200	15	1	5	5	3	1	1	1	2	0	1	1	0	2	1	0	0	0	1	0	0	0	0	0	0	0	0
Q02819	Q02819	Q02819	Nucleobindin-1	Nucb1	20.0471	NA	20.4201	NA	NA	20.6698	20.3596	NA	NA	NA	NA	NA	20.0662	NA	NA		7.21e-18	22667000	38	1	6	6	6	3	1	3	1	1	2	4	1	1	0	1	2	2	1	1	3	0	3	1	0	2	2
Q03734	Q03734	Q03734	Serine protease inhibitor A3M	Serpina3m	NA	21.2963	21.0873	17.9988	18.9484	22.2067	19.8394	19.3786	20.5726	18.5963	20.5232	19.3321	19.0517	21.3755	NA		0	29023000	74	1	10	3	2	7	6	8	7	8	7	8	8	7	7	9	9	7	8	5	1	3	6	0	1	2	5
Q05421	Q05421	Q05421	Cytochrome P450 2E1	Cyp2e1	NA	20.6714	21.601	21.4837	20.7418	20.5371	21.1544	20.508	21.0322	21.3517	NA	NA	NA	NA	NA		1.41e-38	29691000	62	1	6	6	6	1	4	6	4	5	4	5	5	6	5	0	0	0	0	0	1	3	6	4	3	4	3
Q06138	Q06138	Q06138	Calcium-binding protein 39	Cab39	NA	NA	NA	NA	19.5137	NA	NA	19.9248	20.4601	19.9503	19.4932	NA	19.0394	19.7382	NA		1.35e-24	17110000	45	1	5	5	5	1	1	2	2	3	1	2	3	3	4	2	3	2	5	0	0	0	0	1	1	1	1
Q07076	Q07076	Q07076	Annexin A7	Anxa7	20.0939	NA	18.8538	20.4872	20.432	19.4601	NA	19.9584	21.711	21.1743	21.1722	21.2287	21.1334	21.9294	22.2391		1.9e-73	38188000	64	1	7	7	7	2	1	2	1	3	2	1	3	6	3	4	5	6	5	5	2	0	0	2	2	1	0
Q07235	Q07235	Q07235	Glia-derived nexin	Serpine2	NA	NA	17.9549	NA	NA	18.3509	17.96	21.0443	17.5446	18.0917	NA	17.7588	NA	17.5933	NA		1.25e-15	5781600	7	1	3	3	3	1	0	3	0	0	2	2	3	2	3	1	2	1	2	1	0	0	0	0	0	1	0
Q3THE2	Q3THE2	Q3THE2	Myosin regulatory light chain 12B	Myl12b	NA	NA	19.1394	19.3404	NA	20.2526	19.9888	19.853	19.5546	19.8648	19.0891	19.1536	19.2884	19.6355	20.6706		2.25e-13	19365000	40	1	3	3	2	1	1	3	3	1	2	3	3	3	3	3	2	2	2	3	1	0	2	1	0	2	1
Q3THS6;Q91X83	Q3THS6	Q3THS6	S-adenosylmethionine synthase isoform type-2	Mat2a	NA	NA	19.4747	NA	19.5	NA	19.6229	19.5893	NA	20.3507	18.9808	18.8235	NA	19.0679	NA		1.11e-18	15457000	33	2	5	5	5	1	1	2	2	2	1	3	2	3	3	2	3	2	2	1	1	1	1	0	1	1	1
Q3U5Q7	Q3U5Q7	Q3U5Q7	UMP-CMP kinase 2, mitochondrial	Cmpk2	NA	NA	NA	NA	NA	19.0336	NA	19.3205	19.8233	NA	NA	NA	NA	NA	NA		1.09e-49	16939000	36	1	9	9	9	2	0	0	0	0	3	0	2	4	1	0	1	0	1	0	0	0	0	0	0	0	0
Q3UGC7;Q66JS6	Q3UGC7;Q66JS6	Q3UGC7	Eukaryotic translation initiation factor 3 subunit J-A;Eukaryotic translation initiation factor 3 subunit J-B	Eif3j1;Eif3j2	NA	NA	NA	18.5336	NA	19.2532	19.3749	19.2677	20.2714	18.8964	19.0488	NA	NA	18.9361	18.9602		9.42e-09	10279000	16	2	3	3	3	1	0	1	2	1	2	2	2	3	2	2	2	1	2	2	0	0	1	0	0	1	0
Q3UJU9	Q3UJU9	Q3UJU9	Regulator of microtubule dynamics protein 3	Rmdn3	NA	NA	19.3886	NA	NA	19.6155	20.3013	NA	19.2537	19.765	19.8356	19.7091	20.6787	19.6308	20.2707		3.31e-36	15856000	17	1	5	5	5	0	0	3	2	1	2	4	0	3	2	5	3	4	5	2	0	0	1	0	0	1	1
Q3UPH1	Q3UPH1	Q3UPH1	Protein PRRC1	Prrc1	NA	NA	20.2273	20.3251	20.3487	18.721	NA	NA	NA	NA	19.9506	19.473	20.2627	19.849	NA		1.21e-66	21880000	39	1	4	4	4	1	0	2	2	2	2	1	1	1	1	3	3	2	2	1	0	0	1	2	1	3	1
Q60710	Q60710	Q60710	Deoxynucleoside triphosphate triphosphohydrolase SAMHD1	Samhd1	19.3327	NA	NA	19.4413	NA	20.0657	20.2185	19.8973	19.743	20.0742	20.5655	20.5827	20.3255	20.1664	19.8398		2.51e-47	35032000	47	1	14	14	14	2	0	1	2	2	5	3	3	3	3	7	6	4	4	2	0	0	0	0	0	0	1
Q60823	Q60823	Q60823	RAC-beta serine/threonine-protein kinase	Akt2	NA	NA	NA	NA	19.2482	NA	20.1111	19.3587	19.9941	19.694	19.2336	19.4017	NA	18.8397	19.0353		2.15e-12	13256000	19	1	4	4	4	0	1	1	1	2	1	4	2	3	3	2	3	1	3	2	0	0	1	0	0	1	3
Q60870	Q60870	Q60870	Receptor expression-enhancing protein 5	Reep5	21.7823	NA	22.4973	NA	NA	NA	NA	NA	22.9133	21.658	22.9335	24.2752	23.5801	23.8479	24.6888		1.11e-25	194130000	42	1	2	2	2	2	1	2	1	1	1	1	1	2	2	2	2	2	2	2	1	1	1	1	1	1	1
Q60972;Q60973	Q60972;Q60973	Q60972	Histone-binding protein RBBP4;Histone-binding protein RBBP7	Rbbp4;Rbbp7	19.8441	19.7253	NA	NA	NA	20.6097	NA	NA	NA	20.5737	19.5339	19.551	NA	19.2171	20.372		4.47e-23	23773000	41	2	4	4	4	2	2	1	1	1	3	2	1	1	2	3	2	1	2	2	2	1	0	1	0	2	0
Q61176	Q61176	Q61176	Arginase-1	Arg1	NA	NA	NA	22.1512	20.0032	NA	NA	NA	19.2392	NA	21.0419	20.781	20.6601	20.6344	20.0036		1.91e-60	34519000	64	1	9	9	9	0	0	0	8	5	1	1	0	3	0	3	6	6	6	4	0	0	0	8	3	0	0
Q61702	Q61702	Q61702	Inter-alpha-trypsin inhibitor heavy chain H1	Itih1	19.5739	19.8394	19.3629	20.7093	19.8956	19.318	20.0675	20.4119	19.2141	20.1983	19.3056	19.5369	NA	19.4185	19.3942		2.99e-57	20255000	49	1	6	6	6	2	2	2	5	4	3	3	6	5	6	4	4	1	6	2	2	1	2	5	4	1	2
Q61937	Q61937	Q61937	Nucleophosmin	Npm1	NA	20.5534	21.4864	21.3305	21.5103	NA	20.7001	20.4406	NA	20.4701	20.3003	20.4736	20.5499	21.0881	20.7335		1.3e-21	40596000	41	1	4	4	4	2	3	3	2	3	2	3	3	1	2	4	3	3	4	2	3	1	4	2	1	1	1
Q61990;P57722	Q61990;P57722	Q61990	Poly(rC)-binding protein 2;Poly(rC)-binding protein 3	Pcbp2;Pcbp3	NA	NA	NA	NA	NA	19.0438	19.7408	18.9527	19.6058	19.4494	19.0698	18.9414	18.5093	19.7637	19.0212		7.48e-34	12926000	42	2	5	3	3	2	1	2	2	3	4	5	3	4	4	5	3	4	4	4	1	0	0	0	0	3	3
Q62059	Q62059	Q62059	Versican core protein	Vcan	21.143	20.5633	20.8193	20.2067	20.4241	20.8444	19.5214	NA	NA	NA	NA	NA	19.7997	NA	NA		1.77e-15	23229000	38	1	3	3	3	2	2	2	2	2	2	2	1	1	1	1	1	2	1	1	2	0	2	2	1	1	1
Q62264	Q62264	Q62264	Thyroid hormone-inducible hepatic protein	Thrsp	18.9087	NA	19.1204	19.9293	20.9882	19.6103	20.3063	19.9662	20.45	NA	19.8786	20.4674	NA	21.0317	NA		5.25e-20	25260000	41	1	3	3	3	3	1	2	2	2	3	2	2	2	1	2	2	1	2	1	3	0	1	2	2	3	2
Q62468	Q62468	Q62468	Villin-1	Vil1	21.9675	21.1957	19.0465	20.7903	20.9378	21.2933	20.8237	22.3193	21.1142	21.583	NA	NA	NA	18.6287	NA		6.43e-62	44043000	69	1	13	13	13	6	5	4	3	5	7	6	8	7	6	1	0	0	2	0	5	2	0	1	2	6	2
Q640N1;Q9D2L5	Q640N1	Q640N1	Adipocyte enhancer-binding protein 1	Aebp1	NA	20.6055	21.1581	NA	19.7986	20.3551	20.2558	19.9566	NA	19.749	20.8365	20.7742	20.9181	20.9266	20.3629		3.09e-26	26758000	39	2	4	4	4	1	2	4	1	3	2	4	4	1	3	4	4	4	3	3	1	1	2	1	1	3	2
Q64105	Q64105	Q64105	Sepiapterin reductase	Spr	NA	NA	NA	21.8861	25.1461	26.9191	22.6294	26.6375	22.6616	22.4584	NA	NA	NA	NA	NA		7.22e-22	746280000	26	1	3	3	3	1	0	0	2	2	3	2	2	2	2	1	1	0	1	0	0	0	0	1	1	2	2
Q64444	Q64444	Q64444	Carbonic anhydrase 4	Ca4	NA	NA	NA	NA	NA	NA	NA	NA	NA	NA	NA	NA	NA	NA	NA		2.98e-38	5629500	16	1	4	4	4	1	0	0	1	0	0	0	0	0	0	0	0	0	0	0	0	0	0	1	0	0	0
Q64471	Q64471	Q64471	Glutathione S-transferase theta-1	Gstt1	NA	NA	NA	19.3906	NA	19.7053	19.8914	20.9361	NA	19.5437	NA	NA	NA	NA	NA		2.94e-11	22137000	22	1	4	4	4	1	2	0	2	1	3	2	2	2	3	1	1	0	0	0	1	0	0	0	0	1	1
Q64511	Q64511	Q64511	DNA topoisomerase 2-beta	Top2b	NA	NA	NA	NA	NA	NA	NA	NA	NA	NA	NA	NA	NA	NA	NA		2.17e-12	3598900	17	1	3	3	3	0	2	2	2	2	0	1	0	0	0	0	1	1	0	0	0	1	1	0	1	0	0
Q64514	Q64514	Q64514	Tripeptidyl-peptidase 2	Tpp2	NA	NA	18.3584	18.6644	18.4799	18.2747	NA	NA	NA	NA	19.4683	19.1684	19.1648	18.579	19.6122		3.14e-41	8237700	23	1	7	7	7	0	1	2	2	2	2	0	1	1	1	5	5	3	4	4	0	1	0	0	0	0	0
Q6GQT9	Q6GQT9	Q6GQT9	Nodal modulator 1	Nomo1	NA	18.628	NA	NA	NA	NA	NA	NA	NA	NA	NA	NA	NA	NA	NA		4.03e-15	1889100	14	1	5	5	5	0	2	0	0	0	0	0	0	0	0	1	0	0	0	1	0	1	0	0	0	0	0
Q6NZJ6	Q6NZJ6	Q6NZJ6	Eukaryotic translation initiation factor 4 gamma 1	Eif4g1	NA	NA	20.3494	19.4482	NA	20.0368	20.4911	20.0422	19.6707	NA	20.2459	20.4762	20.2386	20.4169	20.5163		1.11e-60	30850000	69	1	8	8	8	1	0	4	2	1	7	3	2	2	0	3	4	4	3	3	0	0	3	1	1	6	3
Q6P1F6;Q6ZWR4;Q8BG02;Q925E7	Q6P1F6	Q6P1F6	Serine/threonine-protein phosphatase 2A 55 kDa regulatory subunit B alpha isoform	Ppp2r2a	19.1134	18.4632	19.4103	NA	20.0519	19.291	19.5675	19.4049	19.9079	18.8149	19.4798	19.3334	20.7283	18.9365	NA		1.41e-39	17560000	44	4	4	4	4	2	2	3	2	2	4	4	3	3	3	2	3	2	2	0	1	0	3	2	0	4	3
Q6P9R2	Q6P9R2	Q6P9R2	Serine/threonine-protein kinase OSR1	Oxsr1	NA	NA	NA	17.7926	18.5559	18.5239	18.7281	18.4839	17.631	19.1921	17.6862	17.8678	18.3063	NA	NA		3.67e-16	6578500	22	1	4	4	4	1	1	0	3	3	2	2	3	2	3	2	2	1	1	0	1	0	0	0	2	2	2
Q6W5C0	Q6W5C0	Q6W5C0	C-X-C motif chemokine 3	Cxcl3	NA	NA	NA	NA	NA	20.6394	NA	NA	22.6109	NA	21.3622	21.3629	21.7302	21.2227	NA		1.24e-47	54987000	48	1	3	3	3	1	0	0	1	1	3	1	1	3	1	3	2	2	3	1	1	0	0	0	0	3	1
Q6WVG3	Q6WVG3	Q6WVG3	BTB/POZ domain-containing protein KCTD12	Kctd12	NA	NA	NA	NA	NA	NA	19.1751	19.3526	NA	NA	19.8072	19.5384	20.417	19.9647	18.8835		2.07e-43	20553000	50	1	6	6	6	1	1	1	1	1	1	3	2	1	1	3	3	4	3	3	0	0	1	1	1	1	2
Q6ZQI3	Q6ZQI3	Q6ZQI3	Malectin	Mlec	NA	21.0992	NA	NA	NA	NA	NA	NA	18.8769	NA	19.4801	19.4997	NA	NA	NA		9.58e-41	18246000	38	1	8	8	8	1	3	1	1	2	1	0	2	2	0	4	3	3	2	4	0	2	1	0	1	1	0
Q6ZWX6	Q6ZWX6	Q6ZWX6	Eukaryotic translation initiation factor 2 subunit 1	Eif2s1	NA	NA	20.2849	NA	19.9311	20.7019	20.7483	20.5449	21.589	20.4739	20.7394	21.0982	21.1195	20.3759	21.4586		9.2e-16	35392000	20	1	5	5	5	1	1	2	2	3	3	4	4	3	3	4	2	4	4	5	1	0	0	0	0	3	1
Q78ZA7	Q78ZA7	Q78ZA7	Nucleosome assembly protein 1-like 4	Nap1l4	NA	NA	NA	18.849	19.2013	NA	19.4633	19.5227	19.2001	19.6718	18.9137	18.9416	18.9058	18.9858	NA		3.03e-17	11379000	31	1	5	4	4	2	1	2	4	4	2	3	3	4	3	3	3	4	3	1	1	0	0	1	2	1	1
Q7TMM9;Q9CWF2;A2AQ07;CON__ENSEMBL:ENSBTAP00000025008	Q7TMM9;Q9CWF2	Q7TMM9	Tubulin beta-2A chain;Tubulin beta-2B chain	Tubb2a;Tubb2b	NA	NA	NA	NA	NA	19.644	NA	NA	NA	NA	20.2859	19.1829	19.779	20.1203	20.8259		3.02e-184	16209000	28	4	17	3	3	11	9	7	10	13	12	12	9	11	10	11	13	12	14	12	0	0	0	0	0	1	0
Q7TMR0	Q7TMR0	Q7TMR0	Lysosomal Pro-X carboxypeptidase	Prcp	18.7993	18.9551	19.1561	18.7503	18.9205	NA	NA	NA	NA	NA	NA	18.9953	19.4315	19.2562	20.2334		1.7e-19	10592000	35	1	5	5	5	3	2	2	2	2	1	1	1	1	0	0	3	3	2	3	3	0	0	0	1	1	0
Q99K70;Q7TT45	Q99K70;Q7TT45	Q99K70	Ras-related GTP-binding protein C;Ras-related GTP-binding protein D	Rragc;Rragd	NA	NA	19.1015	NA	NA	19.4427	18.9488	18.8042	19.2704	19.036	18.8571	18.8273	19.1973	18.6043	19.6491		2.79e-06	11459000	29	2	2	2	2	1	1	2	1	1	2	2	2	2	2	2	2	2	2	2	1	0	1	1	1	2	0
Q80W21	Q80W21	Q80W21	Glutathione S-transferase Mu 7	Gstm7	23.3736	22.7653	21.7418	23.2588	23.1363	22.8692	23.013	23.6447	23.3259	22.8232	NA	NA	NA	NA	NA		0	147830000	197	1	18	8	8	12	12	11	13	13	13	13	13	14	14	9	9	7	9	9	11	6	4	7	12	9	11
Q8BG73	Q8BG73	Q8BG73	SH3 domain-binding glutamic acid-rich-like protein 2	Sh3bgrl2	18.4716	18.1818	NA	18.4275	NA	18.2566	NA	NA	18.1683	NA	18.6048	18.7159	18.7283	NA	NA		8.37e-08	10716000	35	1	2	2	2	2	2	1	2	1	2	1	1	2	1	2	2	2	1	1	1	0	0	1	1	0	1
Q8BH69	Q8BH69	Q8BH69	Selenide, water dikinase 1	Sephs1	NA	NA	NA	19.1529	18.551	NA	18.9071	19.1492	18.8654	19.5032	18.7671	18.9653	18.7524	19.0489	NA		2.76e-15	12854000	39	1	5	5	5	0	1	1	2	3	1	3	2	3	4	2	3	3	4	2	0	1	1	1	1	1	1
Q8BIJ6	Q8BIJ6	Q8BIJ6	Isoleucine--tRNA ligase, mitochondrial	Iars2	19.0982	18.6624	18.8817	NA	NA	18.291	18.2906	NA	18.07	NA	18.9192	18.7778	18.8986	19.621	19.4912		2.32e-15	9186200	33	1	3	3	3	2	2	3	1	1	3	2	1	2	0	3	3	2	3	2	1	1	2	0	0	2	1
Q8BJ56	Q8BJ56	Q8BJ56	Patatin-like phospholipase domain-containing protein 2	Pnpla2	19.4795	NA	NA	19.3829	19.422	19.8709	20.4382	20.2905	19.3873	20.0493	NA	NA	NA	NA	NA		4.68e-36	20651000	24	1	7	7	7	3	0	1	5	2	4	7	4	5	3	0	0	0	0	1	0	0	0	0	0	2	3
Q8BJD1	Q8BJD1	Q8BJD1	Inter-alpha-trypsin inhibitor heavy chain H5	Itih5	NA	20.9206	21.4151	20.1675	20.128	20.9731	20.8926	20.7588	20.1571	21.5311	20.2094	20.6808	NA	19.4443	20.5322		1.32e-18	38092000	36	1	10	10	10	1	3	8	5	4	5	7	7	5	6	5	5	2	6	3	0	1	2	0	1	3	5
Q8BJU0	Q8BJU0	Q8BJU0	Small glutamine-rich tetratricopeptide repeat-containing protein alpha	Sgta	NA	NA	19.771	19.7618	19.9737	NA	20.1272	NA	20.4619	20.0035	20.1076	19.9804	19.988	19.8648	20.4473		3.33e-20	23078000	30	1	4	4	4	1	1	3	2	3	1	4	1	3	2	3	3	2	2	3	1	0	0	1	1	1	0
Q8BX70	Q8BX70	Q8BX70	Vacuolar protein sorting-associated protein 13C	Vps13c	19.9131	19.7231	22.5713	20.6694	20.139	21.6298	22.3102	20.1003	21.6596	21.8503	21.3178	20.9378	21.0995	21.67	21.1538		8.65e-116	62448000	111	1	29	29	29	4	3	21	10	8	21	19	5	13	11	17	14	10	13	7	1	1	18	2	3	10	16
Q8BZF8	Q8BZF8	Q8BZF8	Phosphoglucomutase-like protein 5	Pgm5	NA	NA	NA	19.3817	NA	18.6138	NA	NA	NA	NA	NA	NA	NA	NA	NA		2.53e-30	10888000	30	1	8	8	8	3	1	0	4	1	2	2	2	2	1	1	2	2	2	1	0	0	0	1	0	0	0
Q8C0E2	Q8C0E2	Q8C0E2	Vacuolar protein sorting-associated protein 26B	Vps26b	NA	NA	NA	NA	NA	20.0708	20.3779	NA	20.1392	NA	20.0837	20.1504	NA	20.2433	NA		3.84e-13	22680000	18	1	5	4	4	1	1	1	2	2	2	4	2	4	1	3	3	2	3	2	0	0	0	0	0	1	1
Q8C1B7	Q8C1B7	Q8C1B7	Septin-11	2014-09-11	NA	NA	NA	NA	19.3124	20.1126	20.9414	20.1783	20.4931	20.5153	20.9489	21.0268	21.6011	20.5102	21.0911		6.99e-35	40781000	42	1	7	6	5	1	1	2	1	2	3	3	3	3	3	6	5	4	4	3	0	0	0	1	0	1	2
Q8C6K9	Q8C6K9	Q8C6K9	Collagen alpha-6(VI) chain	Col6a6	18.9559	NA	19.0234	NA	NA	NA	NA	NA	NA	18.783	NA	NA	NA	NA	NA		5.05e-142	5300500	17	1	13	5	5	8	5	8	9	9	5	4	6	4	8	3	2	1	2	1	1	0	2	0	0	0	0
Q8CHH9	Q8CHH9	Q8CHH9	Septin-8	2014-09-08	19.3806	NA	NA	NA	NA	19.9746	19.849	19.1806	19.124	19.6174	20.8471	19.9851	NA	20.2378	20.1136		1.1e-43	27238000	39	1	7	7	6	2	0	1	1	1	3	4	2	4	3	5	4	3	4	3	0	0	0	0	0	1	2
Q8CIN4;Q61036;O88643	Q8CIN4	Q8CIN4	Serine/threonine-protein kinase PAK 2;PAK-2p27;PAK-2p34	Pak2	NA	NA	NA	19.1526	19.183	19.3569	19.3808	19.4506	19.59	19.8133	18.929	19.2769	18.9338	18.9993	19.229		6.56e-37	16813000	55	3	7	7	7	1	1	1	3	2	2	3	2	4	2	5	4	2	4	2	1	1	1	2	1	1	2
Q8K010	Q8K010	Q8K010	5-oxoprolinase	Oplah	19.969	19.7722	20.1639	20.1888	19.5279	NA	18.7403	19.1228	19.0064	19.0327	18.8568	18.5334	18.5137	19.0882	NA		7.49e-22	15249000	37	1	9	9	9	5	3	6	5	5	3	4	2	2	3	3	3	3	3	1	2	1	4	5	2	0	1
Q8K0U4;Q9CZJ2	Q8K0U4	Q8K0U4	Heat shock 70 kDa protein 12A	Hspa12a	NA	NA	19.8319	19.887	19.9638	21.4223	21.5128	20.0958	21.1073	21.3499	20.9708	21.2515	21.0339	21.5077	21.4753		2.54e-114	58128000	93	2	12	12	12	0	1	4	5	7	6	9	5	9	6	9	9	8	8	6	0	0	0	0	0	4	5
Q8K354	Q8K354	Q8K354	Carbonyl reductase [NADPH] 3	Cbr3	20.5083	20.2226	19.824	21.2352	20.7873	19.4968	19.6996	20.7286	19.4188	20.1107	NA	NA	NA	18.4234	NA		1.22e-31	30628000	56	1	8	8	7	4	3	4	5	4	5	4	4	4	4	1	1	1	2	1	3	1	1	3	3	0	1
Q8QZR4	Q8QZR4	Q8QZR4	Out at first protein homolog	Oaf	20.3562	20.1515	20.0207	19.9258	NA	20.6029	19.9036	19.9915	NA	20.2556	NA	NA	NA	19.3624	NA		7.54e-19	25949000	21	1	5	5	5	3	2	3	3	1	4	4	3	0	4	1	1	0	2	1	3	0	1	0	0	2	1
Q8R1B4	Q8R1B4	Q8R1B4	Eukaryotic translation initiation factor 3 subunit C	Eif3c	NA	NA	NA	NA	NA	NA	18.8122	18.4149	18.4027	NA	19.4592	18.9589	18.7795	18.9641	18.9286		6.45e-12	10181000	21	1	4	4	4	1	0	1	1	1	0	3	3	3	1	3	3	4	3	4	0	0	0	0	0	0	1
Q8R1F1	Q8R1F1	Q8R1F1	Niban-like protein 1	Fam129b	19.2482	NA	18.6636	NA	NA	19.5395	19.5374	19.742	19.5537	NA	20.2955	19.9802	20.5104	20.0721	20.0658		1.85e-46	25092000	54	1	8	8	8	2	0	3	0	2	2	5	3	4	2	4	6	3	5	3	1	0	0	0	0	0	2
Q8R1F5	Q8R1F5	Q8R1F5	Putative hydroxypyruvate isomerase	Hyi	NA	NA	NA	NA	NA	NA	NA	NA	NA	NA	NA	NA	NA	NA	NA		5.54e-29	20548000	60	1	6	6	6	0	0	0	0	0	0	0	0	0	0	0	0	0	0	0	0	0	0	0	0	0	0
Q8R2G4	Q8R2G4	Q8R2G4	Ecto-ADP-ribosyltransferase 3	Art3	19.424	20.3599	20.6974	19.6832	19.4707	20.4601	20.5236	20.4111	19.7562	19.681	19.3309	19.1651	NA	18.913	19.2679		2.67e-31	20604000	51	1	7	7	7	3	3	4	3	3	5	6	5	6	2	3	3	1	3	3	3	2	3	2	2	4	7
Q8VBW6	Q8VBW6	Q8VBW6	NEDD8-activating enzyme E1 regulatory subunit	Nae1	NA	NA	NA	18.113	18.2756	NA	18.3722	18.3594	18.4364	NA	NA	18.5303	18.3593	18.1077	18.5097		3.51e-11	8054600	16	1	3	3	3	0	0	0	2	2	2	2	2	2	1	2	2	2	2	2	0	0	0	0	0	1	1
Q8VC30	Q8VC30	Q8VC30	Bifunctional ATP-dependent dihydroxyacetone kinase/FAD-AMP lyase (cyclizing);ATP-dependent dihydroxyacetone kinase;FAD-AMP lyase (cyclizing)	Dak	18.256	NA	NA	18.5801	18.7666	18.7446	18.7189	18.9214	18.4353	19.3503	NA	NA	NA	NA	NA		9.92e-43	6677200	16	1	5	5	5	2	0	0	2	3	4	3	3	3	3	0	1	0	1	0	1	0	0	0	1	3	1
Q91VJ2	Q91VJ2	Q91VJ2	Protein kinase C delta-binding protein	Prkcdbp	NA	NA	20.4335	19.6667	NA	22.2366	22.6128	21.2613	22.0236	22.1918	22.3195	22.2622	22.132	21.9465	21.8577		4.21e-26	90705000	78	1	4	4	4	1	1	2	2	1	4	4	3	4	4	4	4	3	4	3	0	0	0	1	0	4	4
Q91VM5;Q9WV02	Q91VM5;Q9WV02	Q91VM5	RNA binding motif protein, X-linked-like-1;RNA-binding motif protein, X chromosome;RNA-binding motif protein, X chromosome, N-terminally processed	Rbmxl1;Rbmx	18.972	19.0837	NA	NA	NA	19.0066	19.3991	19.1443	19.25	19.7614	NA	NA	NA	NA	NA		3.87e-11	11817000	34	2	4	4	4	2	2	1	1	1	3	2	2	2	3	1	1	1	1	1	0	1	1	1	1	1	3
Q91VW3	Q91VW3	Q91VW3	SH3 domain-binding glutamic acid-rich-like protein 3	Sh3bgrl3	21.0824	21.601	20.7023	NA	21.4188	21.0194	20.5736	21.7656	20.2483	21.6017	20.9996	21.3008	21.7681	20.7012	22.3462		9.62e-63	59517000	70	1	3	3	3	2	2	2	2	2	2	2	2	2	2	2	2	2	2	2	2	2	2	2	2	2	3
Q91WU5	Q91WU5	Q91WU5	Arsenite methyltransferase	As3mt	NA	NA	NA	NA	NA	NA	NA	NA	18.4166	18.0548	NA	17.7932	NA	NA	NA		9.73e-27	8548300	24	1	6	6	6	2	1	0	1	1	3	3	3	3	2	1	3	3	1	1	1	0	0	0	0	1	1
Q91Y97	Q91Y97	Q91Y97	Fructose-bisphosphate aldolase B	Aldob	19.697	NA	NA	NA	19.7415	20.6634	20.2642	21.0942	20.226	20.514	NA	NA	NA	NA	NA		4.68e-22	15714000	12	1	4	3	3	3	1	1	1	3	4	4	3	3	3	2	2	2	2	2	1	0	0	0	0	3	1
Q91YE6	Q91YE6	Q91YE6	Importin-9	Ipo9	NA	NA	NA	18.8299	NA	NA	NA	NA	NA	NA	18.3805	18.2273	18.9332	18.5515	NA		9.98e-17	7346800	15	1	3	3	3	1	0	1	1	0	1	2	0	1	1	3	2	2	3	1	0	0	0	1	0	0	0
Q91YH5;Q8BH66	Q91YH5	Q91YH5	Atlastin-3	Atl3	NA	NA	20.2122	19.6191	19.2824	20.0929	20.1946	NA	20.2176	19.921	20.8518	20.0703	20.1368	20.6114	NA		1.61e-55	28207000	64	2	10	10	10	1	1	5	3	2	3	7	0	5	2	6	6	3	6	1	0	0	4	1	0	4	3
Q91YR9;REV__Q3TVC7	Q91YR9	Q91YR9	Prostaglandin reductase 1	Ptgr1	18.3484	NA	18.413	NA	NA	NA	NA	NA	18.3389	NA	19.3869	NA	19.3471	19.4675	NA		2.27e-18	14125000	33	2	4	4	4	2	1	2	0	0	1	1	1	2	1	2	1	2	2	1	1	0	0	0	0	1	0
Q920E5	Q920E5	Q920E5	Farnesyl pyrophosphate synthase	Fdps	19.7878	21.0817	20.5494	21.1215	20.8193	20.0793	19.6364	20.4511	20.6447	NA	21.7982	21.5345	21.1703	22.0077	20.2161		1.32e-72	47092000	70	1	7	7	7	4	2	3	3	5	4	3	2	2	2	6	6	5	6	4	4	1	2	3	1	3	1
Q921H8;Q8VCH0	Q921H8;Q8VCH0	Q921H8	3-ketoacyl-CoA thiolase A, peroxisomal;3-ketoacyl-CoA thiolase B, peroxisomal	Acaa1a;Acaa1b	18.8031	NA	18.4475	19.3488	20.2866	19.3313	18.7183	19.5426	19.7655	20.2519	18.4903	18.1739	NA	19.2081	NA		6.9e-25	14759000	37	2	5	5	5	2	0	4	5	4	3	4	4	3	5	2	4	2	2	1	1	0	0	1	3	2	1
Q921M3	Q921M3	Q921M3	Splicing factor 3B subunit 3	Sf3b3	NA	NA	19.3468	18.8335	NA	NA	19.1672	NA	19.0453	19.4543	18.7294	18.8605	19.2116	18.8694	19.2531		3.65e-28	17145000	50	1	7	7	7	1	1	4	4	2	1	2	1	2	3	4	3	3	4	2	1	1	2	1	0	0	0
Q921M7	Q921M7	Q921M7	Protein FAM49B	Fam49b	NA	NA	NA	19.6899	19.9708	20.4049	20.7907	NA	20.2167	20.1402	20.6983	21.0554	20.8525	21.2037	20.0402		4.36e-82	44996000	105	1	8	8	8	2	1	2	3	4	4	3	1	3	3	5	5	4	5	4	2	0	2	1	1	3	1
Q922B2	Q922B2	Q922B2	Aspartate--tRNA ligase, cytoplasmic	Dars	18.7124	NA	18.7004	NA	NA	19.6289	19.3138	19.0056	NA	NA	19.2106	19.014	NA	NA	NA		2.88e-17	14364000	25	1	7	7	7	4	0	2	2	2	4	3	3	2	2	3	4	2	2	1	0	0	0	0	1	2	1
Q925F2	Q925F2	Q925F2	Endothelial cell-selective adhesion molecule	Esam	19.6222	20.8437	19.3377	20.2248	19.7693	19.5973	19.4469	19.5197	20.4738	20.4643	19.8805	NA	20.5263	20.0899	NA		6.23e-11	19872000	38	1	2	2	2	2	1	1	1	2	2	2	2	2	1	1	1	1	2	1	2	2	1	3	2	4	2
Q99JR5	Q99JR5	Q99JR5	Tubulointerstitial nephritis antigen-like	Tinagl1	NA	21.2368	NA	21.9494	20.9054	NA	20.2139	20.1773	NA	20.3861	19.8129	NA	20.1459	NA	NA		6.34e-51	50410000	79	1	6	6	6	1	3	1	5	3	1	2	3	1	2	3	1	2	1	1	1	2	1	6	2	1	1
Q99KJ8	Q99KJ8	Q99KJ8	Dynactin subunit 2	Dctn2	19.273	NA	19.0102	19.7142	20.0065	19.9998	20.1571	19.8666	20.7124	20.9174	20.5119	20.1938	NA	19.817	NA		3.6e-34	24963000	37	1	4	4	4	3	1	2	3	2	3	3	4	4	4	3	3	1	2	0	2	0	0	0	1	2	1
Q99LC5	Q99LC5	Q99LC5	Electron transfer flavoprotein subunit alpha, mitochondrial	Etfa	20.3227	19.5682	NA	21.2684	21.6619	20.1061	20.6603	21.0915	21.636	21.4263	21.0823	21.1829	21.1906	21.8238	20.1155		1.43e-26	45613000	86	1	6	6	6	3	2	0	4	4	2	4	4	5	4	3	3	3	5	2	2	1	0	3	4	2	4
Q99LS3	Q99LS3	Q99LS3	Phosphoserine phosphatase	Psph	NA	NA	20.4242	NA	NA	NA	NA	NA	NA	NA	NA	NA	20.3807	NA	NA		2.29e-10	30985000	30	1	4	4	4	1	2	3	2	2	2	2	2	2	2	2	3	3	2	2	1	1	1	0	1	1	0
Q99P87	Q99P87	Q99P87	Resistin	Retn	NA	21.1051	22.4472	22.0886	20.5312	22.3108	21.6933	21.6018	21.4615	22.0696	19.0262	NA	NA	NA	NA		3.1e-74	86077000	61	1	5	5	5	1	2	2	2	3	3	2	2	2	3	2	1	1	1	1	1	1	5	3	1	4	2
Q9CPT4	Q9CPT4	Q9CPT4	UPF0556 protein C19orf10 homolog	D17Wsu104e	NA	NA	NA	NA	NA	NA	NA	NA	NA	NA	NA	NA	20.634	NA	NA		5.02e-09	40175000	27	1	2	2	2	2	2	1	1	1	2	2	2	1	1	2	2	2	1	1	1	1	1	1	0	1	1
Q9CQ65	Q9CQ65	Q9CQ65	S-methyl-5-thioadenosine phosphorylase	Mtap	NA	NA	19.256	19.7293	19.9707	19.0099	19.389	19.664	20.1076	19.8692	19.1414	19.1337	19.1736	19.2097	NA		1.83e-21	17250000	35	1	3	3	3	1	1	2	3	3	2	3	3	3	2	2	2	2	2	1	1	1	1	1	1	1	2
Q9CQE1	Q9CQE1	Q9CQE1	Protein NipSnap homolog 3B	Nipsnap3b	NA	19.608	19.8338	NA	19.7593	19.5739	19.5743	19.4641	19.7466	19.8647	NA	19.7972	19.9053	20.24	NA		7.66e-62	21331000	44	1	5	5	5	1	2	3	1	2	2	2	2	2	2	2	2	3	3	1	1	1	4	0	1	1	0
Q9CQM5	Q9CQM5	Q9CQM5	Thioredoxin domain-containing protein 17	Txndc17	20.2195	20.045	19.8703	19.8701	19.8755	NA	19.8557	20.3428	20.5021	20.1486	19.7627	NA	NA	NA	NA		1.64e-32	24307000	64	1	4	4	4	2	3	2	2	2	3	3	3	2	2	3	2	1	1	1	2	1	2	2	2	2	2
Q9CQN1	Q9CQN1	Q9CQN1	Heat shock protein 75 kDa, mitochondrial	Trap1	20.1159	19.2343	19.8306	19.4499	19.5408	19.7793	19.8965	20.4242	19.7425	19.9886	19.9617	19.7435	19.9396	20.0197	20.3877		3.43e-60	21713000	45	1	7	7	7	5	2	6	3	4	4	5	2	5	2	5	4	6	5	3	4	0	2	2	1	2	3
Q9CR68	Q9CR68	Q9CR68	Cytochrome b-c1 complex subunit Rieske, mitochondrial;Cytochrome b-c1 complex subunit 11	Uqcrfs1	19.8952	20.7959	22.3011	20.1386	20.0975	NA	19.7562	19.0953	NA	NA	18.7	18.6053	19.1784	NA	20.7253		2.86e-74	29875000	42	1	4	4	4	3	3	3	2	2	1	4	1	0	0	1	1	2	0	2	2	1	5	2	2	1	2
Q9CRB6	Q9CRB6	Q9CRB6	Tubulin polymerization-promoting protein family member 3	Tppp3	19.8459	20.4954	NA	NA	NA	21.0891	21.3026	21.4228	20.6971	22.2109	19.5156	19.6022	NA	NA	NA		3.77e-49	40926000	65	1	6	6	6	3	3	3	1	1	3	3	2	3	6	3	4	1	1	1	2	2	1	1	1	3	3
Q9CWS0	Q9CWS0	Q9CWS0	N(G),N(G)-dimethylarginine dimethylaminohydrolase 1	Ddah1	20.6254	NA	NA	NA	NA	21.5763	NA	20.6077	20.4009	NA	NA	NA	NA	NA	20.3483		2.13e-20	21705000	24	1	6	6	6	5	1	0	0	1	2	2	2	2	1	1	0	0	0	2	6	0	0	0	0	2	0
Q9CXA2	Q9CXA2	Q9CXA2	Trans-L-3-hydroxyproline dehydratase	L3hypdh	18.9249	NA	NA	NA	19.1816	18.9635	18.9338	18.9672	19.0815	18.8851	18.3444	18.7506	NA	18.7282	NA		9.66e-20	8442100	18	1	4	4	4	2	1	1	1	3	3	2	2	2	2	2	2	1	2	0	2	0	0	1	1	1	1
Q9CZ04	Q9CZ04	Q9CZ04	COP9 signalosome complex subunit 7a	Cops7a	19.1999	19.3648	19.3197	19.4287	19.3164	19.4291	19.7084	NA	19.3666	19.441	19.4928	19.4914	19.3393	NA	19.5942		1.08e-32	17110000	31	1	3	3	3	2	2	2	2	2	3	2	1	2	2	2	2	2	1	2	1	0	1	0	0	2	1
Q9CZ30	Q9CZ30	Q9CZ30	Obg-like ATPase 1	Ola1	18.7222	NA	18.1604	19.4881	19.2437	19.8124	19.7915	19.4439	20.3991	NA	19.5391	19.5418	NA	20.1653	NA		1.4e-44	18377000	49	1	5	5	5	3	0	2	3	3	4	4	3	4	1	5	3	1	4	0	0	0	0	1	2	3	3
Q9D051	Q9D051	Q9D051	Pyruvate dehydrogenase E1 component subunit beta, mitochondrial	Pdhb	20.0177	18.5415	NA	20.5447	20.4559	NA	18.5566	NA	19.2983	NA	20.0324	20.404	20.3575	20.15	20.8701		2.61e-15	15610000	33	1	4	4	4	3	3	1	4	3	1	2	1	2	1	2	3	2	3	2	3	0	0	4	2	0	1
Q9D0S9	Q9D0S9	Q9D0S9	Histidine triad nucleotide-binding protein 2, mitochondrial	Hint2	19.934	18.9597	20.3554	20.9423	20.1341	20.54	20.4407	20.3532	20.242	20.9444	20.0074	20.6133	20.1957	20.8672	20.1806		5.56e-15	35751000	44	1	4	4	4	2	3	3	3	3	3	3	3	3	3	4	4	3	2	2	2	0	2	2	2	3	2
Q9D172	Q9D172	Q9D172	ES1 protein homolog, mitochondrial	D10Jhu81e	22.185	22.0978	22.2101	22.1966	21.7407	21.9899	22.0184	21.8405	22.173	22.0454	22.1682	22.4428	21.9016	22.3815	NA		9.86e-18	112740000	47	1	4	4	4	2	3	3	3	4	2	3	3	3	3	2	4	2	3	1	1	1	1	1	1	3	2
Q9D1M0	Q9D1M0	Q9D1M0	Protein SEC13 homolog	Sec13	NA	20.1535	NA	19.1455	20.0164	NA	NA	NA	20.6892	NA	21.0053	NA	21.1544	20.863	21.1129		5.59e-67	25209000	40	1	5	5	5	0	2	1	3	3	0	2	1	3	2	3	2	3	4	2	0	1	0	0	0	0	2
Q9D2R0	Q9D2R0	Q9D2R0	Acetoacetyl-CoA synthetase	Aacs	21.0069	20.5683	20.7496	21.4728	21.8406	20.5049	20.7364	21.1848	21.1456	20.7243	19.4918	19.5737	19.8112	19.5896	19.0973		4.01e-33	43369000	81	1	9	9	9	7	4	5	6	7	4	6	6	5	5	2	2	3	5	2	6	2	3	6	7	3	4
Q9D2V7	Q9D2V7	Q9D2V7	Coronin-7	Coro7	18.8864	18.9669	NA	NA	NA	19.1099	18.7816	NA	NA	NA	18.7689	NA	NA	NA	NA		1.42e-20	10621000	33	1	5	5	5	3	3	0	2	1	2	4	1	1	1	5	2	2	0	1	1	0	0	0	1	1	0
Q9D379	Q9D379	Q9D379	Epoxide hydrolase 1	Ephx1	NA	NA	NA	NA	19.1264	NA	19.1594	NA	NA	NA	21.3577	21.2697	21.5547	21.4448	21.9668		4.27e-24	36243000	71	1	10	10	10	0	2	2	1	2	1	5	1	2	1	7	7	7	7	4	0	0	0	0	0	1	0
Q9D7X3	Q9D7X3	Q9D7X3	Dual specificity protein phosphatase 3	Dusp3	NA	NA	NA	19.0276	19.402	19.5094	19.6751	19.2175	19.281	19.5034	19.7316	19.0599	19.2019	19.1764	18.993		6.64e-68	19140000	43	1	5	5	5	0	1	1	2	3	3	3	2	2	2	3	3	2	2	2	0	0	0	1	1	2	2
Q9D892	Q9D892	Q9D892	Inosine triphosphate pyrophosphatase	Itpa	18.9024	NA	NA	NA	18.9302	19.0106	19.3494	19.6471	19.9772	19.4386	NA	19.8541	NA	NA	NA		8.8e-43	21036000	43	1	3	3	3	1	1	2	2	2	2	2	2	3	2	2	3	2	3	2	1	0	1	1	1	1	1
Q9D8Y0;Q9D4J1	Q9D8Y0	Q9D8Y0	EF-hand domain-containing protein D2	Efhd2	NA	NA	NA	17.795	17.706	18.7773	18.2233	17.7894	NA	18.3644	18.0358	18.295	18.7097	18.9964	20.8506		5.72e-15	11845000	32	2	5	5	5	0	0	1	2	2	2	3	3	1	2	3	3	3	2	2	0	0	0	0	0	1	1
Q9D906	Q9D906	Q9D906	Ubiquitin-like modifier-activating enzyme ATG7	Atg7	NA	NA	NA	18.4873	18.3784	17.8521	17.9799	18.3077	18.694	18.5405	17.8157	17.7106	18.8997	NA	NA		3.19e-08	6887800	28	1	3	3	3	0	1	1	2	2	2	2	2	2	2	2	2	2	1	1	0	0	1	1	1	0	1
Q9DBG6	Q9DBG6	Q9DBG6	Dolichyl-diphosphooligosaccharide--protein glycosyltransferase subunit 2	Rpn2	NA	20.3717	NA	19.5711	NA	NA	NA	NA	NA	NA	NA	NA	NA	NA	NA		6.42e-92	22536000	48	1	11	11	11	2	4	1	4	1	0	0	1	0	0	0	1	1	0	1	1	3	0	1	0	0	0
Q9DBG9	Q9DBG9	Q9DBG9	Tax1-binding protein 3	Tax1bp3	NA	NA	NA	20.6315	20.2692	20.1669	20.2677	20.8095	20.3523	21.1946	20.3359	20.4627	20.0159	20.6094	20.1282		3.49e-32	34436000	30	1	2	2	2	1	0	1	2	2	2	2	2	2	2	2	2	2	2	2	0	0	0	1	0	2	1
Q9DCL9	Q9DCL9	Q9DCL9	Multifunctional protein ADE2;Phosphoribosylaminoimidazole-succinocarboxamide synthase;Phosphoribosylaminoimidazole carboxylase	Paics	19.2943	NA	NA	19.1384	NA	19.9519	19.9866	19.6234	19.3745	19.6103	19.4627	19.344	18.9543	19.4234	19.8909		1.01e-13	20638000	41	1	6	6	6	2	0	1	2	1	4	3	2	3	2	2	3	3	2	3	0	0	0	0	0	3	2
Q9DCM2	Q9DCM2	Q9DCM2	Glutathione S-transferase kappa 1	Gstk1	NA	18.612	20.2125	19.6878	20.3505	NA	19.2632	NA	NA	NA	19.0161	19.1873	19.1614	NA	18.6955		4.28e-47	15743000	47	1	6	6	6	0	2	4	2	4	0	3	1	1	1	4	2	3	1	3	0	0	3	2	3	0	2
Q9DCU9	Q9DCU9	Q9DCU9	Probable 4-hydroxy-2-oxoglutarate aldolase, mitochondrial	Hoga1	18.8573	18.7178	NA	NA	NA	NA	NA	18.3098	NA	NA	NA	18.6467	NA	NA	18.5564		1.63e-17	4787400	18	1	3	3	3	2	2	1	1	1	1	1	2	0	0	1	2	1	1	2	2	1	0	0	1	0	0
Q9DCV4	Q9DCV4	Q9DCV4	Regulator of microtubule dynamics protein 1	Rmdn1	NA	NA	19.1903	19.0411	18.9623	NA	19.9415	19.3138	19.8855	19.9412	19.6325	19.5497	19.6067	19.5964	NA		4.23e-16	16834000	39	1	5	5	5	1	0	2	3	2	2	2	2	3	4	3	2	3	3	1	1	0	1	2	1	2	2
Q9DCW4	Q9DCW4	Q9DCW4	Electron transfer flavoprotein subunit beta	Etfb	NA	19.0392	NA	20.5637	20.7365	20.0156	20.258	20.5647	20.509	20.2567	20.3534	20.3028	19.4575	19.9438	20.2604		2.87e-32	28887000	61	1	8	8	8	1	2	0	4	5	2	6	6	4	7	6	6	5	6	3	1	0	0	2	2	2	2
Q9DD06	Q9DD06	Q9DD06	Retinoic acid receptor responder protein 2	Rarres2	NA	NA	19.9703	NA	NA	NA	21.3775	21.0474	19.3972	19.7003	18.8289	18.793	NA	18.2571	NA		2.06e-61	19033000	17	1	4	4	4	1	1	3	1	0	1	2	3	3	3	3	3	0	4	0	0	0	1	0	0	1	2
Q9EPL8	Q9EPL8	Q9EPL8	Importin-7	Ipo7	18.7091	NA	18.8687	20.0084	20.0362	19.5778	19.8368	NA	19.8032	19.9679	19.3972	18.6925	NA	20.1525	NA		5.91e-18	20086000	33	1	6	6	6	2	1	4	5	2	3	5	4	5	3	3	3	3	4	4	2	0	0	2	1	1	2
Q9EQK5	Q9EQK5	Q9EQK5	Major vault protein	Mvp	NA	21.4921	NA	NA	20.2131	NA	20.9663	20.3504	NA	NA	21.5138	20.725	21.1852	20.364	21.2476		1.06e-30	38596000	38	1	11	11	11	1	3	2	3	2	1	5	2	1	1	8	7	6	7	2	0	0	1	0	0	0	1
Q9ET22	Q9ET22	Q9ET22	Dipeptidyl peptidase 2	Dpp7	NA	18.8635	19.2398	19.3721	18.505	NA	NA	17.8884	18.2819	NA	17.8355	18.3279	18.8632	NA	18.7392		5.23e-15	9074600	39	1	3	3	3	1	3	2	2	3	1	2	3	3	1	3	2	2	1	3	0	1	2	2	1	1	1
Q9JHU9	Q9JHU9	Q9JHU9	Inositol-3-phosphate synthase 1	Isyna1	21.2576	20.618	20.0591	20.2556	20.27	20.7755	NA	20.5999	19.9644	20.417	19.5282	NA	19.8188	NA	NA		3.25e-55	35744000	53	1	10	10	10	7	5	3	7	5	6	3	2	5	3	3	2	3	3	1	5	2	1	1	1	2	0
Q9JIL4	Q9JIL4	Q9JIL4	Na(+)/H(+) exchange regulatory cofactor NHE-RF3	Pdzk1	NA	NA	NA	NA	19.7024	19.8232	20.1639	21.0104	19.5831	20.1599	NA	NA	NA	NA	NA		9.93e-19	17813000	24	1	7	7	7	2	1	0	2	3	3	3	4	3	3	0	0	1	0	0	2	0	0	0	0	1	1
Q9JM62	Q9JM62	Q9JM62	Receptor expression-enhancing protein 6	Reep6	19.1259	19.6882	20.5169	20.2903	19.3919	20.5741	20.9501	19.4593	20.6506	21.1553	21.3046	20.7597	20.5153	20.7173	19.1754		7.14e-25	34071000	85	1	2	2	2	2	2	2	2	2	2	2	2	2	2	2	2	2	2	2	1	3	3	3	4	2	3
Q9JMD3	Q9JMD3	Q9JMD3	PCTP-like protein	Stard10	NA	NA	NA	NA	NA	18.9132	19.3198	20.2923	19.3385	18.6406	NA	NA	NA	NA	NA		1.37e-25	8087400	19	1	3	3	3	1	0	0	0	1	2	2	2	2	2	0	0	0	0	0	1	0	0	0	0	1	2
Q9QXG4	Q9QXG4	Q9QXG4	Acetyl-coenzyme A synthetase, cytoplasmic	Acss2	18.9634	19.0691	19.0219	19.2302	20.4208	NA	18.8433	18.8802	19.0807	18.8425	20.2154	19.9265	19.6004	19.8393	19.2856		4.84e-30	14352000	26	1	5	5	5	2	2	2	3	3	1	3	2	3	2	4	3	3	3	2	1	0	1	1	2	1	1
Q9QXT0	Q9QXT0	Q9QXT0	Protein canopy homolog 2	Cnpy2	NA	19.6652	21.8119	20.156	20.2391	NA	19.9119	19.7936	NA	19.4093	19.1173	19.3225	19.7561	19.0546	19.531		4.25e-21	22276000	36	1	3	3	3	1	2	3	3	2	1	3	3	1	2	3	2	2	2	2	1	1	2	1	1	0	1
Q9QYG0	Q9QYG0	Q9QYG0	Protein NDRG2	Ndrg2	NA	NA	19.0987	20.0433	20.1673	20.6518	20.9065	20.218	20.8888	20.7586	20.5677	20.4128	20.7222	19.9007	19.6646		1.52e-35	45839000	57	1	4	4	4	0	1	2	4	4	2	4	2	4	4	4	4	2	4	2	0	1	1	1	1	2	2
Q9QZE7	Q9QZE7	Q9QZE7	Translin-associated protein X	Tsnax	NA	NA	NA	NA	19.5141	NA	NA	18.9241	19.0471	NA	NA	19.4434	19.6284	19.3736	NA		1.89e-13	14794000	30	1	5	5	5	1	1	1	1	2	0	1	2	3	0	1	3	2	3	1	0	0	1	0	1	0	0
Q9R0M5	Q9R0M5	Q9R0M5	Thiamin pyrophosphokinase 1	Tpk1	18.6335	NA	NA	NA	NA	NA	NA	NA	NA	NA	NA	NA	NA	NA	NA		1.14e-08	7894700	10	1	4	4	4	2	1	1	2	2	1	2	2	2	2	2	1	2	1	0	1	0	0	0	0	0	0
Q9R0P5	Q9R0P5	Q9R0P5	Destrin	Dstn	NA	NA	20.4458	20.9543	NA	21.9648	21.8521	21.7407	22.1404	21.5591	21.4032	20.9099	NA	21.43	21.537		2.64e-40	69479000	93	1	6	6	6	2	2	2	4	2	6	3	5	4	4	4	3	1	2	2	2	2	1	4	1	4	3
Q9R118	Q9R118	Q9R118	Serine protease HTRA1	Htra1	NA	NA	18.3623	NA	NA	19.4471	18.4347	18.6151	18.1787	18.708	NA	NA	NA	17.6895	17.5726		0.00033356	5112900	15	1	2	2	2	1	1	2	1	1	2	2	2	2	2	1	1	0	2	2	1	0	1	0	0	2	1
Q9R1J0	Q9R1J0	Q9R1J0	Sterol-4-alpha-carboxylate 3-dehydrogenase, decarboxylating	Nsdhl	NA	NA	NA	NA	NA	NA	NA	NA	NA	NA	18.8674	18.7605	19.6451	18.9576	18.6995		1.58e-06	4899800	8	1	3	3	3	0	0	1	1	1	1	2	0	0	0	2	2	3	3	2	0	0	0	0	0	0	0
Q9R1Z7	Q9R1Z7	Q9R1Z7	6-pyruvoyl tetrahydrobiopterin synthase	Pts	NA	20.2303	20.0438	19.1339	20.8168	NA	20.1858	20.5556	NA	NA	19.4675	NA	NA	NA	NA		1.19e-20	23432000	19	1	2	2	2	1	2	2	2	2	1	2	2	1	1	2	1	1	1	1	1	0	0	1	1	0	0
Q9WTQ5	Q9WTQ5	Q9WTQ5	A-kinase anchor protein 12	Akap12	NA	NA	NA	NA	NA	19.7737	20.4978	NA	21.1621	21.5659	20.4926	20.476	20.2272	20.7939	NA		1.39e-138	40220000	71	1	9	9	9	0	1	1	2	2	5	7	2	4	5	4	4	3	4	3	0	0	0	1	1	4	3
Q9WV54	Q9WV54	Q9WV54	Acid ceramidase;Acid ceramidase subunit alpha;Acid ceramidase subunit beta	Asah1	NA	NA	NA	NA	18.9517	18.1661	18.2252	NA	18.1801	NA	NA	NA	19.0497	18.7611	20.9211		2.28e-22	13717000	28	1	6	6	6	1	0	2	2	3	2	3	2	4	0	2	3	2	3	2	0	0	0	0	0	1	0
Q9WV55	Q9WV55	Q9WV55	Vesicle-associated membrane protein-associated protein A	Vapa	NA	19.571	19.7176	19.8837	19.82	NA	NA	19.9499	NA	19.9396	20.191	20.173	19.7393	19.8577	20.567		3.41e-10	25315000	40	1	3	3	2	1	3	2	2	3	2	2	2	1	2	3	3	2	2	2	1	1	1	0	1	0	0
Q9WVC3	Q9WVC3	Q9WVC3	Caveolin-2	Cav2	21.1495	20.9928	20.6601	NA	21.1058	21.0614	21.0597	21.2529	21.4584	21.0424	20.8458	NA	NA	NA	NA		3.66e-12	66179000	39	1	3	3	3	2	3	2	1	2	2	2	2	1	3	2	1	1	2	1	1	2	2	0	1	1	0
Q9WVJ2	Q9WVJ2	Q9WVJ2	26S proteasome non-ATPase regulatory subunit 13	Psmd13	20.605	NA	20.5178	20.0962	20.0342	21.2332	20.9737	20.4428	20.5422	20.6246	21.1848	20.8119	20.9611	20.8787	21.5814		1.96e-18	44873000	40	1	8	8	8	2	1	4	2	4	5	3	2	3	3	6	6	5	6	5	0	0	0	0	0	5	2
Q9Z0N1;Q9Z0N2	Q9Z0N1;Q9Z0N2	Q9Z0N1	Eukaryotic translation initiation factor 2 subunit 3, X-linked;Eukaryotic translation initiation factor 2 subunit 3, Y-linked	Eif2s3x;Eif2s3y	NA	NA	19.3206	19.1381	18.8245	19.9147	20.3043	20.0691	20.5399	20.1102	20.8564	20.4238	20.4362	20.9696	20.7543		4.43e-36	25269000	37	2	6	6	6	0	0	2	2	2	4	4	4	4	3	5	4	4	5	4	0	0	0	0	0	2	1
Q9Z0P5	Q9Z0P5	Q9Z0P5	Twinfilin-2	Twf2	NA	NA	NA	20.309	19.7389	NA	19.8785	19.8993	19.8941	19.6637	19.9941	20.0657	NA	19.8774	19.6137		2.94e-34	25237000	38	1	6	6	6	1	0	1	2	2	2	4	2	4	3	5	3	1	2	2	1	0	0	2	0	1	1
Q9Z1T1	Q9Z1T1	Q9Z1T1	AP-3 complex subunit beta-1	Ap3b1	18.8504	18.8482	18.9536	NA	NA	18.7232	18.9483	18.7401	NA	18.6944	19.9724	19.6846	19.0716	19.5025	19.3508		2.94e-10	13522000	16	1	3	3	3	3	2	2	1	1	2	3	2	1	2	3	3	3	3	2	1	0	0	0	0	0	0
Q9Z2I8	Q9Z2I8	Q9Z2I8	Succinyl-CoA ligase [GDP-forming] subunit beta, mitochondrial	Suclg2	18.975	NA	18.1261	NA	NA	19.4242	19.5925	19.3973	NA	20.3134	18.7625	18.3958	18.2962	19.0492	18.6601		2.15e-30	10255000	25	1	4	4	4	2	0	2	1	1	3	3	2	1	3	3	2	2	3	2	1	0	0	0	0	3	3
Q9Z2I9	Q9Z2I9	Q9Z2I9	Succinyl-CoA ligase [ADP-forming] subunit beta, mitochondrial	Sucla2	NA	NA	NA	19.2653	20.0481	20.9214	NA	NA	20.2901	19.7559	21.7281	21.4476	21.5185	21.7119	22.5839		1.55e-65	34064000	38	1	6	6	6	1	0	1	3	3	3	3	2	3	4	5	5	3	5	3	1	0	0	0	1	2	2
Q9Z2V4	Q9Z2V4	Q9Z2V4	Phosphoenolpyruvate carboxykinase, cytosolic [GTP]	Pck1	NA	NA	18.0354	19.7332	19.5772	19.2831	19.7297	19.4484	19.1666	19.4359	NA	17.8581	NA	18.9662	NA		1.13e-53	11327000	45	1	6	6	6	1	1	2	4	3	4	6	3	5	3	1	3	0	4	1	1	0	1	3	3	3	6
[truncated: 20 more columns]
