# Supplementary material for: Adipokinome Signatures in Obese Mouse Models Reflect Adipose Tissue Health and Are Associated with Serum Lipid Composition
Source: Int J Mol Sci. 2019 May 24;20(10):2559. doi: 10.3390/ijms20102559 (PMC6567124; doi:10.3390/ijms20102559)
Supplement: Supplementary file 1 [file ijms-20-02559-s001.zip › IJMS Table S3 .xlsx]

## Sheet: statistics
Supplemental table 3: Differential abundance of adipokines from C57Bl6 (C57), alb-SREBP-1c (alb) and obob. Only proteins with a minimum of two peptide spectrum matches (PSMs) over all replicates were considered for calculation of significant different proteins.
	mean values			fold change			ANOVA		post hoc test (ANOVA)			t-test difference			Welch p value			Welch Significance (FDR=5%, S0=0.8)
Majority protein IDs	C57	alb	obob	alb vs. C57	obob vs. C57	alb vs. obob	pvalue	pvalueFDR	alb vs. C57	obob vs. C57	obob vs. alb	alb vs. C57	obob vs. C57	obob vs. alb	-Log welch p value alb vs. C57	-Log welch p value obob vs. C57	-Log welch p value obob vs. C57	alb vs. C57	obob vs. C57	obob vs. alb
P03958	129537	131036	484547	1.01157	3.74062	0.270429	0.00121731	0.00207423	0.754416	0.0732933	0.00328452	-0.42536	0.91652	1.34188	0.514954	1.25924	3.89969			+
Q61696	192274	309118	194647	1.6077	1.01234	1.5881	0.409955	0.414759	1	1	1	-0.00202	0.00426	0.00628	0.00187479	0.00422126	0.00706565
Q9D8Y0	220617	329833	686581	1.49504	3.11209	0.480399	0.00253013	0.00380991	0.786235	0.0342901	0.386207	0.60488	1.52796	0.92308	0.837588	1.47045	0.810762		+
P05063	251516	571138		2.27078			0.0093119	0.0119989	0.0275796	0.997713	0.0712665	1.37426	0.17876	-1.1955	1.7946	0.256585	1.58868			+
Q07235	254076	644476	209766	2.53655	0.825604	3.07236	0.214868	0.224398	0.747633	0.942269	0.246691	0.55524	-0.36734	-0.92258	0.369523	0.696933	0.64873
P13597	274706	337073	241607	1.22703	0.879511	1.39513	0.00778541	0.0104478	1	0.999999	1	-0.01318	-0.03364	-0.02046	0.0138921	0.0334526	0.0239512
Q8VBW6	300413	343447	342642	1.14325	1.14057	1.00235	0.0189415	0.0228179	0.208677	0.0601215	0.986482	0.452	0.57474	0.12274	0.870975	1.1872	0.35138
P60670	304449	435395	431021	1.43011	1.41574	1.01015	0.313015	0.324284	0.999756	0.332267	0.483908	0.08526	0.64286	0.5576	0.0783095	2.74999	0.678824
Q6P9R2	306208	395941	258080	1.29305	0.842826	1.53418	0.0385248	0.0437629	0.0321643	0.870697	0.28359	0.77308	0.26158	-0.5115	1.27277	0.463919	0.924087
P54071	331494	491994	385757	1.48417	1.16369	1.2754	0.00749954	0.0101695	0.590391	0.999992	0.675329	0.42894	0.03664	-0.3923	0.64109	0.0487344	0.550834
P49182	331995	479427	496019	1.44408	1.49406	0.96655	0.000688643	0.00125605	0.00855386	0.0570178	0.957881	1.19368	0.93588	-0.2578	2.21221	1.6543	0.496513
Q9R118	336979	439106	203157	1.30307	0.602876	2.16142	0.0109572	0.0139113	0.0203866	1	0.0172762	0.83598	-0.01718	-0.85316	1.86053	0.0351784	1.91158
Q8BG73	337803	303876	421175	0.899568	1.24681	0.721498	0.153843	0.163301	1	0.93399	0.919819	-0.01912	0.37506	0.39418	0.0236672	0.607289	1.0493
Q91YR9	341390	331558	692461	0.971199	2.02836	0.478811	0.000130429	0.000281508	0.990112	0.151865	0.0451051	-0.2419	1.02628	1.26818	0.36925	1.60962	2.01847			+
P70290	350300	1.4925e+06	881456	4.26064	2.51629	1.69323	2.58888e-08	1.86256e-07	1.70273e-06	0.000320398	0.278403	2.45056	1.7248	-0.72576	3.7032	3.34529	1.07589	+	+
Q9D906	354120	324990	311427	0.917742	0.879439	1.04355	0.32015	0.329043	0.989364	1	0.983849	0.23362	-0.02282	-0.25644	0.310239	0.0204263	0.357026
P61290	356058	570844	506617	1.60324	1.42285	1.12678	3.14241e-09	2.8065e-08	3.17348e-05	0.00111185	0.698651	1.0611	0.8113	-0.2498	2.27889	1.82726	1.06243
P53994	370270	662096	523291	1.78814	1.41327	1.26526	3.31146e-05	8.7825e-05	0.00108703	0.0191996	0.836703	1.1985	0.89552	-0.30298	1.96924	1.57331	0.485795
Q64514	372381	317127	619058	0.85162	1.66243	0.512273	0.00024052	0.000475532	0.991599	0.0043932	0.00106474	-0.16172	1.15936	1.32108	0.193986	1.92734	3.24031		+	+
Q3UGC7	379463	737899	517974	1.94459	1.36502	1.42459	0.00889628	0.011637	0.00918714	0.598019	0.264729	1.65732	0.69724	-0.96008	3.09488	0.927579	1.34253	+
Q8VC30	383637	478006		1.24599			0.00686644	0.00940956	0.241524	0.768317	0.0158552	0.67682	-0.39394	-1.07076	1.17788	0.572554	2.57213			+
P27612	386123	367029	470367	0.950548	1.21818	0.780303	0.131574	0.140237	0.57121	0.113586	0.90094	0.67372	1.095	0.42128	0.633352	1.08304	1.01924
P62196	390943		522981		1.33774	#VALUE!	0.00157307	0.00262855	0.999736	0.00788217	0.00401456	-0.0833	1.161	1.2443	0.0835131	1.82119	2.53473		+	+
Q9Z2I8	400685	871890	413641	2.176	1.03234	2.10784	0.0249331	0.029353	0.0301492	0.443589	0.69589	1.40356	0.78984	-0.61372	1.38166	1.17089	0.576168
Q6GQT9	405123						2.45479e-10	3.17895e-09	0.935493	0.983337	0.999834	-0.2345	-0.17014	0.06436	0.379985	0.286464	0.145571
Q9R0M5	406670						6.01729e-08	3.62437e-07	0.746133	0.999002	0.914047	0.357	0.09612	-0.26088	0.61917	0.106966	0.531392
P42567	406841	701005	572424	1.72304	1.407	1.22462	0.031784	0.0365869	0.352987	0.255418	0.999937	0.84562	0.93236	0.08674	0.855348	1.27769	0.0616712
Q00915	412061	648607	448734	1.57405	1.089	1.44542	3.32311e-05	8.7825e-05	0.950342	0.999733	0.855695	0.38538	-0.12438	-0.50976	0.286011	0.0929882	0.437161
Q922B2	427751	662919	568045	1.54978	1.32798	1.16702	0.363015	0.371624	0.947545	0.999971	0.892369	0.41688	-0.08466	-0.50154	0.405709	0.0674838	0.40021
O70133	443878	345773	300188	0.778981	0.676285	1.15185	0.000238175	0.000475532	0.999738	0.9865	0.99907	0.09246	0.21242	0.11996	0.0664872	0.171581	0.259239
Q9DCU9	453026	324937	397958	0.717258	0.878443	0.816511	2.43745e-05	6.57603e-05	0.998306	0.9956	0.939345	-0.13592	0.16632	0.30224	0.123418	0.142725	0.500718
Q91YE6	465977		383225		0.822412		0.0276265	0.0320864	0.948876	0.261108	0.752064	0.31974	0.81488	0.49514	0.386743	1.17791	1.48452
P97333	476202	334409	240628	0.702241	0.505306	1.38973	2.35387e-11	3.38696e-10	0.00728217	0.00512553	0.999989	-0.97722	-1.01348	-0.03626	2.0309	2.63135	0.0529189		+
Q3TW96	483356	671241	827691	1.38871	1.71238	0.810981	0.0168662	0.0208805	0.899842	0.504812	0.955207	0.39022	0.66556	0.27534	0.703005	1.11651	0.321464
Q8BH69	483486	573423	485481	1.18602	1.00413	1.18114	0.0141936	0.0175054	0.276743	0.506981	0.99784	0.93286	0.74918	-0.18368	0.938137	0.750978	0.216898
Q9Z1T1	484089	450163	766737	0.929918	1.58388	0.587115	0.000444026	0.000845608	0.999995	0.0494107	0.0377547	-0.03814	0.95728	0.99542	0.0407505	2.2324	1.83716		+	+
Q8BIJ6	486376	305516	595431	0.628148	1.22422	0.513101	0.0393006	0.0442558	0.973087	0.167227	0.0362607	-0.24298	0.80526	1.04824	0.275987	1.08976	2.82569			+
Q9D892	494759	751971	947719	1.51987	1.91552	0.793453	0.000174554	0.000370569	0.0391154	0.880975	0.31286	1.38976	0.47224	-0.91752	1.85334	0.41586	1.18316
P97494	496795	411860	313525	0.829035	0.631095	1.31365	4.33272e-08	2.87737e-07	0.353623	0.0421699	0.86121	-0.59454	-0.92682	-0.33228	0.792855	2.03206	0.356714
P97426	497064	498230	1.18829e+06	1.00234	2.39061	0.419284	4.49838e-06	1.40371e-05	0.905488	0.000429362	0.00530957	0.3696	1.8375	1.4679	0.34977	2.26513	2.68134		+	+
Q7TMR0	497152		772134		1.55311		2.10937e-05	5.81199e-05	0.00479512	0.982875	0.000911302	-1.28712	0.21218	1.4993	3.02544	0.198462	1.76447	+		+
Q9D2V7	498492	508211	446686	1.0195	0.896073	1.13774	0.00962158	0.0123366	0.999788	0.999997	0.998772	0.13174	-0.05738	-0.18912	0.0943453	0.0444989	0.187951
Q7M6Y3	500805	1.35994e+06	1.15047e+06	2.7155	2.29724	1.18207	0.0038483	0.00530228	0.00216167	0.0176344	0.896668	1.45213	1.15957	-0.29256	1.85507	1.56336	0.419041	+	+
P26369	501747	553658	437216	1.10346	0.871387	1.26633	0.00705154	0.00961236	0.533528	0.710506	0.999682	0.56202	0.46696	-0.09506	0.708156	0.705097	0.119581
Q9CQW1	502432	834233	863183	1.66039	1.71801	0.966461	0.00693709	0.00912703	0.0967986	0.0840186	0.999999	0.72482	0.74374	0.01892	2.2075	1.8807	0.0312151	+	+
P35585	504116	918190	945540	1.82139	1.87564	0.971075	0.00045761	0.000745283	0.0578137	0.0443278	0.999587	0.813487	0.887192	0.073705	1.95405	2.25878	0.111299	+	+
Q9WV54	507026	299187	990827	0.590082	1.95419	0.301957	0.002201	0.00337409	0.990288	0.419369	0.773853	0.33778	1.0827	0.74492	0.338813	0.742526	0.513128
Q8VD75	510970	865762	1.59738e+06	1.69435	3.12618	0.541987	1.59712e-06	5.01136e-06	0.0611638	8.28812e-06	0.00715954	0.725775	1.6445	0.91872	1.40761	4.25291	1.7661		+	+
P41160	512426	676669		1.32052			0.0238439	0.0281989	0.71196	0.641629	0.0650866	0.5965	-0.64558	-1.24208	0.753424	0.961949	2.21968			+
Q9DBZ5	513518	751697	944527	1.46382	1.83933	0.795845	0.000184965	0.000330965	0.0141955	4.41041e-05	0.174749	0.531225	0.86532	0.334095	1.52097	3.28423	0.913227		+
Q6P1B1	516415	446576	547521	0.864761	1.06023	0.815632	0.0228347	0.0277574	0.855859	0.999652	0.618757	-0.21308	0.05715	0.27023	1.25494	0.113765	0.664481
Q8R1F1	518977	792351	1.20293e+06	1.52676	2.3179	0.658682	5.78653e-08	3.62437e-07	0.018515	3.89812e-05	0.155176	1.14774	1.96856	0.82082	1.59645	2.5231	1.69142		+
Q9CZ30	520391	981028	900316	1.88517	1.73008	1.08965	0.00757197	0.0102143	0.787147	0.968639	0.995178	0.57802	0.34854	-0.22948	0.453555	0.319139	0.135588
Q8C6K9	520683	451073		0.86631			2.03277e-06	7.31232e-06	0.750645	0.905571	0.999367	-0.48066	-0.36218	0.11848	0.559935	0.494985	0.15606
Q8JZN5	529068	397550	2.73834e+06	0.751415	5.17577	0.145179	8.11999e-10	8.78792e-09	0.614697	3.08165e-08	2.24225e-09	-0.3937	2.39982	2.79352	0.5209	3.29532	4.15323		+	+
P01878	533599	660569	461272	1.23795	0.864454	1.43206	4.9604e-06	1.51146e-05	0.369394	1	0.39377	0.9382	0.02126	-0.91694	1.56987	0.0185534	1.56062
Q91VM5	534908	661946		1.23749			0.0740629	0.0812809	0.155034	0.998574	0.0710871	1.25938	-0.19718	-1.45656	1.45031	0.17373	4.24819			+
O88531	536084	506875	513961	0.945514	0.958732	0.986213	0.000126652	0.000275654	1	0.999999	0.999995	-0.01502	0.04058	0.0556	0.01196	0.0400679	0.0561664
Q9ET22	536655	280672	369344	0.523003	0.688234	0.75992	0.00415304	0.00597576	0.373291	0.799812	0.976165	-0.7048	-0.44706	0.25774	0.946063	0.469283	0.367346
Q78ZA7	537490	728389	501909	1.35517	0.933802	1.45124	0.0183724	0.0223402	0.218537	0.852281	0.841938	0.90912	0.45012	-0.459	0.960305	0.451895	0.472326
Q9CXY6	541801	819980	738521	1.51343	1.36308	1.1103	0.000135422	0.000248954	0.0351943	0.20661	0.948796	0.597253	0.451858	-0.145395	1.92445	1.45376	0.726317
Q9CXA2	546155	512675	402713	0.938699	0.73736	1.27305	0.0680218	0.0749687	0.288549	0.98213	0.676897	0.8672	0.2734	-0.5938	1.01072	0.254325	1.6427
Q9Z0Z4	547929	431310	484340	0.787164	0.883947	0.890511	0.00506012	0.00679068	0.647365	0.959231	0.96933	-0.339275	-0.181925	0.15735	1.11232	0.505944	0.560124
Q9DCV4	549472	908464	792821	1.65334	1.44288	1.14586	0.207974	0.218078	0.405377	0.460094	0.999999	0.9587	0.91118	-0.04752	0.938799	1.03203	0.039478
P08505	550180	1.63178e+06	5.42661e+06	2.9659	9.86335	0.3007	1.38896e-06	4.43807e-06	0.21433	0.00038722	0.057836	1.51398	3.35818	1.8442	1.53089	3.2816	2.23007	+	+	+
Q99K70	562503	569249	552362	1.01199	0.981973	1.03057	0.044018	0.0493536	0.100764	0.139919	0.999978	1.19264	1.11924	-0.0734	1.78944	1.6932	0.128911		+
Q9Z0N1	565316	1.2079e+06	1.7092e+06	2.13668	3.02345	0.706704	3.72346e-07	1.85457e-06	0.00138088	4.93885e-05	0.753244	1.70676	2.20718	0.50042	2.01217	2.46025	1.92397	+	+
Q921M3	566949	616020	524288	1.08655	0.924753	1.17496	3.6487e-06	1.16668e-05	0.9989	0.738523	0.912061	0.1477	0.54294	0.39524	0.104017	0.842344	0.374153
Q9D379	572295	585537	3.04986e+06	1.02314	5.32917	0.191988	2.83803e-08	1.98662e-07	0.986734	5.30648e-07	2.23748e-06	0.30756	3.80898	3.50142	0.239084	3.28686	4.01569		+	+
O08788	573765	805258	885773	1.40346	1.54379	0.909102	7.70866e-06	2.24331e-05	0.00115098	0.000351522	0.996459	1.5697	1.73028	0.16058	1.75808	1.84527	0.489426		+
P70180	588401	1.25044e+06	2.15551e+06	2.12514	3.66334	0.580111	4.02534e-07	1.9671e-06	0.0364302	0.000169592	0.262678	1.3097	2.21058	0.90088	1.5867	2.68651	1.31071		+
Q8CIN4	588989	756214	554723	1.28392	0.941824	1.36323	0.00306195	0.00453168	0.0232552	0.215381	0.879938	1.40024	0.95552	-0.44472	1.47505	1.00701	2.36251
Q8JZQ9	601083	861540	937077	1.43331	1.55898	0.91939	0.0401942	0.0467423	0.133021	0.0570173	0.997391	0.596555	0.693055	0.0965	0.895566	1.04597	0.240592
P51150	601621	1.78059e+06	1.03429e+06	2.95966	1.71917	1.72156	2.39306e-09	2.34374e-08	0.000116033	0.0749173	0.108245	1.54156	0.79582	-0.74574	2.80149	1.58059	1.32485	+
P21845	609176	605346		0.993713			6.58606e-08	3.87679e-07	0.986953	0.99999	0.995974	0.28626	0.06466	-0.2216	0.185268	0.0396004	0.364246
P32921	609261	517876	566405	0.850007	0.929659	0.914321	0.074625	0.0815522	0.403226	0.986961	0.779892	0.76856	0.25212	-0.51644	1.00854	0.208409	0.569718
Q9DCL9	610002	868158	714251	1.4232	1.1709	1.21548	1.14275e-05	3.25246e-05	0.00173864	0.0160487	0.936599	1.44124	1.14696	-0.29428	1.68919	1.3644	0.796799
P20918	612479		644098	#VALUE!	1.05163	#VALUE!	2.27619e-08	1.68438e-07	0.932633	0.422963	0.0842472	-0.46646	0.94822	1.41468	0.535681	1.36055	2.14734			+
Q9D7X3	613588	714654	626871	1.16471	1.02165	1.14003	0.000102955	0.000229873	0.0309109	0.0868765	0.996341	1.40328	1.19856	-0.20472	1.23649	1.05465	0.640743
Q61206	617344	836372	820870	1.35479	1.32968	1.01889	0.231587	0.244332	0.331149	0.454051	0.999861	0.45979	0.40899	-0.0508	1.08518	0.846382	0.0989872
Q9Z204	618003	1.08577e+06	661395	1.7569	1.07021	1.64163	0.000216037	0.000378488	0.0135733	0.988075	0.0188437	0.83764	0.14068	-0.69696	1.07415	0.159951	2.06341			+
P35330	620089	580154	673802	0.935598	1.08662	0.861015	0.710081	0.710081	0.999969	0.809747	0.8902	0.07444	0.51158	0.43714	0.0553285	0.546337	0.740596
Q3THE2	620640	992303	852941	1.59884	1.37429	1.16339	0.000101409	0.000228391	0.00142301	0.0131669	0.937546	1.6781	1.34278	-0.33532	1.81295	1.44412	0.480315		+
Q60823	622710	924316	578871	1.48435	0.929601	1.59676	0.00569415	0.00801514	0.0491962	0.278483	0.940352	1.42732	1.00864	-0.41868	1.15011	1.12587	0.273051
P61202	633208	691017	710943	1.0913	1.12277	0.971972	0.622786	0.629351	0.975368	0.943172	0.999981	0.140825	0.17215	0.031325	0.406351	0.430336	0.0825214
P47811	635730	680923	769270	1.07109	1.21006	0.885154	0.000301668	0.000508591	0.942536	0.11729	0.399174	0.08726	0.27745	0.19019	0.274145	1.5984	0.75733
O35344	639140	816669	1.21915e+06	1.27776	1.90749	0.669867	0.0562477	0.0638616	0.771589	0.0361012	0.255849	0.362507	0.897967	0.53546	0.743635	1.73707	1.2725		+
Q9Z2V4	640801	704097	374868	1.09878	0.584998	1.87826	0.0011093	0.00193477	0.19013	0.780788	0.0120859	0.80012	-0.43122	-1.23134	0.854486	0.360544	1.97525			+
Q8BHG1	645580	606539	892748	0.939525	1.38286	0.679407	0.00768889	0.00988598	0.994992	0.22245	0.0845517	-0.104825	0.45556	0.560385	0.35463	2.11488	2.02175			+
Q8BWY3	647286	821185	668508	1.26866	1.03279	1.22838	0.0843587	0.0927945	0.736322	0.999997	0.855002	0.3154	0.0301333	-0.285267	0.67085	0.0369996	0.407295
Q8C1B7	651046	1.46169e+06	2.21381e+06	2.24514	3.40039	0.66026	1.43979e-06	5.56575e-06	0.00150921	0.000105176	0.884765	2.49216	3.07964	0.58748	2.68797	3.19843	1.47309	+	+
P29621	656031	605753	236061	0.92336	0.359832	2.56609	0.00160972	0.00263778	0.639438	0.566063	0.0385364	0.59236	-0.63804	-1.2304	0.584403	0.631966	3.92232			+
Q9CZ04	658048	737574	732399	1.12085	1.11299	1.00707	0.00162608	0.00263778	0.990941	0.998107	0.999979	-0.20412	-0.14602	0.0581	0.213971	0.183128	0.0427613
P23591	668057	671589	531295	1.00529	0.795284	1.26406	2.35711e-05	5.45387e-05	1	0.560509	0.503533	0.00079	-0.32435	-0.32514	0.00181144	1.42735	1.38214
Q6P1F6	678074	711494	907653	1.04929	1.33857	0.783884	0.0270713	0.0315832	0.859305	0.91249	0.999992	0.48638	0.42742	-0.05896	0.464068	0.306098	0.0457284
Q60963	680844	551208	1.83758e+06	0.809595	2.69898	0.299964	0.00104044	0.00159392	0.995885	0.388595	0.117928	-0.315517	1.21371	1.52923	0.628572	1.36537	1.72573		+	+
Q8CHH9	682562	788903	1.32375e+06	1.1558	1.93939	0.595958	0.00228867	0.00348685	0.0840775	0.0307303	0.996798	1.50246	1.7505	0.24804	2.14082	1.5837	0.173764		+
P26040	682664	2.29076e+06	328263	3.35562	0.480856	6.97844	4.77852e-07	2.21006e-06	8.30577e-05	0.963496	1.1874e-05	2.73864	-0.3839	-3.12254	2.7865	0.347535	5.62869	+		+
Q8BZF8	683082	401155		0.587272			5.95686e-08	3.62437e-07	0.999998	1	0.999995	0.03566	-0.0056	-0.04126	0.0251338	0.00425849	0.045994
Q60710	686082	1.05508e+06	1.31026e+06	1.53783	1.90977	0.805244	6.42658e-05	0.000157027	0.0115365	0.0023127	0.984059	1.66308	1.95932	0.29624	1.73343	2.04145	0.956728		+
Q3UJU9	686357	902854	1.1096e+06	1.31543	1.61665	0.813674	3.47794e-06	1.12598e-05	0.117463	0.0013784	0.403968	1.10868	1.91228	0.8036	0.897438	2.65723	0.65733		+
Q64471	687309	1.14948e+06		1.67244			0.001009	0.00177775	0.242463	0.992339	0.0844878	1.38004	-0.34348	-1.72352	0.952925	0.402193	1.24409			+
Q921H8	690394	798896	423203	1.15716	0.612988	1.88774	0.000183403	0.000384562	0.714761	0.324172	0.0195424	0.51952	-0.76526	-1.28478	0.534118	0.815737	1.95134			+
Q99KB8	691794	752286	763011	1.08744	1.10294	0.985945	0.000834801	0.00130876	0.998876	0.988796	0.999878	0.105975	0.1732	0.067225	0.112771	0.245505	0.0792975
A3KMP2	701181	668671	440735	0.953636	0.628561	1.51717	2.48345e-09	2.34374e-08	0.999668	0.00262021	0.00534872	-0.05426	-0.80568	-0.75142	0.0998717	1.96842	1.95752
Q8BJ56	705692	1.08656e+06		1.53971			8.13551e-05	0.000190072	0.101857	0.519111	0.00187457	1.40602	-0.89118	-2.2972	1.27563	0.782188	3.99746			+
P70202	711566	1.03499e+06	1.01504e+06	1.45453	1.42649	1.01966	0.000371183	0.000613457	0.254498	0.266821	0.99999	0.546792	0.515967	-0.030825	1.59318	1.63985	0.162507
P14733	713820	939871	750895	1.31668	1.05194	1.25167	0.000111587	0.000247018	0.698491	0.901392	0.998251	0.84968	0.60718	-0.2425	0.571116	0.537645	0.133115
Q9QXG4	722432	494338	917184	0.684269	1.26958	0.538974	0.000213892	0.000436204	0.490767	0.884899	0.0800281	-0.71692	0.43236	1.14928	0.956766	0.664365	1.8967			+
O88685	730174	938826	846926	1.28576	1.1599	1.10851	0.00712389	0.00931893	0.67741	0.959228	0.98867	0.403815	0.236675	-0.16714	0.716487	0.332001	0.318254
P30412	732860	554492	1.39091e+06	0.756615	1.89792	0.398655	4.10486e-07	1.56498e-06	0.404441	0.00354201	3.03072e-05	-0.42888	0.93594	1.36482	0.78101	2.48028	2.87558		+	+
Q3THS6	735011	977770	510275	1.33028	0.694242	1.91616	0.00189734	0.0029964	0.930787	0.998885	0.992258	0.53264	0.21234	-0.3203	0.306849	0.163023	0.199039
Q8VDQ1	743945	815296	896093	1.09591	1.20451	0.909833	0.0167263	0.0207456	0.982722	0.872507	0.996678	0.19446	0.338255	0.143795	0.321333	0.633448	0.697034
Q3TXS7	744432	844483	801865	1.1344	1.07715	1.05315	0.203514	0.216416	0.94676	0.989513	0.999762	0.264	0.189125	-0.074875	0.256428	0.176995	0.305538
O89103	746399	483783	592197	0.648155	0.793405	0.816928	0.00249503	0.00377903	0.981428	1	0.982832	-0.32494	-0.00574	0.3192	0.280387	0.00374074	0.403056
Q06138	748530	1.15028e+06	717111	1.53672	0.958026	1.60405	0.46985	0.473507	0.473082	0.822768	0.99013	1.2641	0.84808	-0.41602	0.922822	0.737531	0.235828
Q9QZE7	748737	519553	734219	0.693905	0.98061	0.707626	0.00814025	0.0108119	0.988158	0.583105	0.908517	0.3491	0.91738	0.56828	0.249473	0.843602	0.508776
Q8CGP2	758663						4.03424e-16	3.48289e-14	0.991523	0.986064	1	-0.17966	-0.20054	-0.02088	0.1488	0.168418	0.029821
Q9EPL8	759287	914832	759864	1.20486	1.00076	1.20394	0.18399	0.193713	0.999384	0.998285	0.974053	0.191	-0.23624	-0.42724	0.102689	0.15066	0.259194
Q3UPL0	761474	1.20416e+06	1.56566e+06	1.58135	2.0561	0.769104	0.000110181	0.000206512	0.027301	0.000305916	0.326855	0.65728	1.03768	0.3804	2.36773	3.5466	1.41701		+
P16332	761938	1.17323e+06	2.17e+06	1.53979	2.848	0.540658	5.71392e-07	2.01791e-06	0.0277615	7.17525e-07	0.00144193	0.63246	1.50428	0.87182	2.45952	4.31633	2.83871		+	+
A6X935	765945	546493	540533	0.713487	0.705707	1.01103	0.00220162	0.00337409	0.315795	0.99897	0.520685	-0.83398	-0.14632	0.68766	1.04092	0.228722	0.894553
Q99KJ8	768740	1.37444e+06	1.20606e+06	1.78791	1.56888	1.13961	0.118678	0.127015	0.513532	1	0.550394	1.12066	0.03868	-1.08198	1.56923	0.0196903	0.860006
P80317	778002	1.15488e+06	1.18656e+06	1.48442	1.52514	0.973304	0.00082637	0.00148632	0.459855	0.0997689	0.938123	0.91502	1.37096	0.45594	0.718432	1.36683	0.449681		+
P52196	778617	489819		0.629089			1.43115e-07	7.88655e-07	0.379771	0.000436584	0.0495058	-0.71946	-1.84234	-1.12288	1.05704	2.79414	2.59116		+	+
P47934	778993	611022	1.40544e+06	0.784374	1.80418	0.434755	1.39168e-06	5.46128e-06	0.957973	0.0529199	0.00787762	-0.25654	0.94254	1.19908	0.385457	1.66559	4.53894			+
Q9WVK4	784334	1.89606e+06	1.00698e+06	2.41741	1.28387	1.88291	0.00182188	0.00265757	0.00275186	0.670322	0.0541135	1.29685	0.44115	-0.8557	1.99097	0.675176	1.82334	+		+
P35564	802058	375692	665293	0.46841	0.829483	0.564701	0.00409745	0.00592872	0.589083	0.826222	0.99822	-0.96296	-0.71758	0.24538	0.969145	0.57029	0.193127
Q5FWK3	815442	1.61777e+06	1.82141e+06	1.98392	2.23365	0.888194	1.76194e-07	7.7832e-07	4.06465e-06	3.00586e-07	0.660342	0.985953	1.16129	0.17534	3.14038	3.01936	0.933044	+	+
P61924	817070	742219	1.46797e+06	0.908391	1.79663	0.505609	1.32571e-06	5.28243e-06	0.631992	4.23282e-05	0.00195738	0.6555	2.5371	1.8816	0.499225	2.57817	2.16212		+	+
P58044	818414	671187	725891	0.820108	0.886949	0.924639	0.000350877	0.000681009	0.927985	0.748231	0.998345	-0.47864	-0.68374	-0.2051	0.345511	0.526679	0.136099
Q9JHR7	825734	916776	1.14689e+06	1.11026	1.38894	0.799355	0.0323496	0.0382158	0.990411	0.514624	0.865358	0.195425	0.5471	0.351675	0.171862	0.655705	0.480292
P21180	828659	612698		0.739385			0.00601204	0.00841685	1	0.0360839	0.0350692	0.00578	-1.45442	-1.4602	0.00415504	1.5321	5.08589		+	+
P97328	831521						1.22033e-08	9.57776e-08	0.0493985	0.251047	0.956085	-1.36756	-0.99526	0.3723	1.19569	0.846158	0.807782
Q9CQN1	832862	1.04006e+06	1.06786e+06	1.24878	1.28216	0.973968	6.12675e-07	2.69039e-06	0.788055	0.691184	0.999976	0.33192	0.37614	0.04422	0.880173	1.08159	0.101748
P62965	835593	648242		0.775786			2.58248e-06	8.80082e-06	0.847585	0.338861	0.0369767	0.55174	-0.97486	-1.5266	0.356863	0.726266	2.7309			+
O09174	835962	808630		0.967305			8.83162e-07	3.68934e-06	0.94085	0.0219517	0.00252424	0.31992	-1.22084	-1.54076	0.291754	1.42687	3.32128			+
Q9CQ65	840921	826525	587779	0.982881	0.69897	1.40618	0.00469748	0.00672181	0.490965	0.999999	0.549967	0.63676	0.03462	-0.60214	0.635751	0.025444	1.37121
Q8BJW6	848903	1.25626e+06	1.47762e+06	1.47987	1.74062	0.850193	4.22268e-05	8.90598e-05	0.173896	0.0226865	0.890397	0.564285	0.792685	0.2284	2.30855	2.9294	0.805532		+
Q9JIL4	853126	1.23432e+06		1.44682			0.00666047	0.00917586	0.197568	0.952958	0.0351998	1.78964	-0.64072	-2.43036	2.46113	0.869539	3.59093	+		+
Q9JHU4	855578	863059	851821	1.00874	0.995609	1.01319	0.075028	0.0832129	0.998688	0.999181	1	0.178407	0.161787	-0.01662	0.101125	0.0911677	0.0264697
Q9Z2I9	857130	1.38448e+06	3.81197e+06	1.61525	4.44736	0.363192	9.63239e-06	2.77199e-05	0.654678	0.000186965	0.00782171	0.9432	3.36316	2.41996	0.530269	2.55866	1.85704		+	+
Q91Y97	863252	1.5765e+06		1.82623			0.000799297	0.00144768	0.00615565	0.982336	0.00116297	2.21046	-0.37644	-2.5869	1.79835	0.249395	4.87453	+		+
Q9Z1N5	864091	2.28254e+06	1.1937e+06	2.64155	1.38145	1.91215	5.61023e-05	0.000113387	4.9094e-05	0.469916	0.00213375	1.39645	0.42209	-0.97436	4.65656	0.966962	2.30863	+		+
P61161	873148	2.56042e+06	3.57489e+06	2.9324	4.09425	0.716223	9.97169e-09	7.11809e-08	1.81809e-05	2.10221e-07	0.259563	1.52922	2.0221	0.49288	3.70991	4.87531	1.2507	+	+
Q9CQE1	873671	823735	1.0438e+06	0.942843	1.19472	0.789173	0.276325	0.287422	0.62738	0.919372	0.991162	0.82426	0.5167	-0.30756	0.664519	0.320894	0.308959
Q9WV55	883491	1.00918e+06	1.15158e+06	1.14227	1.30344	0.87635	0.0221913	0.0264864	0.656388	0.425782	0.0242261	-0.60646	0.75914	1.3656	0.43163	0.860628	1.32106			+
Q91YH5	885879	1.13257e+06	1.43704e+06	1.27848	1.62217	0.788128	0.0238321	0.0281989	0.893805	0.434704	0.95903	0.64784	1.15674	0.5089	0.437245	1.08582	0.39179
Q60817	888067	2.26211e+06	2.3565e+06	2.54722	2.65351	0.959944	0.000702353	0.00111151	0.0107388	0.00586115	0.999763	1.32925	1.41965	0.0904	2.24089	2.57095	0.111722	+	+
P47968	888123	866362	1.08721e+06	0.975498	1.22416	0.796869	0.492616	0.502348	0.999996	0.492884	0.505683	-0.0221667	0.2942	0.316367	0.0536905	0.915872	1.35556
Q9DB05	890839	1.46182e+06	1.52035e+06	1.64094	1.70665	0.961498	0.0489308	0.0560283	0.0754413	0.0418689	0.999386	0.712507	0.782367	0.06986	1.17035	1.27403	0.115145		+
P49443	895231	914258	718591	1.02125	0.802688	1.27229	0.118033	0.126849	0.182832	0.251839	0.999964	1.5328	1.4156	-0.1172	1.2043	1.08315	0.0728839
P49442	900892	861601	955860	0.956387	1.06102	0.901388	9.39355e-07	3.07926e-06	0.999615	0.99719	0.974503	-0.05948	0.095335	0.154815	0.228101	0.481049	1.15892
Q00493	902946	959906	609279	1.06308	0.674768	1.57548	0.000197834	0.000351529	0.999251	0.503526	0.296569	0.088275	-0.519758	-0.608033	0.0990562	0.887588	1.2209			+
Q60972	903974	1.58035e+06	873415	1.74822	0.966194	1.80939	0.0270619	0.0315832	0.976519	0.800288	0.993961	0.53756	0.93496	0.3974	0.256121	0.706898	0.209752
Q9R0E2	907534	1.02342e+06	1.17311e+06	1.12769	1.29264	0.872397	0.514141	0.523503	0.971395	0.553669	0.945952	0.18165	0.382455	0.200805	0.342868	0.920262	0.497457
P70441	927373	3.6505e+06		3.93639			0.00930023	0.0119989	0.133283	0.960319	0.0234597	2.36564	-0.74582	-3.11146	1.25924	0.540937	1.69537			+
Q9D1M0	935593	1.69071e+06	2.15349e+06	1.8071	2.30173	0.785105	0.166111	0.175603	0.999717	0.308431	0.192851	-0.22866	1.71264	1.9413	0.0911434	0.914863	1.2081			+
Q921M7	936666	1.39409e+06	1.85348e+06	1.48836	1.9788	0.75215	0.00356582	0.00521778	0.326179	0.0114208	0.572401	1.24886	2.23864	0.98978	0.778783	1.9625	0.720427		+
Q9D8U8	936723	1.22525e+06	766781	1.30802	0.818579	1.59791	0.00469848	0.0063562	0.529735	0.770229	0.0378332	0.383805	-0.294035	-0.67784	0.804496	0.564215	1.73302			+
Q8BJU0	937764	1.21354e+06	1.11772e+06	1.29407	1.1919	1.08573	0.0194852	0.0233642	0.999705	0.356859	0.519607	0.16442	1.16472	1.0003	0.0660284	0.960215	0.652482
Q91VD9	937789	666374	543907	0.71058	0.579988	1.22516	2.72355e-05	6.21599e-05	0.573449	0.153147	0.945649	-0.45782	-0.70354	-0.24572	0.601571	1.14012	0.37841		+
Q9QYG0	939813	1.70965e+06	1.29796e+06	1.81913	1.38109	1.31718	4.41944e-07	2.11969e-06	0.00324912	0.0335139	0.916149	1.85492	1.42378	-0.43114	1.34392	1.02623	0.940945
Q9DCM2	949277	629218	534505	0.662839	0.563065	1.1772	0.00111305	0.00193477	0.125388	0.95547	0.48668	-1.3044	-0.41772	0.88668	1.05853	0.289967	1.23168
Q8VDK1	953027	1.01176e+06	1.01173e+06	1.06163	1.0616	1.00003	0.00367065	0.00508885	0.987001	0.995961	0.99999	0.1173	0.09094	-0.02636	0.283387	0.160416	0.0565733
O08746	963423	796058	414158	0.826281	0.429882	1.92211	1.77697e-05	4.24323e-05	0.758805	0.00334543	0.0646705	-0.338715	-1.20514	-0.866425	0.501182	3.94371	1.29451		+	+
Q8K0U4	975140	2.37099e+06	2.51917e+06	2.43144	2.58339	0.94118	7.39951e-06	2.20284e-05	0.00132016	0.000582891	0.999403	2.1043	2.25452	0.15022	1.80952	1.84363	0.211046	+	+
Q9JM62	977496	1.65787e+06	1.63606e+06	1.69603	1.67372	1.01333	2.63363e-06	8.83071e-06	0.42439	0.518423	0.999983	0.75524	0.69182	-0.06342	1.03434	0.798155	0.0486667
Q9EQH2	987643	506950	450462	0.513293	0.456098	1.1254	0.000210122	0.000369088	0.0227283	0.00635122	0.999477	-1.04802	-1.14532	-0.0973	1.35003	2.91332	0.091856	+	+
P63094	988099	1.40496e+06	1.24579e+06	1.42188	1.2608	1.12776	0.00510783	0.0068274	0.37189	0.740064	0.97629	0.47304	0.32456	-0.14848	1.33734	1.28077	0.326281
O88543	991737	1.29755e+06	1.12161e+06	1.30836	1.13096	1.15687	0.522962	0.531678	0.84015	0.980666	0.992123	0.511	0.29908	-0.21192	0.353065	0.193429	0.262477
Q8K010	1.00951e+06	517928	446441	0.513049	0.442235	1.16013	6.31117e-05	0.000155676	0.0310815	0.0165166	0.999747	-1.18502	-1.28434	-0.09932	2.2911	3.6709	0.130315		+
Q9WTI7	1.01316e+06	1.50023e+06	697012	1.48074	0.687957	2.15237	0.00434515	0.00592601	0.639889	0.497823	0.0204155	0.47067	-0.54179	-1.01246	0.629582	1.14394	1.56707			+
Q62422	1.01368e+06	1.19237e+06	1.39744e+06	1.17628	1.37858	0.853258	0.130298	0.141244	0.875993	0.54695	0.993613	0.369475	0.54226	0.172785	0.382121	0.553989	0.275491
Q99JI6	1.01586e+06	1.15113e+06	1.53909e+06	1.13316	1.51507	0.74793	0.0137779	0.0170741	0.999939	0.518548	0.646045	0.12328	1.03452	0.91124	0.0650978	1.08459	0.823708
Q61702	1.01652e+06	991737	699601	0.975623	0.688234	1.41757	7.57308e-06	2.2289e-05	0.999999	0.180858	0.214767	-0.03426	-0.8556	-0.82134	0.0358847	0.971004	0.914241
Q9R0X4	1.02457e+06	1.07954e+06	1.60192e+06	1.05366	1.56351	0.673906	0.00025901	0.000447928	0.999103	0.0973818	0.0942154	0.0811867	0.630627	0.54944	0.26698	2.00941	2.00327		+	+
P62137	1.02495e+06	1.16455e+06	1.36698e+06	1.1362	1.3337	0.851913	1.83119e-10	2.40927e-09	0.725479	0.0792338	0.684916	0.20476	0.4196	0.21484	0.713449	1.3716	0.838694
Q6NZJ6	1.02561e+06	1.11594e+06	1.36778e+06	1.08807	1.33363	0.815873	0.0111248	0.013987	0.224662	0.0129909	0.744879	1.21144	1.92556	0.71412	0.816226	1.42877	0.790662		+
Q9DD06	1.02721e+06	1.60848e+06	411049	1.56588	0.40016	3.91312	0.0111231	0.013987	0.0728053	0.994769	0.198388	1.84284	0.32972	-1.51312	1.14855	0.214058	1.01001			+
P55065	1.02775e+06	1.34934e+06	1.25888e+06	1.31291	1.22489	1.07186	0.00189604	0.0029964	0.676331	0.298969	0.984706	1.02318	1.47772	0.45454	0.553916	1.03016	0.32571
Q61805	1.02931e+06	3.39544e+06	1.33148e+06	3.29877	1.29357	2.55013	9.25209e-05	0.00017687	0.000459027	0.64259	0.0102149	1.98989	0.59499	-1.3949	1.57003	0.450609	2.75515	+		+
Q62264	1.03514e+06	1.13841e+06	1.51916e+06	1.09977	1.46759	0.749372	6.64787e-05	0.000160916	0.987253	0.994608	0.999998	0.35004	0.28998	-0.06006	0.198115	0.142103	0.0294578
Q9CQM5	1.03626e+06	1.2315e+06	889540	1.18841	0.858418	1.38442	0.0373655	0.0426329	0.992551	0.106051	0.289711	-0.33338	-1.61594	-1.28256	0.223505	2.03077	0.985402		+
Q9JIF7	1.0527e+06	1.44378e+06	2.41816e+06	1.3715	2.29711	0.597055	5.59939e-07	1.99851e-06	0.342417	0.000107604	0.0162388	0.44544	1.22398	0.77854	1.07843	3.43927	2.0866		+	+
P97384	1.053e+06	1.68518e+06	2.59782e+06	1.60036	2.46707	0.64869	0.0188554	0.0228179	0.99793	0.707695	0.911942	0.33262	1.1128	0.78018	0.127219	0.58611	0.303298
P50228	1.05624e+06	3.53024e+06	5.30345e+06	3.34229	5.02109	0.66565	8.45697e-07	3.59075e-06	0.121733	0.00131622	0.383691	2.21134	3.85622	1.64488	1.2361	3.41927	0.910448		+
Q9CXI5	1.06051e+06	822127	947570	0.77522	0.893506	0.867616	0.922912	0.924289	0.99919	0.999985	0.995386	-0.182225	0.08055	0.262775	0.0943689	0.0422729	0.277921
Q8R2G4	1.06357e+06	1.21404e+06	593045	1.14149	0.557601	2.04714	2.26121e-07	1.19521e-06	0.979278	0.0741796	0.0155401	0.23936	-0.98368	-1.22304	0.327262	1.64944	2.39577			+
Q9DBG6	1.06782e+06						1.18128e-11	2.18537e-10	0.837066	0.978862	0.996439	-0.58166	-0.347	0.23466	0.384119	0.211768	0.645748
P35486	1.0702e+06	445859	965007	0.416613	0.901707	0.462027	4.81271e-05	0.000123415	0.202255	0.918059	0.0272287	-0.9305	0.3851	1.3156	0.79986	0.295459	2.52558			+
Q9Z0P5	1.08701e+06	936669	976783	0.861696	0.898599	0.958932	0.380249	0.387734	0.872383	0.722638	0.999648	0.74278	0.94132	0.19854	0.400072	0.605233	0.107749
Q99020	1.09093e+06	2.29976e+06	1.65737e+06	2.10808	1.51923	1.38759	0.00248372	0.0035459	0.00170266	0.153145	0.374669	1.1015	0.61672	-0.48478	2.61979	1.38041	1.31742	+
Q9JM76	1.09197e+06	2.6907e+06	4.211e+06	2.46407	3.85632	0.638969	1.08211e-10	1.65022e-09	0.00054475	1.92904e-06	0.145715	1.32176	1.95754	0.63578	2.70424	3.67133	1.93067	+	+	+
Q08761	1.0921e+06	686565	858141	0.628664	0.78577	0.80006	0.0381236	0.0444885	0.200415	0.906675	0.815206	-0.62532	-0.282695	0.342625	1.02825	0.39767	0.639259
P63005	1.09215e+06	833905	838827	0.763546	0.768053	0.994132	0.000106901	0.000200926	0.514587	0.515542	1	-0.374985	-0.374645	0.00034	1.31225	1.34988	0.00122948
Q925F2	1.09408e+06	1.03248e+06	1.19714e+06	0.943697	1.0942	0.862456	0.00830053	0.0109224	0.999998	0.811043	0.861275	-0.05914	-0.68408	-0.62494	0.0600824	0.503236	0.458919
Q9D051	1.10273e+06	515138	1.37666e+06	0.467149	1.24842	0.374193	0.00197855	0.00310573	0.339692	0.510879	0.00959909	-1.11104	0.9464	2.05744	0.828568	0.722797	2.92507			+
P80316	1.10631e+06	1.62752e+06	1.40005e+06	1.47113	1.26552	1.16247	2.90585e-05	6.54304e-05	0.0811176	0.427499	0.896435	0.62993	0.41481	-0.21512	1.01549	0.661024	1.55573
Q9QUR6	1.10827e+06	1.12412e+06	1.2603e+06	1.0143	1.13718	0.891946	5.92558e-07	2.07492e-06	0.998144	0.736816	0.924906	0.0762	0.25168	0.17548	0.112532	0.47141	0.667524
P84078	1.11415e+06	1.83997e+06	1.70977e+06	1.65145	1.53459	1.07615	0.39249	0.398646	0.655168	0.989727	0.938424	1.16428	0.46248	-0.7018	1.16957	0.256291	0.520075
P16675	1.11476e+06	861313	1.688e+06	0.772647	1.51423	0.510256	0.129747	0.140875	0.979573	0.461774	0.143809	-0.26355	0.65454	0.91809	0.280104	0.739711	1.88339			+
Q07076	1.11933e+06	1.88484e+06	3.21302e+06	1.68391	2.87049	0.586627	0.000452999	0.000856399	0.992529	0.0329994	0.10811	0.3279	1.91056	1.58266	0.144999	2.04073	1.00494		+	+
Q91YP2	1.11945e+06	741081	1.59356e+06	0.662003	1.42351	0.465048	0.00199924	0.00289738	0.288948	0.277053	0.00390656	-0.543535	0.51878	1.06231	1.20688	0.982475	2.52761			+
Q91VJ2	1.12419e+06	4.58471e+06	4.54049e+06	4.07823	4.03889	1.00974	4.95912e-12	9.88008e-11	1.6422e-07	1.31987e-07	0.999998	3.16938	3.20774	0.03836	2.85441	2.61439	0.0560504	+	+
Q9CWK8	1.12435e+06	3.91869e+06	2.38826e+06	3.4853	2.12412	1.64082	2.76563e-06	8.17505e-06	0.000648161	0.0539139	0.230156	1.80981	1.09809	-0.71172	2.70577	1.97202	3.7728	+	+	+
Q8BKC5	1.13208e+06	1.44803e+06	2.0642e+06	1.27909	1.82337	0.701494	0.00503176	0.00676615	0.63195	0.0115542	0.283025	0.3634	0.87178	0.50838	0.783914	2.16485	1.24351		+
P23780	1.13602e+06	662713	935399	0.583362	0.823397	0.708482	6.07737e-05	0.00015135	0.220986	0.504076	0.99252	-0.7981	-0.60516	0.19294	1.75246	0.748526	0.182129
Q6ZWX6	1.13859e+06	1.92155e+06	2.10326e+06	1.68765	1.84725	0.913602	0.000352337	0.000681009	0.0383382	0.0231605	0.99991	2.0972	2.24392	0.14672	1.72623	1.82726	0.217919	+	+
Q8QZR4	1.14166e+06	1.2169e+06	674005	1.0659	0.590372	1.80547	0.0105266	0.0134304	0.999988	0.212818	0.162962	0.09082	-1.4229	-1.51372	0.0425158	1.14456	1.24578			+
P26043	1.14688e+06	2.05597e+06	1.26731e+06	1.79266	1.10501	1.6223	0.00316874	0.00444818	0.0397567	0.998039	0.0967406	0.828395	0.113025	-0.71537	2.01034	0.143867	1.23854	+		+
P46471	1.14756e+06	1.34596e+06	1.66282e+06	1.17289	1.44901	0.809442	0.0274314	0.0331051	0.905345	0.2252	0.732144	0.22447	0.51241	0.28794	1.39046	1.84135	0.991764
Q8CG72	1.15335e+06	917199	757312	0.795249	0.65662	1.21112	9.82136e-05	0.000186162	0.818221	0.239094	0.894388	-0.29972	-0.55666	-0.25694	0.548638	1.26087	0.725356
Q9CXW3	1.15846e+06	1.20749e+06	1.17894e+06	1.04232	1.01767	1.02422	0.0041266	0.00566247	0.999979	1	0.999997	0.03856	0.01222	-0.02634	0.0742457	0.0244975	0.0439189
P51655	1.1608e+06	1.68293e+06	595954	1.4498	0.513399	2.82393	1.94867e-08	1.48443e-07	0.607107	0.047101	0.00106928	0.50436	-0.98412	-1.48848	1.14857	2.55123	3.24867		+	+
P17426	1.17116e+06	980524	1.73883e+06	0.837224	1.48471	0.563899	0.0013642	0.00204783	0.979679	0.42417	0.122181	-0.223433	0.546367	0.7698	0.315595	0.79036	1.69888			+
O08997	1.17346e+06	1.33861e+06	1.48081e+06	1.14074	1.26192	0.90397	0.23672	0.248965	0.978529	0.848035	0.997823	0.19992	0.327795	0.127875	0.373242	0.577331	0.188163
P63158	1.17785e+06	3.38646e+06	3.44007e+06	2.87512	2.92064	0.984416	0.0846247	0.0920915	0.326086	0.785126	0.965823	2.2432	1.39024	-0.85296	1.09127	0.502033	0.252709
P57776	1.17951e+06	1.92125e+06	1.3048e+06	1.62886	1.10623	1.47245	0.00760626	0.00983391	0.0754367	0.98684	0.186879	0.764	0.158285	-0.605715	1.26965	0.183637	1.31224			+
Q9R1Z7	1.18333e+06	1.36694e+06	724939	1.15517	0.612629	1.88559	0.00479154	0.00678146	0.813965	0.448892	0.988256	-0.87242	-1.31072	-0.4383	0.486489	1.20732	0.244573
Q9D154	1.18549e+06	1.02254e+06	1.88784e+06	0.862546	1.59246	0.541645	0.00414193	0.00567191	0.993719	0.138391	0.0958119	-0.168047	0.69996	0.868007	0.329784	1.71898	2.76549		+	+
P29533	1.19549e+06	1.00976e+06	933960	0.844642	0.781238	1.08116	0.00392974	0.00540339	0.827204	0.622249	0.999047	-0.28492	-0.37054	-0.08562	0.560597	1.05085	0.126637
P47199	1.19822e+06	1.69274e+06	796619	1.41271	0.664834	2.12491	0.00215108	0.00333611	0.330901	0.999686	0.206884	1.13934	-0.1589	-1.29824	0.811361	0.0824867	2.54168			+
Q9D0S9	1.20373e+06	1.50904e+06	1.39202e+06	1.25363	1.15642	1.08407	1.41938e-07	7.88655e-07	0.68152	0.901254	0.997608	0.43896	0.30774	-0.13122	0.586706	0.369299	0.275597
Q9CRB6	1.21027e+06	2.83662e+06	772700	2.3438	0.638454	3.67105	4.92567e-05	0.000125073	0.00124826	0.999992	0.000889811	2.6081	-0.07676	-2.68486	2.0574	0.0375808	3.17391	+		+
Q63918	1.2139e+06	5.84407e+06	5.3712e+06	4.81429	4.42475	1.08804	1.29746e-10	1.81375e-09	1.196e-07	2.40805e-07	0.99913	2.20118	2.11356	-0.08762	3.39585	4.39074	0.112381	+	+
Q9WTP7	1.21627e+06	2.83469e+06	6.02768e+06	2.33065	4.95589	0.470279	2.64623e-13	1.2683e-11	0.000318636	6.7481e-09	0.000289218	1.19116	2.32278	1.13162	2.51875	4.15939	2.50799	+	+	+
Q9CQ92	1.24067e+06	992626	1.46164e+06	0.800076	1.17811	0.679117	0.457469	0.467929	0.95606	0.995082	0.721319	-0.34234	0.233	0.57534	0.654215	0.378864	1.11434
Q02819	1.2432e+06	1.50676e+06	1.09781e+06	1.21201	0.883057	1.37251	0.017117	0.0209118	1	0.986982	0.98087	0.0404	-0.4461	-0.4865	0.0136183	0.216169	0.212
P97429	1.24505e+06	3.59638e+06	4.46386e+06	2.88854	3.58528	0.805665	0.212025	0.224399	0.913824	0.253014	0.807639	0.75258	1.69514	0.94256	0.333388	1.4565	0.418313		+
P08071	1.24663e+06		662151		0.531153		4.12941e-06	1.30429e-05	0.743887	0.996872	0.942071	-0.69376	-0.23662	0.45714	0.567868	0.140534	0.497022
Q9R062	1.25414e+06	1.72329e+06	4.64829e+06	1.37408	3.70636	0.370736	1.07456e-05	2.6804e-05	0.822849	0.000146704	0.00255251	0.39735	1.79185	1.39451	0.612371	2.5008	1.90898		+	+
P42208	1.25546e+06	2.41351e+06	2.49942e+06	1.92241	1.99084	0.965626	2.40897e-06	7.21616e-06	0.0161097	0.0121828	0.999996	1.0381	1.07294	0.03484	1.76878	1.83994	0.0658118	+	+
P28862	1.25958e+06	623323	5.69313e+06	0.494864	4.51985	0.109487	3.0924e-09	2.66025e-08	0.0812149	1.19935e-05	2.72628e-08	-0.9775	2.26352	3.24102	1.34253	3.18134	4.69321	+	+	+
P70362	1.25979e+06	1.12335e+06	1.5311e+06	0.891698	1.21536	0.733689	0.0278167	0.03339	0.948393	0.758276	0.14906	-0.170433	0.261487	0.43192	0.882119	0.952596	1.66002
P99027	1.26579e+06	1.61037e+06	1.4034e+06	1.27223	1.10872	1.14748	0.157175	0.169285	0.792751	0.993604	0.979003	0.368745	0.164925	-0.20382	0.597471	0.215916	0.349574
Q64516	1.26869e+06	1.7181e+06	540507	1.35424	0.426037	3.17869	4.5824e-06	1.25502e-05	0.652815	0.068668	0.00259245	0.5332	-1.09497	-1.62817	0.558716	1.33896	3.1723		+	+
P17225	1.27095e+06	1.88466e+06	1.4903e+06	1.48287	1.17258	1.26462	0.000268025	0.000459961	0.247591	0.94409	0.766467	0.565635	0.2346	-0.331035	1.20378	0.402664	0.649969
O08638	1.27452e+06	1.26958e+06	614993	0.996119	0.482528	2.06438	2.65944e-06	8.83071e-06	0.812416	0.0536409	0.00298857	0.51672	-1.27344	-1.79016	0.393115	1.04884	2.34191			+
Q9DCW4	1.27855e+06	1.32196e+06	1.1235e+06	1.03395	0.878735	1.17664	0.000114297	0.000250872	0.122982	0.304034	0.994934	1.31746	1.06024	-0.25722	0.818214	0.636267	0.63637
Q3UPH1	1.29213e+06	432098	985840	0.334408	0.762959	0.438305	0.00168286	0.00270721	0.101094	0.998075	0.0418394	-1.6142	0.24732	1.86152	1.17194	0.124394	2.18977			+
Q9CR09	1.29531e+06	1.26844e+06	1.34493e+06	0.979255	1.0383	0.94313	0.853205	0.855756	0.999988	0.999917	0.998975	-0.03252	0.04838	0.0809	0.10129	0.141298	0.240712
Q62417	1.30403e+06	2.59441e+06	2.06403e+06	1.98952	1.58281	1.25696	3.7204e-05	8.02696e-05	0.0185349	0.220034	0.83109	0.97058	0.64036	-0.33022	2.06868	1.32798	0.509496	+	+
P80318	1.31938e+06	1.8451e+06	1.63982e+06	1.39846	1.24287	1.12519	0.00110852	0.00169049	0.237148	0.797258	0.878497	0.4924	0.2718	-0.2206	1.93585	0.600011	0.504165
P46664	1.32006e+06	1.13665e+06	1.01524e+06	0.861059	0.769088	1.11958	0.000361454	0.000598854	0.97347	0.717798	0.983675	-0.17454	-0.3307	-0.15616	0.251639	0.5659	0.313183
Q9WVJ2	1.3227e+06	1.81864e+06	2.26638e+06	1.37495	1.71345	0.802443	0.00314	0.0046208	0.560176	0.273944	0.99457	1.02064	1.34092	0.32028	0.806967	1.08876	0.813844
Q9CZ44	1.32552e+06	2.46772e+06	1.25041e+06	1.8617	0.943342	1.97352	0.000681357	0.00108836	0.00451278	0.999918	0.00140536	0.91834	-0.04862	-0.96696	1.66368	0.0629778	2.82027	+		+
P61922	1.3265e+06	1.01475e+06	913703	0.76498	0.688805	1.11059	5.87512e-06	1.54596e-05	0.813178	0.484535	0.995042	-0.32862	-0.480453	-0.151833	0.606472	0.946457	0.42161
Q60597	1.33153e+06	756792	1.40084e+06	0.568363	1.05206	0.540241	0.0650192	0.0727131	0.803563	0.990825	0.463993	-0.618925	0.2883	0.907225	0.469586	0.198939	1.48673			+
Q8CHP8	1.33408e+06	1.23545e+06	1.07426e+06	0.926067	0.805247	1.15004	4.82041e-07	1.7772e-06	0.984806	0.600117	0.910766	-0.1186	-0.314883	-0.196283	0.38868	1.15597	0.594555
Q9D0I9	1.34193e+06	1.5084e+06	1.81608e+06	1.12405	1.35334	0.830576	0.000279613	0.000474989	0.849277	0.073717	0.517759	0.17782	0.44436	0.26654	0.577151	1.70561	1.19437
P53810	1.34227e+06	1.42939e+06	1.35444e+06	1.0649	1.00907	1.05533	0.289425	0.302499	0.999916	0.999967	0.997875	0.0903333	-0.06672	-0.157053	0.0977923	0.0601455	0.153515
Q9DBL9	1.34368e+06	3.44744e+06	1.12291e+06	2.56567	0.835699	3.07008	1.8066e-07	7.92307e-07	0.00470753	0.998603	0.00327389	1.4607	-0.14625	-1.60695	1.92277	0.128965	2.75356	+		+
P06728	1.34504e+06	2.03767e+06	6.28646e+06	1.51495	4.67381	0.324136	5.80501e-10	6.71579e-09	0.150549	1.62007e-07	2.84389e-06	0.616287	2.21293	1.59664	1.10593	3.19022	3.78781		+	+
Q6GU68	1.34573e+06	1.04134e+06	563261	0.773808	0.418553	1.84877	0.00188804	0.00274215	0.645713	0.000523161	0.0214871	-0.38462	-1.25398	-0.86936	0.871334	3.66356	2.24265		+	+
P03977	1.35215e+06	1.17211e+06	819995	0.866846	0.606436	1.42941	0.0553623	0.0618053	0.998631	0.992034	0.924862	0.2961	-0.43062	-0.72672	0.183418	0.271335	0.731207
Q9Z2X1	1.37662e+06	2.12465e+06	1.28294e+06	1.54338	0.931949	1.65608	0.108547	0.118624	0.557075	0.999998	0.676568	0.59782	0.03754	-0.56028	0.587741	0.0368797	0.694414
Q62188	1.38097e+06	1.75835e+06	1.42928e+06	1.27327	1.03498	1.23024	0.467952	0.477923	0.853361	0.999609	0.938471	0.361025	0.0896	-0.271425	0.56562	0.135556	0.577771
Q03734	1.39276e+06	1.68318e+06	1.35774e+06	1.20852	0.974857	1.23969	0.109691	0.118375	0.875846	0.997284	0.985863	0.81132	0.3339	-0.47742	0.344936	0.124304	0.227169
O55131	1.39319e+06	2.48193e+06	3.1412e+06	1.78148	2.25469	0.790123	1.29005e-07	5.9698e-07	0.000418285	2.60377e-06	0.230736	0.82495	1.17403	0.34908	3.79928	5.46281	1.88032	+	+
Q9CPY7	1.40093e+06	1.06492e+06	645786	0.760154	0.460971	1.64903	0.000863095	0.00134683	0.805275	0.047262	0.267301	-0.42492	-1.11778	-0.692855	1.12095	2.87774	2.04022		+	+
P48758	1.40198e+06	1.33811e+06	424970	0.954442	0.303121	3.14872	0.0080002	0.0106807	0.926564	0.0661313	0.00753428	0.60114	-1.8571	-2.45824	0.336502	1.22678	4.06524		+	+
P10810	1.40305e+06	1.25281e+06	1.15988e+06	0.89292	0.826687	1.08012	3.715e-05	8.02696e-05	0.992588	0.923046	0.998364	-0.15342	-0.26464	-0.11122	0.344421	0.677669	0.266462
Q99LS3	1.40701e+06		1.36522e+06		0.970298		0.00619667	0.0086287	0.999702	0.98994	0.945772	-0.18568	0.38922	0.5749	0.10296	0.188166	0.4767
Q8CGP6	1.41279e+06	2.19306e+06	1.86055e+06	1.55228	1.31693	1.17871	2.04781e-07	8.6967e-07	0.90616	0.985779	0.998588	0.48645	0.30907	-0.17738	0.636198	0.489814	0.161032
P70372	1.41477e+06	2.08928e+06	1.92774e+06	1.47677	1.36258	1.0838	0.0659823	0.0736674	0.12386	0.264364	0.992905	0.591555	0.4676	-0.123955	1.48802	1.13891	0.310635
Q64010	1.41796e+06	1.68834e+06	1.66344e+06	1.19068	1.17312	1.01497	0.0302669	0.036073	0.760074	0.835245	0.999989	0.25076	0.22336	-0.0274	0.773283	0.601827	0.0536286
P25785	1.42242e+06	1.11162e+06	1.7459e+06	0.7815	1.22742	0.636702	0.00910242	0.0118469	0.792123	0.218011	0.893221	0.77702	1.41828	0.64126	0.506474	0.992643	2.89038
O35350	1.42412e+06	1.37561e+06	3.05492e+06	0.965931	2.14512	0.450292	5.36846e-06	1.42946e-05	0.99904	0.00122595	0.000497523	-0.087	1.11224	1.19924	0.118637	3.32838	2.43499		+	+
P28656	1.42468e+06	1.63221e+06	1.0131e+06	1.14567	0.711112	1.6111	0.0114776	0.0144222	0.939415	0.64831	0.229451	0.23862	-0.46372	-0.70234	0.375603	0.605699	1.0147			+
Q9DBG9	1.44405e+06	1.60318e+06	1.3149e+06	1.11019	0.91056	1.21924	1.18031e-05	3.32283e-05	0.00632539	0.0221828	0.994167	1.8528	1.60502	-0.24778	1.21034	1.03959	0.516768
Q91XE4	1.4456e+06	2.00248e+06	979022	1.38523	0.677245	2.04539	0.00365027	0.00507108	0.628009	0.455097	0.0252118	0.5059	-0.59828	-1.10418	1.2293	1.0652	2.20519			+
Q9ESB3	1.44675e+06	1.31088e+06	1.76186e+06	0.906085	1.21781	0.744031	3.48225e-07	1.39083e-06	0.977517	0.554917	0.194576	-0.14124	0.33014	0.47138	0.217519	0.782245	1.25261
Q99LD4	1.4543e+06	1.59858e+06	1.39015e+06	1.09921	0.955891	1.14993	0.381398	0.393115	0.939079	0.997029	0.692541	0.12365	-0.06249	-0.18614	0.377529	0.261802	0.683192
Q8C1A5	1.45546e+06	1.26245e+06	1.50132e+06	0.867388	1.03151	0.840891	4.12852e-07	1.5651e-06	0.961579	0.998584	0.998504	-0.21355	-0.10335	0.1102	0.511894	0.0881247	0.0920167
Q60590	1.45888e+06	1.95194e+06	1.90655e+06	1.33798	1.30686	1.02381	0.000153324	0.000278808	0.987855	0.974687	0.999983	0.31056	0.3839	0.07334	0.496221	1.85428	0.0949003
O89053	1.4693e+06	2.20248e+06	3.99839e+06	1.499	2.72129	0.550842	0.000200733	0.000415919	0.21943	0.000929674	0.182285	1.97044	4.03038	2.05994	0.955314	2.16355	1.30883		+	+
Q3UQ28	1.47126e+06	1.06916e+06	1.38061e+06	0.726692	0.938387	0.774406	6.2437e-06	1.60073e-05	0.40809	0.999859	0.55331	-0.43196	-0.055	0.37696	0.969495	0.0907378	1.18722
P47962	1.47446e+06	1.18751e+06	3.21857e+06	0.805387	2.18288	0.368956	1.90626e-05	5.30883e-05	0.990559	0.00743997	0.0295517	0.40522	2.68218	2.27696	0.164719	1.79067	1.70429		+	+
Q8R016	1.47744e+06	1.34709e+06	2.34709e+06	0.911773	1.58862	0.57394	2.11042e-05	4.98682e-05	0.992475	0.0355871	0.0097176	-0.11724	0.67498	0.79222	0.263904	1.99671	2.75638		+	+
Q61166	1.48252e+06	2.98869e+06	3.1878e+06	2.01596	2.15026	0.93754	1.66918e-05	4.00006e-05	0.000683738	0.000209032	0.994768	1.00895	1.10923	0.10028	3.40398	3.59758	0.320196	+	+
P62334	1.48621e+06	1.50555e+06	1.14105e+06	1.01301	0.767757	1.31945	9.92137e-06	2.48405e-05	0.999969	0.874762	0.891635	-0.0585867	-0.375067	-0.31648	0.0696235	0.866274	0.528157
Q9Z1Q5	1.49169e+06	2.49457e+06	2.79116e+06	1.67231	1.87114	0.893737	0.00068459	0.00108836	0.0901976	0.0268196	0.989536	0.762635	0.917235	0.1546	1.67783	1.99765	0.386103		+
Q9Z1Z0	1.50782e+06	2.06726e+06	4.54588e+06	1.37103	3.01487	0.454755	7.84057e-05	0.000152493	0.643299	0.000488392	0.0203444	0.51854	1.69562	1.17708	0.762151	2.71608	2.60968		+	+
Q62465	1.50985e+06	2.88299e+06	3.96745e+06	1.90945	2.62771	0.726659	8.32694e-07	2.79369e-06	0.00383255	3.11184e-05	0.392677	0.98314	1.44214	0.459	1.87708	2.67191	1.30537	+	+
P28076	1.51036e+06	1.25973e+06	1.3812e+06	0.834056	0.914481	0.912054	0.00289138	0.00409308	0.876987	0.996776	0.983841	-0.229808	-0.0906	0.139208	0.408651	0.152854	0.427631
P61164	1.51311e+06	1.87606e+06	2.37702e+06	1.23986	1.57095	0.789247	0.0335024	0.0395081	0.83311	0.290089	0.902016	0.41974	0.76064	0.3409	0.436037	0.860914	0.698989
P55264	1.51446e+06	1.74293e+06	1.03449e+06	1.15086	0.683076	1.68482	0.00712461	0.00931893	0.96169	0.584344	0.182008	0.24582	-0.49396	-0.73978	0.47535	1.13911	2.93754			+
Q01405	1.51945e+06	1.67775e+06	3.5394e+06	1.10418	2.3294	0.474021	2.57396e-05	5.93515e-05	0.995266	0.00106203	0.000737003	0.128573	1.21211	1.08354	0.325413	3.40751	3.67555		+	+
O89079	1.51969e+06	1.3431e+06	2.63193e+06	0.883797	1.73189	0.510308	0.119508	0.129967	0.9991	0.340625	0.190239	-0.11896	0.68224	0.8012	0.18033	0.711079	0.917785			+
P33434	1.53138e+06	843820	2.58205e+06	0.551019	1.6861	0.326802	0.000208178	0.000427921	0.952354	0.0422727	0.00577148	-0.47182	1.7385	2.21032	0.264415	1.35601	2.48586		+	+
Q9JHU9	1.54501e+06	1.4518e+06	840451	0.939669	0.543978	1.7274	2.35301e-06	8.15676e-06	0.783012	0.00311013	0.062679	-0.50282	-1.65914	-1.15632	0.432252	2.11656	1.03433		+
P35235	1.54766e+06	2.28943e+06	2.74312e+06	1.47928	1.77243	0.834608	7.23065e-05	0.000141552	0.0618248	0.0024263	0.730481	0.53914	0.79018	0.25104	1.4659	2.03994	0.451508		+
P37040	1.54906e+06	1.57104e+06	1.28989e+06	1.01419	0.832692	1.21796	9.81404e-13	2.54184e-11	0.999998	0.820916	0.765757	0.02082	-0.23982	-0.26064	0.0299488	0.559527	0.632863
P14685	1.5695e+06	1.74688e+06	1.72722e+06	1.11301	1.10049	1.01138	0.110288	0.12033	0.992682	0.996556	0.999999	0.150675	0.128135	-0.02254	0.417259	0.317181	0.0460202
P56399	1.57157e+06	2.16268e+06	2.10174e+06	1.37612	1.33735	1.02899	0.078602	0.0867467	0.362531	0.449343	0.999985	0.47948	0.44212	-0.03736	0.915336	0.850172	0.0559884
Q9JLJ2	1.57461e+06	2.27962e+06	1.74591e+06	1.44773	1.10878	1.30569	0.010761	0.0135982	0.0658182	0.953699	0.316422	0.52476	0.1513	-0.37346	2.34027	0.944006	1.68293
P70663	1.57644e+06	1.43818e+06	2.12244e+06	0.912295	1.34635	0.677608	2.1181e-05	4.98682e-05	0.999996	0.47565	0.539532	-0.03732	0.52498	0.5623	0.0331714	0.699892	0.861113
Q8VDM4	1.581e+06	1.73528e+06	2.39626e+06	1.09758	1.51566	0.724162	0.0200501	0.0246403	0.994761	0.317197	0.615486	0.14746	0.59562	0.44816	0.369196	1.67239	1.35512		+
Q8K354	1.58426e+06	1.03238e+06	351557	0.651646	0.221906	2.93658	2.53377e-09	2.34374e-08	0.569905	4.50128e-06	0.000244774	-0.62458	-2.6253	-2.00072	0.982696	4.39119	3.62782		+	+
Q80W22	1.58629e+06	1.94138e+06	767428	1.22385	0.483789	2.52972	8.072e-08	4.01209e-07	0.509614	0.00030457	3.45966e-06	0.31548	-1.01793	-1.3334	0.724824	2.10462	5.34201		+	+
Q9Z2Y8	1.59442e+06	1.58462e+06	1.23295e+06	0.993855	0.77329	1.28523	0.00484072	0.00652233	1	0.239184	0.224904	0.0059	-0.360213	-0.366113	0.0164923	1.24901	1.30322
P58389	1.59965e+06	2.37711e+06	2.54663e+06	1.48602	1.59199	0.933435	6.84011e-07	2.34169e-06	0.0165301	0.00430841	0.989289	0.581125	0.673725	0.0926	1.79202	2.03435	0.263968		+
Q9JI75	1.60494e+06	1.3408e+06	1.46545e+06	0.835422	0.913086	0.914943	0.284345	0.297652	0.962846	0.998588	0.997475	-0.225392	-0.1015	0.123892	0.511055	0.198258	0.69767
Q9D2G2	1.6082e+06	1.24436e+06	3.46016e+06	0.773763	2.15158	0.359626	0.000351285	0.000584894	0.608379	0.058699	0.000746296	-0.60049	1.13805	1.73854	0.557329	1.94926	1.86858		+	+
Q99LP6	1.60873e+06	1.32471e+06	2.47024e+06	0.82345	1.53552	0.536267	1.55868e-07	7.06673e-07	0.830455	0.0818331	0.00534079	-0.2484	0.58932	0.83772	0.559541	1.08199	1.71953			+
Q8CIB5	1.61002e+06	4.47003e+06	3.48687e+06	2.77638	2.16573	1.28196	1.18155e-10	1.70729e-09	1.30155e-07	9.61189e-06	0.318078	1.43882	1.11126	-0.32756	3.29226	3.83176	0.753619	+	+
P47753	1.6118e+06	1.69388e+06	2.91912e+06	1.05092	1.81109	0.580271	0.0276188	0.0332119	0.999062	0.0656664	0.0986484	0.106225	0.875165	0.76894	0.164957	1.72426	2.36154		+	+
P59999	1.61533e+06	4.77093e+06	5.18905e+06	2.95354	3.21239	0.919422	5.66965e-07	2.01288e-06	2.96506e-05	7.43935e-06	0.991423	1.54752	1.6929	0.14538	4.02363	5.06327	0.325623	+	+
P08207	1.6155e+06	6.91584e+06	4.23e+06	4.28094	2.61839	1.63495	8.74519e-07	2.90496e-06	3.23707e-06	0.00067846	0.242494	2.09762	1.4358	-0.66182	3.93647	3.00266	1.50728	+	+	+
Q640N1	1.6158e+06	1.12296e+06	1.79776e+06	0.694986	1.11261	0.624644	0.10252	0.111099	0.999365	0.339454	0.528486	0.24708	1.52094	1.27386	0.0897776	0.871494	0.998756
Q9CWS0	1.61757e+06	2.0364e+06	1.3349e+06	1.25893	0.825248	1.52551	0.00362735	0.00527799	0.638102	0.999991	0.552166	1.27564	-0.11506	-1.3907	0.609024	0.049502	0.709086
Q61398	1.63185e+06	1.86956e+06	2.30508e+06	1.14567	1.41255	0.811062	0.00562564	0.00748969	0.957427	0.230269	0.68605	0.19126	0.52698	0.33572	0.315869	1.42368	0.770898
P46638	1.63333e+06	2.88835e+06	1.85486e+06	1.76838	1.13563	1.55718	4.51848e-05	9.38669e-05	0.0243823	0.94112	0.154627	0.84062	0.22064	-0.61998	1.47404	0.312883	1.24797	+		+
P17710	1.63655e+06	1.20851e+06	1.03904e+06	0.73845	0.634899	1.1631	4.99705e-07	1.83225e-06	0.732891	0.214439	0.926394	-0.36892	-0.62356	-0.25464	0.63017	1.04864	0.483342
P50608	1.65313e+06	1.54748e+06	798334	0.936095	0.482923	1.93839	0.000249425	0.000489402	1	0.0105489	0.011678	-0.02456	-2.15344	-2.12888	0.0293871	2.08506	1.96766		+	+
P14602	1.66578e+06	1.40443e+06	1.28115e+06	0.843106	0.769096	1.09623	0.95793	0.95793	0.99593	0.991747	0.999996	-0.207287	-0.252617	-0.04533	0.116301	0.151151	0.0397186
Q62059	1.66648e+06	1.31764e+06	912649	0.790673	0.547652	1.44375	0.00162951	0.00263778	0.0629037	0.00572385	0.896343	-1.75226	-2.36812	-0.61586	1.42615	2.55302	0.379552		+
O35864	1.68297e+06	1.95321e+06	2.21634e+06	1.16058	1.31693	0.881277	0.181743	0.193571	0.906253	0.401127	0.935626	0.21662	0.4132	0.19658	0.472202	1.2435	0.492751
Q9D967	1.69002e+06	1.4847e+06	1.50259e+06	0.878507	0.889094	0.988093	0.0077791	0.00998045	0.955084	0.956922	1	-0.14508	-0.14362	0.00146	0.272962	0.244011	0.0030291
P45700	1.69007e+06	1.64864e+06	1.2618e+06	0.975488	0.746595	1.30658	0.0617749	0.0683748	0.985696	0.571806	0.911387	-0.47808	-1.218	-0.73992	0.190027	0.625334	0.339411
Q8R3B1	1.69207e+06	1.70418e+06	1.21693e+06	1.00716	0.719193	1.4004	0.00425321	0.00581243	0.999998	0.283261	0.328404	-0.02158	-0.486655	-0.465075	0.0325145	1.21143	0.932287
Q62165	1.69805e+06	1.86627e+06	2.00018e+06	1.09906	1.17793	0.93305	0.0487344	0.0558988	0.986083	0.943787	0.999699	0.15974	0.235065	0.075325	0.308384	0.36581	0.111406
Q8BG32	1.70709e+06	3.37433e+06	2.86685e+06	1.97665	1.67938	1.17702	3.71361e-07	1.46232e-06	0.00305461	0.024889	0.946618	1.05572	0.83814	-0.21758	1.81956	1.41953	0.788653	+	+
P80315	1.70713e+06	2.45747e+06	2.51167e+06	1.43953	1.47128	0.978418	0.000276657	0.00047116	0.332028	0.301089	1	0.66957	0.69057	0.021	0.690022	0.711351	0.0446274
Q99KR3	1.71878e+06	1.34951e+06	1.95326e+06	0.785158	1.13642	0.690905	2.18869e-05	5.135e-05	0.134213	0.722048	0.00754925	-0.349175	0.1774	0.526575	1.63287	0.669639	2.18034			+
P11087	1.72343e+06	2.01572e+06	4.96587e+06	1.1696	2.88139	0.405914	0.00122149	0.00184598	0.996547	0.00330149	0.005924	0.167655	1.50856	1.3409	0.227028	3.24772	2.50539		+	+
Q9QZQ8	1.72371e+06	1.78809e+06	4.06368e+06	1.03735	2.35751	0.440016	5.95418e-06	1.55387e-05	0.9984	0.00237099	0.0034437	0.12515	1.37915	1.254	0.105949	1.53301	2.33189		+	+
Q9QXT0	1.72973e+06	863844	682373	0.499411	0.394498	1.26594	0.314287	0.324305	0.631889	0.978918	0.954886	-1.1085	-0.50478	0.60372	0.572464	0.285324	0.421308
Q9R0P5	1.73e+06	3.8192e+06	2.65294e+06	2.20763	1.53349	1.43961	0.0366505	0.0420022	0.0248367	0.46327	0.623348	2.95038	1.58912	-1.36126	1.79539	0.711695	0.745678	+
Q9D1Q6	1.74871e+06	1.79984e+06	1.42733e+06	1.02924	0.816219	1.26098	0.303412	0.316624	0.999982	0.612363	0.512757	0.0278	-0.2723	-0.3001	0.0444962	0.853203	0.804546
O88544	1.74987e+06	1.97844e+06	2.03769e+06	1.13062	1.16448	0.970923	0.413908	0.425318	0.913337	0.900189	1	0.18556	0.19262	0.00706	0.561231	0.375261	0.0112462
P46935	1.75471e+06	3.23679e+06	2.56516e+06	1.84463	1.46187	1.26183	3.54962e-05	7.80916e-05	0.028599	0.201609	0.922287	1.14116	0.81112	-0.33004	1.15112	0.792504	0.960423	+
P14901	1.75748e+06	1.26064e+06	4.0225e+06	0.717301	2.28879	0.313397	3.63854e-05	7.95264e-05	0.691174	0.0101601	0.000284772	-0.44042	1.14374	1.58416	0.647953	1.57482	2.32658		+	+
Q920E5	1.75815e+06	1.24891e+06	2.89581e+06	0.710357	1.64708	0.431282	0.000468354	0.000879013	0.403942	0.719932	0.0282359	-0.92532	0.67342	1.59874	0.849004	0.880112	1.53762			+
O88968	1.76572e+06	1.87221e+06	1.7214e+06	1.06032	0.974901	1.08761	0.277704	0.291611	0.999859	0.999994	0.999049	0.06924	-0.03943	-0.10867	0.094872	0.0499007	0.140599
Q61830	1.77398e+06	1.48287e+06	1.78459e+06	0.835899	1.00598	0.830927	0.000561952	0.000908602	0.761374	0.999999	0.708425	-0.25596	0.01782	0.27378	0.549776	0.0292049	0.638387
Q8BJD1	1.77618e+06	1.99581e+06	1.28076e+06	1.12366	0.721075	1.55831	0.00159389	0.00263778	0.811498	0.997488	0.551451	0.83562	-0.2998	-1.13542	0.531553	0.132439	0.986862
Q60631	1.78068e+06	1.86091e+06	3.00644e+06	1.04506	1.68836	0.618976	0.0145279	0.0180858	0.999917	0.0371555	0.059603	0.05036	0.73858	0.68822	0.0645859	1.48485	1.2764		+	+
Q99KP3	1.80025e+06	2.41039e+06	667378	1.33892	0.370713	3.61173	3.66027e-05	7.97415e-05	0.534498	0.000749297	2.37638e-05	0.43642	-1.45084	-1.88726	1.16797	1.73762	1.90888		+	+
P50580	1.80082e+06	2.24214e+06	3.14936e+06	1.24507	1.74885	0.711936	1.42992e-06	4.54729e-06	0.428444	0.000530943	0.0524584	0.317925	0.808955	0.49103	1.62065	3.64424	2.87087		+	+
Q8BVI4	1.81595e+06	1.97756e+06	1.71734e+06	1.089	0.945698	1.15153	0.000132205	0.000243708	0.982709	0.997785	0.871594	0.12366	-0.07916	-0.20282	0.391229	0.233184	0.735021
P63085	1.82527e+06	2.06128e+06	2.19683e+06	1.1293	1.20356	0.938298	0.0016381	0.00242107	0.96556	0.824279	0.997411	0.19131	0.29301	0.1017	0.389453	0.686448	0.312389
Q8CG16	1.82904e+06	1.18556e+06	1.10913e+06	0.648188	0.6064	1.06891	0.357418	0.370676	0.489177	0.27613	0.996464	-0.562467	-0.691787	-0.12932	0.665112	0.836966	0.31754
Q9DB29	1.84108e+06	1.99604e+06	703906	1.08416	0.382332	2.83566	7.35799e-05	0.000143524	0.998028	0.0871964	0.0413725	0.1649	-1.28638	-1.45128	0.175129	2.01013	2.83811		+	+
Q3ULD5	1.84289e+06	1.27024e+06	1.8235e+06	0.689263	0.989478	0.696592	3.17043e-06	9.20936e-06	0.136687	1	0.13483	-0.52524	0.00146	0.5267	2.01796	0.00358748	2.90777			+
Q8BHG2	1.85962e+06	1.71419e+06	1.36295e+06	0.921801	0.73292	1.25771	0.0452618	0.052273	0.995747	0.434426	0.745395	-0.136175	-0.49143	-0.355255	0.187514	0.842368	0.49411
P05132	1.86655e+06	4.80762e+06	4.49727e+06	2.57567	2.4094	1.06901	1.09694e-09	1.09858e-08	4.04821e-05	7.36184e-05	0.99986	1.45154	1.39254	-0.059	2.31885	2.13648	0.0985163	+	+
P80313	1.88195e+06	1.77795e+06	2.17661e+06	0.94474	1.15657	0.816844	0.0754415	0.0835335	0.997585	0.909517	0.695121	-0.09436	0.2158	0.31016	0.198444	0.719143	0.89446
P07141	1.88292e+06	1.75435e+06	524893	0.931715	0.278765	3.3423	3.08324e-05	6.87327e-05	0.999984	0.00018281	0.000249212	-0.04548	-1.87071	-1.82523	0.0552199	1.72533	1.49732		+	+
Q8CG14	1.89328e+06	1.66997e+06	1.6252e+06	0.882051	0.858405	1.02755	0.00542551	0.00723761	0.960315	0.952833	1	-0.19494	-0.20326	-0.00832	0.284381	0.357627	0.0106304
Q9QZE5	1.89739e+06	1.98497e+06	3.69287e+06	1.04616	1.94629	0.537514	6.79628e-05	0.000135049	0.999997	0.0105129	0.00809452	0.028165	0.966605	0.93844	0.0409746	2.93274	2.22291		+	+
Q99LB7	1.89897e+06	910903	5.02134e+06	0.479684	2.64425	0.181406	2.73858e-07	1.14136e-06	0.0822439	0.00109498	2.94592e-06	-0.98522	1.5481	2.53332	1.18163	1.96486	2.73859	+	+	+
P70695	1.90622e+06	1.98817e+06		1.04299			6.45171e-07	2.78499e-06	0.999934	0.0070912	0.00425799	0.11966	-2.23268	-2.35234	0.0506323	1.73229	1.80349		+	+
Q61133	1.90897e+06	2.10401e+06	1.09561e+06	1.10217	0.573926	1.9204	3.05066e-16	1.0235e-13	0.882675	0.000277576	3.17608e-05	0.13954	-0.7985	-0.93804	0.476456	2.29578	2.59375		+	+
P46412	1.91072e+06	2.61386e+06	2.13337e+06	1.36799	1.11652	1.22523	3.72662e-07	1.46232e-06	0.382683	0.96509	0.841655	0.46858	0.18902	-0.27956	1.03194	0.367343	0.755858
P18572	1.91897e+06	974768		0.507965			8.92876e-05	0.00020465	0.994344	0.988257	0.999999	-0.29342	-0.34422	-0.0508	0.134168	0.204004	0.0315431
Q9WU78	1.91994e+06	2.99175e+06	3.36787e+06	1.55825	1.75416	0.888321	5.09464e-05	0.000103906	0.0153309	0.00162664	0.934565	0.64786	0.8145	0.16664	2.93894	3.46565	0.746526	+	+
Q60668	1.93359e+06	3.44356e+06	2.08798e+06	1.78092	1.07985	1.64923	4.64794e-06	1.26779e-05	0.0113479	0.996632	0.0337453	0.84952	0.10762	-0.7419	2.55559	0.188416	2.12304	+		+
P85094	1.93832e+06	1.75447e+06	3.0932e+06	0.905146	1.59581	0.567202	0.038306	0.0446238	0.999393	0.74591	0.56109	-0.1541	0.676255	0.830355	0.167331	0.898877	1.17675			+
Q61035	1.93872e+06	2.96982e+06	2.87225e+06	1.53184	1.48151	1.03397	5.08852e-05	0.000103906	0.113045	0.167016	0.999938	0.72744	0.67136	-0.05608	1.24161	1.14771	0.213643
Q99L13	1.95662e+06	2.8018e+06	5.05104e+06	1.43196	2.58151	0.554697	1.67168e-07	7.47797e-07	0.292391	0.000309319	0.0329722	0.604	1.47176	0.86776	0.771785	1.71214	2.95279		+	+
Q1ERP8	1.96721e+06	2.10373e+06	1.80769e+06	1.0694	0.918913	1.16376	6.38643e-08	3.34789e-07	0.995717	0.998913	0.955714	0.10372	-0.082435	-0.186155	0.180036	0.188998	0.515248
P03987	1.96779e+06	2.85656e+06	1.35361e+06	1.45166	0.687882	2.11033	0.0351293	0.0412094	0.711432	0.994837	0.401667	0.66574	-0.24244	-0.90818	0.47886	0.178769	0.991617			+
P59017	1.96835e+06	2.81369e+06	3.24747e+06	1.42947	1.64984	0.866427	0.0105977	0.013417	0.693469	0.460814	0.998728	0.54884	0.69418	0.14534	0.699395	0.788945	0.129121
Q99LC5	1.98319e+06	2.21947e+06	2.36846e+06	1.11914	1.19427	0.937097	0.00172614	0.00275969	0.540648	0.439133	0.999977	0.95132	1.0463	0.09498	0.530652	0.594426	0.0899814
P42669	1.98723e+06	2.29372e+06	2.77316e+06	1.15423	1.39549	0.827115	0.00465614	0.00631166	0.946912	0.521122	0.938768	0.298355	0.589835	0.29148	0.297901	0.669984	0.70107
Q9D6J6	1.98791e+06	1.68104e+06	1.04126e+06	0.845636	0.523797	1.61443	0.0402728	0.0467527	0.965346	0.221106	0.616752	-0.26266	-0.816825	-0.554165	0.251808	1.29235	0.821638		+
O88456	1.98881e+06	1.89837e+06	2.50415e+06	0.954529	1.25912	0.758089	0.00830777	0.0109224	0.717932	0.167491	0.887466	1.0969	1.92818	0.83128	0.425378	0.866742	0.406231
P53811	2.04684e+06	2.26909e+06	3.08918e+06	1.10858	1.50925	0.734526	0.028086	0.0336531	0.876522	0.0607703	0.465749	0.246715	0.681365	0.43465	0.35573	1.13695	1.33834
P45591	2.04763e+06	2.46084e+06	2.96616e+06	1.2018	1.44858	0.829635	0.057557	0.0652378	0.642611	0.0934773	0.803753	0.32002	0.58126	0.26124	0.56239	1.11433	0.768729
Q9CR68	2.04791e+06	722816	787876	0.352953	0.384723	0.917423	6.7105e-05	0.000160928	0.0253142	0.148468	0.955337	-2.18086	-1.63768	0.54318	2.12447	1.43774	0.373221	+	+
Q8R164	2.05073e+06	1.97689e+06	2.02017e+06	0.963993	0.985096	0.978578	5.96397e-07	2.07492e-06	0.999999	1	0.999999	-0.01688	0.00198	0.01886	0.0286346	0.00296428	0.0423866
Q9CQM9	2.06907e+06	2.82227e+06	1.79002e+06	1.36403	0.865135	1.57667	4.99614e-05	0.00010252	0.4684	0.870187	0.0686541	0.47812	-0.29194	-0.77006	1.25456	0.344915	1.14838			+
Q01149	2.07293e+06	2.70497e+06	5.27766e+06	1.3049	2.54599	0.512532	0.00111203	0.00169199	0.660871	0.000328339	0.0131067	0.39376	1.35404	0.96028	0.602041	2.54329	1.83848		+	+
P80314	2.07756e+06	2.16956e+06	1.64748e+06	1.04428	0.792986	1.3169	0.000227552	0.000397624	0.998054	0.948335	0.740009	0.130165	-0.270415	-0.40058	0.136003	0.311173	0.904819
Q9WVC3	2.08163e+06	2.38286e+06	1.88456e+06	1.14471	0.905331	1.26441	0.0392717	0.0442558	0.923346	0.237402	0.0348703	0.75256	-1.7772	-2.52976	0.597705	1.20135	1.88467		+	+
Q9EQK5	2.08255e+06	1.69279e+06	2.19025e+06	0.812842	1.05171	0.772875	0.00267673	0.00400736	0.999999	0.0591241	0.0707685	0.06324	2.2244	2.16116	0.018788	1.21187	1.35492		+	+
P62806	2.08446e+06	1.30798e+06	2.47133e+06	0.627494	1.1856	0.529264	2.079e-11	3.16742e-10	0.999735	0.317468	0.468756	0.1395	1.04956	0.91006	0.0639046	0.629549	2.079			+
Q99PL5	2.10082e+06	2.24918e+06	2.58428e+06	1.07062	1.23013	0.870332	0.00206989	0.00299331	0.997575	0.768411	0.90579	0.12808	0.3847	0.25662	0.103303	0.386677	0.42521
P63242	2.10347e+06	4.32085e+06	3.64353e+06	2.05415	1.73215	1.1859	0.00102427	0.00157274	0.0258574	0.188464	0.920203	1.18658	0.84564	-0.34094	1.5738	1.00578	0.534399	+	+
P57759	2.10718e+06	2.37704e+06	3.72615e+06	1.12806	1.76831	0.637934	0.029591	0.0353302	0.987605	0.0322517	0.120603	0.15562	0.8137	0.65808	0.223758	1.73742	1.27328		+	+
P51855	2.13859e+06	1.69949e+06	1.25096e+06	0.794678	0.584946	1.35855	0.00320048	0.00448334	0.868946	0.073752	0.448242	-0.24364	-0.674245	-0.430605	0.346919	1.15798	1.69337
Q62468	2.17325e+06	3.01411e+06	405319	1.38691	0.186504	7.43638	6.17716e-09	5.33295e-08	0.760282	3.85425e-05	1.64836e-06	0.63914	-2.8945	-3.53364	0.547121	2.70022	5.17229		+	+
P60335	2.17352e+06	4.46659e+06	3.70181e+06	2.055	1.70314	1.2066	2.95243e-05	6.62568e-05	9.64256e-05	0.00240871	0.779503	1.00664	0.77592	-0.23072	2.59597	3.1913	0.531985	+	+
Q99LJ1	2.1775e+06	1.78141e+06	278928	0.818097	0.128095	6.38663	1.83629e-11	4.73904e-10	0.992168	3.44465e-07	3.27973e-06	-0.206005	-2.82154	-2.61553	0.180629	2.91803	2.85605		+	+
O70370	2.17795e+06	1.25867e+06	5.84918e+06	0.577913	2.68563	0.215187	1.61158e-06	5.02963e-06	0.206748	0.00187125	5.86548e-06	-0.78288	1.48424	2.26712	1.25085	2.74051	3.93564		+	+
Q7TMK9	2.18117e+06	3.97923e+06	3.85042e+06	1.82436	1.7653	1.03346	0.00641526	0.00849041	0.0209995	0.0436166	0.999438	1.07496	0.97412	-0.10084	1.18908	1.02378	0.132033	+	+
Q8BX70	2.18144e+06	3.33264e+06	2.50786e+06	1.52773	1.14964	1.32888	0.000940972	0.00168077	0.709857	0.914468	0.997838	0.90686	0.6326	-0.27426	0.707298	0.532317	0.286405
Q71LX4	2.20791e+06	4.56627e+06	7.94072e+06	2.06814	3.59648	0.575045	9.38163e-08	4.50519e-07	0.131564	0.00115259	0.334745	1.1291	2.02264	0.89354	1.33984	2.34165	1.52298	+	+	+
P61087	2.20933e+06	2.24538e+06	4.05165e+06	1.01632	1.83389	0.554189	0.00220935	0.00318128	0.999953	0.00212826	0.00344522	0.03768	0.84988	0.8122	0.0756079	2.02681	1.9955		+	+
P68040	2.21031e+06	1.93589e+06	1.67485e+06	0.875847	0.757744	1.15586	0.079977	0.0881191	0.983781	0.575393	0.898442	-0.157405	-0.389005	-0.2316	0.218072	0.586654	0.441574
Q9WUM4	2.22404e+06	3.37346e+06	4.94031e+06	1.51681	2.22132	0.682844	6.19715e-06	1.59934e-05	0.0326392	4.50348e-05	0.107912	0.60782	1.11074	0.50292	2.2669	2.52538	1.13224		+
Q6ZQI3	2.24643e+06	481408	736300	0.214299	0.327765	0.653821	6.1287e-07	2.69039e-06	0.894471	0.998448	0.693278	-0.62952	0.2408	0.87032	0.331338	0.108318	0.855199
Q9EQU5	2.25183e+06	1.53044e+06	1.51396e+06	0.679645	0.672326	1.01089	0.068003	0.0756717	0.274272	0.313495	0.999937	-0.681005	-0.61678	0.064225	0.804749	1.60128	0.0551958		+
Q9WUM3	2.25765e+06	3.64538e+06	2.47971e+06	1.61468	1.09836	1.47009	0.00439933	0.00597561	0.104233	0.998931	0.160687	0.733395	0.099575	-0.63382	1.42483	0.111758	1.18808			+
P70349	2.26736e+06	4.33506e+06	2.13677e+06	1.91194	0.942406	2.02879	0.0143196	0.0175771	0.996078	0.999355	0.959655	0.49532	-0.33952	-0.83484	0.143695	0.125727	0.297175
Q08879	2.27853e+06	1.51363e+06	1.52436e+06	0.6643	0.669011	0.992958	2.60253e-05	5.96006e-05	0.0442085	0.0657828	0.999965	-0.626	-0.58902	0.03698	1.45328	1.74875	0.0519671		+
Q61599	2.29371e+06	3.01213e+06	4.32975e+06	1.31321	1.88766	0.695683	6.07243e-06	1.5732e-05	0.826257	0.0380472	0.369034	0.36516	0.96846	0.6033	0.495602	2.09584	1.07299		+	+
Q08857	2.29701e+06	2.40392e+06	1.2957e+06	1.04654	0.564079	1.85531	0.00143506	0.00214939	0.999721	0.186123	0.114213	0.07892	-0.723605	-0.802525	0.0737679	1.19567	1.39654		+	+
P28798	2.30077e+06	2.07521e+06	2.45965e+06	0.901962	1.06905	0.843702	1.21312e-05	2.97081e-05	0.999998	0.998596	0.995861	-0.03316	0.12946	0.16262	0.0379012	0.123844	0.241772
P62317	2.35042e+06	1.77866e+06	1.62894e+06	0.75674	0.693041	1.09191	0.00273242	0.00388444	0.763294	0.389161	0.987411	-0.368	-0.54216	-0.17416	0.846223	1.04735	0.32491
P45377	2.35098e+06	2.06821e+06	4.50236e+06	0.879725	1.9151	0.459362	4.41969e-09	3.59215e-08	0.808209	0.00151291	3.56298e-05	-0.240935	0.897125	1.13806	0.467196	2.25058	2.41494		+	+
O70258	2.36661e+06	2.48752e+06	1.19587e+06	1.05109	0.505308	2.0801	0.00207841	0.00324283	0.963353	0.021533	0.120393	-0.50724	-2.18034	-1.6731	0.361771	1.93604	1.20496		+	+
Q05421	2.38422e+06	2.03346e+06		0.852886			1.77429e-06	6.66e-06	0.934599	0.00133861	0.000134519	0.54206	-2.69588	-3.23794	0.277463	1.6648	4.30609		+	+
P61979	2.38641e+06	6.03976e+06	3.64995e+06	2.53089	1.52947	1.65475	0.000686107	0.00108836	0.00113479	0.180578	0.253432	1.46888	0.7653	-0.70358	1.86314	0.942342	1.85803	+		+
Q91W90	2.39893e+06	1.73231e+06	1.77762e+06	0.722119	0.741004	0.974514	0.000459483	0.00074652	0.288666	0.618714	0.990924	-0.581	-0.42348	0.15752	0.818422	0.940058	0.176962
Q9D2R0	2.4182e+06	1.93417e+06	757471	0.799838	0.313237	2.55346	1.49235e-13	4.7484e-12	0.883693	1.3416e-05	0.000185265	-0.26844	-1.61492	-1.34648	0.45017	3.0431	4.18915		+	+
P62821	2.43176e+06	3.67758e+06	4.92462e+06	1.51232	2.02513	0.746774	4.7273e-06	1.45758e-05	0.038079	0.00822817	0.984205	2.08894	2.52054	0.4316	1.07202	1.29387	1.0339		+
Q62426	2.46268e+06	3.12244e+06	4.6008e+06	1.2679	1.86821	0.678672	1.95883e-08	1.23245e-07	0.786402	0.0258139	0.307201	0.331833	0.850392	0.518558	0.889273	1.49924	0.911367		+
P56375	2.46781e+06	1.58637e+06	2.99345e+06	0.642826	1.213	0.529948	5.3401e-05	0.00013428	1	0.00237922	0.00252042	0.01646	3.07494	3.05848	0.00576478	1.93868	2.42769		+	+
Q91VW3	2.47774e+06	2.33587e+06	3.05761e+06	0.942741	1.23403	0.763951	0.00475636	0.00676867	0.96668	0.780165	0.995091	0.58546	0.96692	0.38146	0.29812	0.542334	0.420033
O35887	2.50665e+06	2.75336e+06	2.43078e+06	1.09842	0.96973	1.13271	2.22165e-05	6.05691e-05	0.99269	0.851594	0.533124	0.27874	-0.57612	-0.85486	0.30177	0.333211	0.583274
Q8VHY0	2.50825e+06	2.04884e+06	1.93547e+06	0.816842	0.771643	1.05858	0.28144	0.295073	0.993376	0.980433	0.999988	-0.18512	-0.2354	-0.05028	0.15947	0.22302	0.0566654
Q9CVB6	2.52174e+06	6.03272e+06	6.92277e+06	2.39229	2.74524	0.871432	4.97236e-06	1.34535e-05	0.00233188	0.000284879	0.949835	1.28386	1.53594	0.25208	2.17796	2.60517	0.439701	+	+
Q61937	2.52524e+06	1.52637e+06	1.651e+06	0.604448	0.653798	0.924517	0.0606774	0.0674483	0.820715	0.999778	0.670793	-1.04124	0.22962	1.27086	0.425571	0.0970534	0.811119
P08121	2.54643e+06	2.00936e+06	6.48968e+06	0.789089	2.54854	0.309624	5.3601e-06	1.42946e-05	0.744476	0.000525488	8.25959e-06	-0.37798	1.39466	1.77264	0.539829	2.24938	2.76736		+	+
Q61553	2.55087e+06	3.02529e+06	4.03866e+06	1.18599	1.58325	0.749083	0.000800194	0.00125745	0.839568	0.0688865	0.510855	0.2779	0.68966	0.41176	0.597074	1.69439	1.28051		+
Q8BJY1	2.55521e+06	2.86198e+06	3.2349e+06	1.12006	1.266	0.88472	0.538892	0.546218	0.928828	0.456445	0.943579	0.1597	0.31034	0.15064	0.811969	0.857971	0.350534
Q64433	2.56085e+06	3.79071e+06	3.12528e+06	1.48026	1.22041	1.21292	5.97229e-06	1.55387e-05	0.206324	0.863077	0.808679	0.51184	0.24336	-0.26848	1.1957	0.539247	0.432021
Q9WTX5	2.58133e+06	2.5633e+06	2.0502e+06	0.993017	0.794242	1.25027	0.132977	0.143915	1	0.353093	0.221467	-0.00276667	-0.371407	-0.36864	0.00555809	0.756849	0.869012
P62827	2.59334e+06	2.14853e+06	1.88957e+06	0.828478	0.728622	1.13705	0.00370527	0.00511572	0.868416	0.364754	0.944591	-0.27694	-0.49772	-0.22078	0.481913	0.836139	0.306727
Q9D6R2	2.59552e+06	3.57763e+06	8.49366e+06	1.37838	3.27242	0.421212	1.83254e-07	7.98464e-07	0.310308	1.35038e-05	0.00213672	0.60796	1.88728	1.27932	0.697404	2.14782	3.28934		+	+
P19157	2.60794e+06	2.94794e+06	1.87503e+06	1.13037	0.718971	1.57221	4.23609e-05	8.90598e-05	0.981151	0.588948	0.224901	0.21906	-0.5156	-0.73466	0.298073	0.626433	1.07094			+
P01899	2.61024e+06	3.06383e+06	2.40239e+06	1.17377	0.920372	1.27533	7.10027e-06	2.13834e-05	0.749294	1	0.748534	0.9225	-0.00092	-0.92342	0.573797	0.000352397	0.711317
Q91YR1	2.62281e+06	3.17848e+06	4.65026e+06	1.21186	1.773	0.683507	0.00281658	0.00399561	0.557259	0.00285699	0.126094	0.31882	0.81976	0.50094	0.765841	1.81728	1.25602		+
P97447	2.63809e+06	4.48156e+06	3.619e+06	1.69879	1.37183	1.23834	7.02781e-06	1.78624e-05	0.00655453	0.231116	0.561573	0.78078	0.45236	-0.32842	2.81745	1.35959	1.09044	+
P62814	2.65372e+06	2.81417e+06	6.11587e+06	1.06046	2.30464	0.460142	1.64297e-08	1.06828e-07	0.99576	2.75882e-06	8.81764e-06	0.08338	1.20202	1.11864	0.315091	5.14433	4.84194		+	+
Q8R146	2.67087e+06	2.09462e+06	2.15037e+06	0.784245	0.805118	0.974074	3.1012e-06	9.04741e-06	0.295023	0.389076	0.999964	-0.33892	-0.3095	0.02942	1.30417	1.03574	0.079597
Q61508	2.6741e+06	4.257e+06	2.40375e+06	1.59194	0.898904	1.77098	0.019145	0.0236145	0.376524	0.999477	0.227999	0.67028	-0.1084	-0.77868	0.91581	0.120312	1.3114			+
P11672	2.67612e+06	2.14119e+06	567515	0.800109	0.212067	3.77291	2.67978e-12	5.78386e-11	0.859905	8.18505e-09	8.25955e-08	-0.33818	-2.9431	-2.60492	0.494962	5.06752	4.37503		+	+
P31324	2.6787e+06	3.81346e+06	3.93144e+06	1.42362	1.46766	0.969993	1.81628e-10	2.40927e-09	0.151096	0.116815	0.999993	0.6386	0.67258	0.03398	0.953833	0.999883	0.0697705
P17427	2.68384e+06	4.59823e+06	4.96142e+06	1.7133	1.84863	0.926797	1.15355e-05	2.83528e-05	0.0130451	0.00343641	0.992934	0.7787	0.89622	0.11752	1.93104	2.37175	0.216532	+	+
P01902	2.70687e+06	2.60437e+06	2.64145e+06	0.962135	0.975833	0.985963	9.82065e-05	0.000223118	0.99999	0.188703	0.144921	0.10398	-1.73952	-1.8435	0.0363256	0.916776	1.12241			+
P70195	2.70743e+06	2.04443e+06	4.16363e+06	0.75512	1.53785	0.491022	0.31525	0.328467	0.948179	0.918771	0.530809	-0.387407	0.37594	0.763347	0.386181	0.310801	0.659441
Q7TNG5	2.73087e+06	2.80171e+06	1.70719e+06	1.02594	0.625146	1.64112	1.96531e-08	1.23245e-07	0.999997	0.0222072	0.0170488	0.0228	-0.68604	-0.70884	0.0602063	3.14277	2.72338		+	+
Q8CIE6	2.74184e+06	2.01363e+06	3.41172e+06	0.734406	1.24432	0.590209	0.00107134	0.00163751	0.442599	0.593997	0.0205408	-0.41178	0.35652	0.7683	0.795157	0.689627	2.49009			+
P19324	2.74801e+06	4.83672e+06	1.21777e+07	1.76008	4.43147	0.397177	8.37012e-08	4.06982e-07	0.156256	1.32092e-05	0.00633121	0.89116	2.29956	1.4084	1.05647	2.61526	2.43651		+	+
Q91Z53	2.75286e+06	2.74408e+06	1.09739e+06	0.99681	0.398637	2.50054	3.76858e-05	8.10487e-05	1	0.010894	0.00967937	0.0171	-1.27575	-1.29285	0.0160073	2.10381	2.34009		+	+
O88338	2.75462e+06	2.19413e+06		0.796528			1.02356e-07	5.89114e-07	0.991018	1.41273e-05	5.79974e-05	-0.28102	-3.10958	-2.82856	0.342142	3.69743	5.02897		+	+
O55029	2.77765e+06	2.36825e+06	4.60953e+06	0.852608	1.65951	0.513772	1.88463e-07	8.10631e-07	0.922538	0.0237141	0.00234339	-0.2149	0.7584	0.9733	0.486998	2.19715	3.51643		+	+
Q7TSV4	2.78395e+06	1.67343e+06	1.95028e+06	0.6011	0.700543	0.858048	3.02371e-05	6.76303e-05	0.181397	0.597271	0.959185	-0.67992	-0.44936	0.23056	1.20989	0.77359	0.516884
Q8BMF4	2.79338e+06	1.57652e+06	5.5026e+06	0.564375	1.96987	0.286504	1.81457e-05	4.31765e-05	0.269699	0.0666441	0.000352705	-0.79456	1.06284	1.8574	1.03121	1.53865	3.36931		+	+
Q07797	2.79478e+06	3.13276e+06	1.17885e+06	1.12093	0.421804	2.65747	8.78747e-05	0.000169925	0.933671	0.00722175	0.000875539	0.2591	-1.16598	-1.42508	0.312869	1.71976	2.60662		+	+
Q99JY9	2.80887e+06	8.3546e+06	1.05309e+07	2.97437	3.74916	0.793342	5.44056e-09	4.29484e-08	1.13223e-05	5.49373e-07	0.77204	1.61434	1.93784	0.3235	3.24786	3.86106	1.09948	+	+
P97821	2.81616e+06	1.99219e+06	1.64727e+06	0.707414	0.584935	1.20939	0.0338274	0.0398214	0.526233	0.117	0.963492	-0.51065	-0.7457	-0.23505	0.607841	1.37103	0.270523		+
P37889	2.82807e+06	1.52358e+06	2.57171e+06	0.538736	0.909351	0.59244	0.000188762	0.00033686	0.00595691	0.996268	0.0301788	-0.88868	-0.11216	0.77652	2.4855	0.254145	2.41314	+		+
Q99JR5	2.82834e+06	1.2574e+06	1.0406e+06	0.44457	0.367919	1.20834	0.00119623	0.00205181	0.985276	0.892949	0.998437	-0.60372	-0.97624	-0.37252	0.19205	0.362844	0.161879
P21107	2.84213e+06	3.04446e+06	3.92414e+06	1.07119	1.38071	0.775829	0.00148157	0.00221411	0.98162	0.57336	0.902885	0.228145	0.550845	0.3227	0.222189	0.578193	0.640792
Q61176	2.85432e+06	618837	1.65932e+06	0.216807	0.581335	0.372947	2.02808e-06	7.31232e-06	0.484152	0.113028	0.00185045	-1.0986	1.64504	2.74364	0.501347	0.822798	3.36484			+
Q8R2G6	2.86067e+06	2.46916e+06	377825	0.863142	0.132076	6.53521	3.09196e-11	6.69261e-10	0.999954	1.03462e-08	1.46722e-08	-0.05108	-2.76843	-2.71735	0.0475772	3.15882	4.96998		+	+
P40936	2.87067e+06	8.32626e+06	1.06957e+06	2.90045	0.372585	7.78467	5.67871e-11	7.74098e-10	0.00638793	2.9091e-07	1.3245e-10	1.5538	-3.19144	-4.74524	3.55788	2.91693	3.6119	+	+	+
Q5XJY5	2.89292e+06	2.89065e+06	5.73205e+06	0.999215	1.98141	0.504295	8.84752e-07	2.92448e-06	1	2.96966e-06	3.29149e-06	0.00604	0.9694	0.96336	0.0189304	3.15376	2.95306		+	+
Q11136	2.90655e+06	2.40366e+06	3.047e+06	0.826979	1.04832	0.788861	0.000162442	0.000293797	0.855961	0.999991	0.786876	-0.26856	0.03328	0.30184	0.578718	0.0415653	0.513308
Q99KK7	2.96425e+06	2.37601e+06	2.86183e+06	0.801556	0.965451	0.830241	0.00168717	0.00247722	0.25664	0.997612	0.484549	-0.31302	-0.06164	0.25138	1.37343	0.137384	0.797866
P97315	3.01176e+06	5.964e+06	2.17731e+06	1.98024	0.722938	2.73916	4.97618e-05	0.00010252	0.0273474	0.83266	0.00156067	1.05386	-0.37568	-1.42954	1.82734	0.579106	3.57399	+		+
P49312	3.02181e+06	3.56014e+06	2.53371e+06	1.17815	0.838472	1.40511	0.00510486	0.0068274	0.824224	0.763048	0.11211	0.23369	-0.25639	-0.49008	1.08895	1.25042	2.54541			+
Q9JHW2	3.02451e+06	2.81969e+06	2.93379e+06	0.932282	0.970006	0.96111	1.86369e-07	8.06796e-07	0.973984	0.998809	0.999057	-0.09416	-0.04822	0.04594	0.559444	0.161249	0.190956
P54822	3.02709e+06	2.81886e+06	3.20761e+06	0.931211	1.05964	0.878803	0.637378	0.643128	0.998877	0.999957	0.992103	-0.07682	0.03938	0.1162	0.183717	0.0510681	0.191566
Q8CDN6	3.02884e+06	3.58441e+06	4.86492e+06	1.18343	1.6062	0.736788	0.000103472	0.000195028	0.382784	0.000233705	0.0279929	0.25624	0.69078	0.43454	1.14522	3.00133	2.63377		+
Q9D6Y9	3.05227e+06	2.73919e+06	3.19529e+06	0.897429	1.04686	0.857261	8.67997e-09	6.26265e-08	0.951252	0.998198	0.792201	-0.1501	0.07218	0.22228	0.590373	0.242495	1.20743
O08756	3.0653e+06	2.65625e+06	1.02271e+06	0.866555	0.33364	2.59727	0.00148909	0.00250438	0.972973	0.638362	0.232852	0.45048	-0.9278	-1.37828	0.232851	0.546109	2.29262			+
Q9QZ88	3.06949e+06	4.15491e+06	4.99919e+06	1.35362	1.62867	0.831117	2.61312e-06	7.75842e-06	0.300087	0.0236209	0.788869	0.42328	0.67756	0.25428	1.15227	1.76997	0.488516		+
O08528	3.0917e+06	5.52548e+06	3.07373e+06	1.7872	0.994185	1.79765	2.5088e-15	1.62445e-13	0.00483593	1	0.00528088	0.82518	0.00732	-0.81786	2.46099	0.0178089	2.4183			+
P68033	3.106e+06	5.2177e+06	3.56629e+06	1.67988	1.1482	1.46306	0.0102025	0.0129411	0.162811	0.987075	0.523897	0.74974	0.200585	-0.549155	2.10375	0.395898	1.33343	+		+
Q06890	3.10899e+06	3.5151e+06	925183	1.13063	0.297583	3.79936	3.04992e-06	8.93666e-06	0.999999	0.000172051	0.000216665	-0.02966	-1.73004	-1.70038	0.0228611	4.57718	1.88108		+	+
P97372	3.10906e+06	5.55497e+06	5.43506e+06	1.7867	1.74813	1.02206	7.2358e-05	0.000141552	0.0457508	0.0454984	1	0.90938	0.91012	0.00074	1.53742	1.5545	0.00125043	+	+
P99024	3.14844e+06	4.50047e+06	4.32952e+06	1.42943	1.37513	1.03949	1.45519e-05	3.51236e-05	0.354668	0.502275	0.999809	0.65908	0.57416	-0.08492	0.903769	0.734554	0.149928
P47754	3.15681e+06	5.28005e+06	6.3844e+06	1.67259	2.02242	0.827024	1.00267e-06	3.2502e-06	0.000104915	1.05935e-06	0.400011	0.75778	1.01846	0.26068	2.76787	3.43012	0.990529	+	+
Q64442	3.15935e+06	4.3221e+06	1.31194e+06	1.36804	0.415258	3.29442	0.000254866	0.0004419	0.807457	0.103246	0.00630263	0.55212	-1.20986	-1.76198	0.80113	1.8152	3.41487		+	+
P62874	3.17386e+06	2.7139e+06	2.16504e+06	0.855079	0.682147	1.25351	0.179173	0.191137	0.998194	0.369576	0.614319	-0.11554	-0.5562	-0.44066	0.13589	0.643245	0.663964
P14869	3.19913e+06	3.25401e+06	4.45638e+06	1.01715	1.393	0.730192	4.44333e-08	2.46403e-07	0.999803	0.407513	0.563372	0.07264	0.53308	0.46044	0.0861119	0.916728	1.06952
P13634	3.20053e+06	2.81258e+06	2.82585e+06	0.878787	0.88293	0.995307	5.24604e-11	9.02589e-10	0.991082	0.990476	1	-0.1348	-0.13676	-0.00196	0.214222	0.207169	0.00379798
P35979	3.20395e+06	1.15544e+06	3.26057e+06	0.36063	1.01767	0.354368	2.11098e-08	1.31155e-07	0.00855942	0.998653	0.00332756	-1.32736	0.13442	1.46178	1.86529	0.128087	3.20688	+		+
O89017	3.2175e+06	2.14294e+06	4.73673e+06	0.666027	1.47218	0.45241	0.000603134	0.000972844	0.722086	0.90344	0.183434	-0.57948	0.42358	1.00306	1.94568	0.479343	1.28764			+
O08677	3.22254e+06	3.42906e+06	7.06364e+06	1.06409	2.19195	0.485452	1.95527e-06	6.04601e-06	0.982659	0.000117637	0.000628026	0.1409	1.16494	1.02404	0.224286	2.45081	2.99121		+	+
P11352	3.25221e+06	3.95481e+06	2.41743e+06	1.21604	0.743319	1.63596	0.0672406	0.0749476	0.670776	0.786214	0.09436	0.38526	-0.33312	-0.71838	0.581684	0.479939	3.3046			+
P54310	3.25345e+06	7.04173e+06	4.28662e+06	2.16439	1.31756	1.64272	5.9681e-07	2.07492e-06	0.0370203	0.647924	0.546343	1.26508	0.60018	-0.6649	1.39141	0.618886	1.4984	+		+
Q9DAR7	3.29591e+06	2.85477e+06	1.53152e+06	0.866157	0.464674	1.86401	7.44184e-09	5.48733e-08	0.943435	0.00100975	0.00899247	-0.20292	-1.07236	-0.86944	0.336231	2.57537	2.34427		+	+
Q62348	3.31e+06	2.67041e+06	3.07472e+06	0.806771	0.928919	0.868505	9.08989e-05	0.000174322	0.736408	0.998851	0.911652	-0.30808	-0.08426	0.22382	0.557438	0.136758	0.438155
Q62356	3.34822e+06	5.39149e+06	8.63545e+06	1.61026	2.57911	0.624344	3.38882e-06	9.71753e-06	0.466228	0.00569039	0.263572	0.65614	1.45412	0.79798	0.849801	2.36884	1.26582		+	+
Q01339	3.37996e+06	4.86268e+06	6.49343e+06	1.43868	1.92116	0.748861	5.97465e-06	1.55387e-05	0.0615211	0.000386784	0.303789	0.57772	0.98958	0.41186	1.18914	2.06413	1.50126		+
O70318	3.38896e+06	5.36243e+06	5.13151e+06	1.58232	1.51418	1.045	2.43659e-07	1.2489e-06	0.0141824	0.0172844	0.999999	2.06938	2.02118	-0.0482	1.09562	1.06809	0.0572791		+
Q9DBP5	3.42831e+06	3.9218e+06	4.43653e+06	1.14395	1.29408	0.883981	0.167606	0.179942	0.854993	0.312882	0.924572	0.19298	0.35476	0.16178	0.669793	1.03044	0.391582
Q8R4N0	3.46966e+06	4.88817e+06	4.84495e+06	1.40883	1.39638	1.00892	1.00832e-08	7.12189e-08	0.300683	0.345695	0.999998	0.537967	0.514587	-0.02338	0.737405	0.713212	0.0557939
Q9EPC1	3.47477e+06	6.19066e+06	6.47032e+06	1.7816	1.86208	0.956778	7.54041e-07	2.56833e-06	7.77788e-05	3.18507e-05	0.999004	0.83954	0.89292	0.05338	3.03035	2.82009	0.112639	+	+
Q99P87	3.48735e+06	3.81313e+06	533896	1.09342	0.153095	7.14207	2.39427e-09	2.34374e-08	0.619916	0.00400047	8.21891e-05	1.01306	-2.6841	-3.69716	0.553202	1.59848	4.13319		+	+
Q6ZQ38	3.4958e+06	5.28033e+06	4.3652e+06	1.51048	1.2487	1.20964	0.00626757	0.00831135	0.0168293	0.429664	0.554697	0.60748	0.32156	-0.28592	2.41992	1.0671	1.15322
Q9Z0E6	3.52296e+06	4.92575e+06	7.61503e+06	1.39819	2.16154	0.646846	1.26254e-07	5.88311e-07	0.733535	0.0416353	0.505744	0.50285	1.11102	0.608175	0.66057	1.71996	0.919781		+
P34884	3.54206e+06	3.02842e+06	1.97522e+06	0.854987	0.557646	1.53321	0.145003	0.156426	0.99904	0.757615	0.91916	-0.19116	-0.70648	-0.51532	0.117692	0.648421	0.429487
P14206	3.56511e+06	3.27429e+06	2.73368e+06	0.918427	0.766787	1.19776	0.843464	0.847252	1	0.914917	0.935736	-0.02162	-0.3116	-0.28998	0.0196428	0.338684	0.474168
Q8K4Z3	3.60591e+06	2.85506e+06	2.61609e+06	0.791772	0.725502	1.09134	0.00936854	0.0119511	0.926893	0.666013	0.99356	-0.32596	-0.51168	-0.18572	0.560229	0.71791	0.215318
Q9D6Y7	3.61389e+06	3.13921e+06	4.93666e+06	0.868652	1.36602	0.635898	0.000934927	0.00145183	0.890803	0.169321	0.0181445	-0.19666	0.4588	0.65546	0.616662	1.7889	2.91194			+
P24452	3.63884e+06	4.81376e+06	1.47783e+07	1.32288	4.06127	0.325731	1.29138e-09	1.25582e-08	0.558095	3.58276e-07	1.67772e-05	0.40152	1.93646	1.53494	1.76996	2.99809	2.57775		+	+
P61294	3.6452e+06	5.12397e+06	8.27369e+06	1.40567	2.26975	0.619309	0.0899537	0.0987872	0.92117	0.0905299	0.306111	0.41114	1.19148	0.78034	0.446799	1.60095	1.17864		+	+
Q9WUU7	3.67369e+06	2.23093e+06	4.60143e+06	0.607272	1.25254	0.484834	0.00176153	0.00258076	0.662312	0.890717	0.144799	-0.5816	0.40988	0.99148	0.693662	0.403235	1.66033			+
P50516	3.72416e+06	3.80592e+06	7.33884e+06	1.02195	1.9706	0.5186	2.39897e-09	2.11804e-08	0.99997	9.24341e-05	0.000143815	0.03076	0.97492	0.94416	0.0754889	3.55771	3.45064		+	+
Q91ZA3	3.74708e+06	2.59048e+06	4.40529e+06	0.691335	1.17566	0.58804	8.38334e-05	0.000162579	0.179111	0.894493	0.0199404	-0.52968	0.2278	0.75748	2.16899	0.672603	2.72649			+
Q9D0M5	3.81176e+06	3.61158e+06	3.75404e+06	0.947486	0.984859	0.962052	0.031803	0.0376364	0.999486	0.999969	0.999989	-0.085585	-0.048305	0.03728	0.151335	0.0710366	0.0528533
Q9DCN2	3.83353e+06	4.45284e+06	1.44425e+07	1.16155	3.7674	0.308316	7.02447e-06	1.78624e-05	0.975216	3.31528e-05	0.00041923	0.256825	2.07126	1.81444	0.203232	2.49072	1.96899		+	+
Q7TQI3	3.84042e+06	4.29627e+06	3.60325e+06	1.1187	0.938244	1.19233	0.614585	0.622001	0.911489	0.995769	0.665122	0.16868	-0.08356	-0.25224	0.428039	0.19059	0.838041
Q8VCT3	3.87786e+06	3.55086e+06	3.4584e+06	0.915674	0.891833	1.02673	0.000260263	0.000448938	0.949684	0.878101	0.999911	-0.13056	-0.16418	-0.03362	0.467016	0.72118	0.0993263
P01897	3.90773e+06	3.22192e+06	2.89795e+06	0.824499	0.741593	1.11179	0.000240203	0.000475532	0.810382	0.99999	0.732918	1.18002	-0.13614	-1.31616	0.399832	0.0435896	0.467724
P09405	3.93962e+06	6.45793e+06	6.44448e+06	1.63923	1.63581	1.00209	0.000144413	0.000264035	0.092421	0.0303356	0.994738	0.63494	0.75344	0.1185	0.953024	1.79375	0.151008		+
Q3UGR5	3.9564e+06	3.44839e+06	3.0005e+06	0.871599	0.758392	1.14927	0.430523	0.441714	0.984938	0.722644	0.973318	-0.17966	-0.38438	-0.20472	0.288817	0.728487	0.374197
Q8K4G1	3.96799e+06	2.88706e+06	2.06767e+06	0.727589	0.521088	1.39629	2.89973e-05	6.54304e-05	0.530505	0.0295419	0.585588	-0.46746	-0.91044	-0.44298	1.02441	2.53469	1.14045		+
Q9DBF1	4.00952e+06	3.67011e+06	2.56148e+06	0.915348	0.63885	1.43281	3.52629e-06	1.00687e-05	0.969918	0.00618943	0.0370126	-0.12462	-0.64694	-0.52232	0.533404	3.14927	2.72245		+	+
Q8CGN5	4.01674e+06	5.95566e+06	2.07755e+06	1.48271	0.517224	2.86667	5.29507e-06	1.4212e-05	0.388367	0.0618518	0.000588047	0.59172	-0.8996	-1.49132	1.02352	1.77057	3.46109		+	+
Q8BH95	4.02005e+06	6.64063e+06	6.80805e+06	1.65188	1.69352	0.975408	1.95466e-06	6.04601e-06	0.0564665	0.0567539	1	0.85846	0.85778	-0.00068	1.16563	1.11995	0.000968642		+
P47757	4.03322e+06	5.95082e+06	9.37359e+06	1.47545	2.3241	0.63485	0.000654487	0.00104812	0.161777	0.000184218	0.0713881	0.55796	1.20878	0.65082	2.6876	4.56775	2.73713		+	+
Q99MN9	4.06466e+06	3.05256e+06	5.72977e+06	0.751	1.40965	0.532755	1.13862e-05	2.81923e-05	0.280441	0.139076	0.00093293	-0.42746	0.50604	0.9335	1.37378	2.39621	2.76692			+
P28063	4.06535e+06	3.398e+06	6.12446e+06	0.835843	1.5065	0.554824	4.24727e-05	8.90598e-05	0.863496	0.0458257	0.00327026	-0.222	0.61464	0.83664	0.567754	1.6983	3.15412		+	+
P70168	4.08509e+06	4.66602e+06	5.28083e+06	1.14221	1.29271	0.883576	0.686965	0.692122	0.933317	0.594809	0.981655	0.23904	0.41472	0.17568	0.405327	0.784504	0.413608
P29758	4.0897e+06	3.57547e+06	4.50181e+06	0.874262	1.10077	0.794229	0.0133499	0.0167435	0.847622	0.974386	0.422235	-0.20872	0.13264	0.34136	0.569123	0.3707	0.975165
P23953	4.12615e+06	2.95588e+06	7.37168e+06	0.716378	1.78657	0.400979	2.43741e-08	1.44735e-07	0.562097	0.00555493	4.35322e-05	-0.386885	0.941435	1.32832	0.468976	1.2195	4.21393		+	+
Q8QZT1	4.16739e+06	4.80389e+06	4.90767e+06	1.15273	1.17764	0.978854	0.000199884	0.000353884	0.858296	0.802158	0.999996	0.35894	0.39606	0.03712	0.379665	0.43163	0.0625327
Q9CQ62	4.17429e+06	3.9035e+06	1.53931e+07	0.93513	3.6876	0.253587	8.23464e-08	4.03317e-07	0.997545	4.06521e-07	1.55369e-07	-0.10296	1.86436	1.96732	0.350345	4.90973	5.32754		+	+
P07309	4.18399e+06	2.95697e+06	1.65404e+07	0.706736	3.95326	0.178773	2.13737e-08	1.31576e-07	0.746298	2.99612e-05	1.88621e-06	-0.4552	2.10505	2.56025	0.428565	2.15035	2.86408		+	+
Q9CWJ9	4.19452e+06	4.5922e+06	2.69828e+06	1.09481	0.643286	1.7019	0.00119785	0.00181435	0.970866	0.0305153	0.00509027	0.14526	-0.6299	-0.77516	0.320973	1.79857	2.62607		+	+
P97371	4.1994e+06	9.51261e+06	8.31262e+06	2.26523	1.97948	1.14436	6.80277e-05	0.000135049	8.18689e-05	0.00100489	0.907694	1.20578	0.99292	-0.21286	3.03781	2.51437	0.551741	+	+
P42932	4.23471e+06	5.95696e+06	6.65246e+06	1.4067	1.57094	0.895451	4.59606e-08	2.51134e-07	0.100117	0.0134551	0.938427	0.50552	0.67354	0.16802	1.67515	2.23133	0.717651		+
P12032	4.26187e+06	5.29015e+06	8.30099e+06	1.24127	1.94773	0.637291	0.0627323	0.0702727	0.828094	0.0371251	0.267445	0.34565	0.981325	0.635675	0.622842	1.80522	1.56937		+	+
Q60605	4.29029e+06	6.99729e+06	5.50731e+06	1.63096	1.28367	1.27054	0.000483898	0.000784289	0.133346	0.923357	0.58101	0.6729	0.24978	-0.42312	1.54196	0.317651	0.556007
P06330	4.30023e+06	4.96821e+06	2.97127e+06	1.15534	0.690955	1.67208	0.076626	0.0847051	0.992552	0.846457	0.52478	0.25272	-0.52534	-0.77806	0.403735	0.847783	1.66188			+
P45952	4.32297e+06	2.67513e+06	4.3405e+06	0.618818	1.00405	0.61632	0.0236288	0.0286708	0.864005	0.99093	0.535153	-0.44282	0.2301	0.67292	0.382622	0.17312	1.66498			+
P09470	4.32432e+06	2.65419e+06	1.63402e+06	0.613782	0.377868	1.62433	6.21741e-15	1.04297e-12	0.00584918	2.77408e-07	0.00393429	-0.682	-1.39176	-0.70976	1.98554	3.69065	2.63224		+	+
P22599	4.34863e+06	4.58856e+06	1.23182e+07	1.05518	2.83265	0.372504	3.754e-07	1.4645e-06	0.990161	0.000149293	0.000605758	0.1598	1.50852	1.34872	0.236168	2.49357	2.34419		+	+
Q9DCJ9	4.40384e+06	5.09083e+06	2.12479e+06	1.156	0.482486	2.39592	6.27457e-08	3.31515e-07	0.938603	0.0113539	0.00123003	0.25646	-1.04904	-1.3055	0.367891	1.78717	2.70645		+	+
Q00724	4.47021e+06	3.81921e+06	1.73575e+06	0.854368	0.388292	2.20032	5.65655e-07	2.57026e-06	0.998659	0.151737	0.296694	-0.20018	-1.30084	-1.10066	0.259885	2.46502	2.54976		+	+
Q8K2B3	4.4746e+06	3.34526e+06	5.3214e+06	0.747613	1.18925	0.628644	0.00102301	0.00157274	0.604091	0.957424	0.182238	-0.41394	0.21604	0.62998	1.64849	0.434109	1.5685			+
Q9D172	4.48389e+06	4.24511e+06	4.94892e+06	0.946747	1.10371	0.857785	0.000218473	0.000442066	0.999998	0.911212	0.942077	-0.0726	-0.70258	-0.62998	0.295151	0.34291	0.302712
P00687	4.50097e+06	3.58351e+06	374368	0.796164	0.083175	9.57216	1.92575e-09	1.74619e-08	0.980478	7.3196e-08	2.80324e-07	-0.24984	-3.4283	-3.17847	0.197794	3.6975	3.90093		+	+
P32020	4.50157e+06	1.00989e+07	8.85269e+06	2.24341	1.96658	1.14077	0.000629063	0.00100981	0.00772128	0.0314619	0.989624	1.2638	1.06808	-0.19572	1.92863	1.61698	0.339987	+	+
P50543	4.50531e+06	5.46375e+06	9.45429e+06	1.21274	2.09848	0.577912	0.000986389	0.00174983	0.774595	0.0807612	0.637314	1.34218	2.92492	1.58274	0.433268	1.19919	0.93103		+
Q8BHN3	4.50721e+06	3.07398e+06	3.55402e+06	0.682012	0.788519	0.864928	4.21695e-05	8.90598e-05	0.0505541	0.449657	0.819078	-0.54146	-0.32608	0.21538	1.77314	1.05274	0.789521
P38647	4.56551e+06	4.7238e+06	7.38786e+06	1.03467	1.61819	0.639401	3.09572e-08	1.80628e-07	0.998237	0.0541149	0.125644	0.11042	0.81484	0.70442	0.10996	1.21521	1.63801		+	+
Q9JKF1	4.58874e+06	4.29404e+06	1.15712e+07	0.935778	2.52165	0.371098	1.64925e-09	1.53701e-08	0.982677	2.33317e-06	5.06329e-07	-0.12504	1.3373	1.46234	0.252241	5.1606	3.39275		+	+
Q8BP40	4.65714e+06	3.94971e+06	4.5413e+06	0.848098	0.975125	0.869733	0.00167972	0.0024717	0.95306	1	0.946712	-0.17986	0.00568	0.18554	0.301056	0.00703633	0.514448
P49817	4.706e+06	3.60269e+06	5.19588e+06	0.765552	1.1041	0.693374	0.030565	0.0363636	0.73886	0.995028	0.367869	-0.433785	0.162115	0.5959	0.686667	0.326688	1.10887			+
Q9CY64	4.72212e+06	5.0631e+06	9.52461e+06	1.07221	2.01702	0.531581	4.02358e-07	1.54276e-06	0.982493	3.69555e-05	0.000194876	0.11152	0.99792	0.8864	0.34886	3.07548	2.75303		+	+
Q9ES97	4.7468e+06	6.30728e+06	1.4382e+07	1.32874	3.02984	0.438553	5.82216e-09	4.54264e-08	0.820646	0.00131873	0.0245204	0.442875	1.63214	1.18926	0.467656	2.18909	1.74659		+	+
Q60870	4.76369e+06	5.60421e+06	1.65994e+07	1.17644	3.48456	0.337616	0.0133835	0.016665	1	0.0335795	0.0325534	-0.01802	4.23228	4.2503	0.00400579	1.8948	1.78212		+	+
P06797	4.78174e+06	3.39865e+06	1.19711e+07	0.710755	2.5035	0.283904	5.05647e-06	1.36261e-05	0.622403	0.0020082	4.17986e-05	-0.46296	1.31266	1.77562	0.911607	2.5599	3.54347		+	+
Q99P72	4.78925e+06	6.291e+06	1.86211e+07	1.31357	3.88809	0.337844	1.03952e-10	1.63644e-09	0.857364	5.42303e-05	0.000909576	0.38404	1.98786	1.60382	0.541065	3.82886	2.93869		+	+
P40336	4.8065e+06	4.53193e+06	7.50753e+06	0.942874	1.56195	0.603651	0.0500835	0.0572504	0.998637	0.0913164	0.0399137	-0.0846	0.60444	0.68904	0.211879	1.42535	1.64076			+
Q9D9V3	4.82973e+06	5.01509e+06	7.91585e+06	1.03838	1.63898	0.633551	6.25025e-06	1.60073e-05	0.999095	0.0952444	0.188446	0.08902	0.68726	0.59824	0.130738	1.08836	1.01699
Q9EQ20	4.92912e+06	5.93916e+06	3.38187e+06	1.20491	0.686099	1.75618	0.0149035	0.018519	0.647772	0.984129	0.275119	0.55742	-0.24202	-0.79944	0.458293	0.17606	3.05941			+
O08529	4.94635e+06	5.57524e+06	6.86497e+06	1.12714	1.38789	0.812129	0.220705	0.233218	0.954227	0.315042	0.803264	0.16686	0.41358	0.24672	0.528556	0.817623	0.429512
Q9DBG3	4.95629e+06	4.48048e+06	6.9037e+06	0.903999	1.39292	0.648998	5.35168e-07	1.93063e-06	0.810728	0.00634156	0.000298017	-0.14958	0.47954	0.62912	0.519076	2.41704	2.80214			+
P52760	5.02365e+06	4.74935e+06	2.88629e+06	0.945398	0.574541	1.64548	5.68484e-10	6.69215e-09	0.997798	0.00160147	0.00462745	-0.07546	-0.79232	-0.71686	0.162296	2.64077	2.6227		+	+
P51660	5.04213e+06	7.03281e+06	5.07408e+06	1.39481	1.00634	1.38603	7.99247e-14	8.51052e-12	0.0616575	0.998796	0.133013	0.53552	0.0684	-0.46712	1.24068	0.119276	3.13789			+
Q9Z2W0	5.09642e+06	4.72289e+06	4.53912e+06	0.926708	0.890649	1.04049	0.000126814	0.000235062	0.989339	0.94536	0.999732	-0.10308	-0.1506	-0.04752	0.255666	0.481404	0.140408
Q76MZ3	5.1154e+06	6.87504e+06	7.59375e+06	1.34399	1.48449	0.905355	0.00220098	0.00317604	0.557855	0.378993	0.999586	0.59026	0.69812	0.10786	0.599475	0.688942	0.121005
Q9JK53	5.12142e+06	1.74538e+07	4.06454e+06	3.40801	0.793635	4.29418	3.42986e-11	7.19199e-10	0.00403865	0.989992	0.000924203	1.73048	-0.24876	-1.97924	2.5672	0.403915	2.5961	+		+
P28474	5.1522e+06	7.39987e+06	4.36666e+06	1.43625	0.847533	1.69463	7.91068e-08	3.99103e-07	0.0190782	0.729915	0.000653305	0.54148	-0.21428	-0.75576	1.83175	0.667462	3.90517			+
Q91YI0	5.21636e+06	5.02552e+06	2.16648e+06	0.963415	0.415325	2.31967	6.24585e-09	4.76246e-08	0.999895	2.31006e-06	3.94253e-06	-0.0401	-1.25672	-1.21662	0.122217	4.39258	5.98434		+	+
Q9QXD6	5.24571e+06	5.15907e+06	442483	0.983482	0.0843514	11.6593	4.72369e-11	8.56648e-10	0.999582	3.73039e-07	1.96758e-07	0.12682	-3.39626	-3.52308	0.103922	3.15269	6.33641		+	+
P01868	5.29002e+06	7.19102e+06	1.54552e+07	1.35936	2.92157	0.465282	0.000795002	0.00125222	0.966322	0.064533	0.282823	0.41452	1.55668	1.14216	0.813127	4.13847	2.57887		+	+
P26883	5.32143e+06	5.12843e+06	7.35692e+06	0.963731	1.38251	0.697089	0.0538996	0.0612993	0.999992	0.434796	0.355991	-0.0343	0.43112	0.46542	0.0632456	0.819481	1.12728
Q8K157	5.33698e+06	4.50813e+06	2.54585e+06	0.844697	0.47702	1.77078	4.2602e-06	1.18614e-05	0.724416	7.40958e-05	0.00235717	-0.26438	-1.09252	-0.82814	0.739963	3.13706	2.28152		+	+
Q9R257	5.34932e+06	4.93275e+06	1.98394e+07	0.922127	3.70877	0.248634	2.40836e-13	1.24309e-11	0.988614	7.90378e-07	2.03721e-07	-0.15372	1.92494	2.07866	0.203425	4.00731	3.53681		+	+
P61089	5.3809e+06	7.48102e+06	8.04933e+06	1.39029	1.49591	0.929396	0.0114286	0.0143876	0.0315735	0.00804214	0.990774	0.49538	0.58388	0.0885	1.70652	1.85365	0.263847		+
P31001	5.46914e+06	3.28388e+06	2.39308e+06	0.600439	0.437561	1.37224	0.000111921	0.000209189	0.0941259	0.0567345	0.999863	-1.1132	-1.21092	-0.09772	0.89749	3.54975	0.0572912		+
Q9CPU0	5.49974e+06	5.34473e+06	3.82264e+06	0.971815	0.695058	1.39818	1.56935e-11	4.21213e-10	0.999948	0.0820758	0.12236	-0.03584	-0.50922	-0.47338	0.072089	1.81144	1.84567
Q99KC8	5.52242e+06	5.17652e+06	8.08726e+06	0.937363	1.46444	0.640083	1.07564e-06	3.46997e-06	0.993093	0.0082377	0.00215049	-0.0773	0.54186	0.61916	0.264507	1.81626	2.09144			+
Q9QZA0	5.57093e+06	3.9317e+06	6.67088e+06	0.705752	1.19744	0.589382	0.000272049	0.000465676	0.443653	0.658332	0.0261952	-0.41716	0.33812	0.75528	0.749909	0.573651	3.45758			+
O35459	5.62063e+06	4.90634e+06	6.52827e+06	0.872917	1.16148	0.751554	0.171996	0.18436	0.974174	0.876528	0.458516	-0.16176	0.23928	0.40104	0.42468	0.615544	1.92404
P11152	5.62656e+06	1.12488e+07	3.93652e+06	1.99923	0.699631	2.85755	7.00814e-09	5.28366e-08	0.0178619	0.979882	0.00355428	1.31362	-0.25662	-1.57024	1.32568	0.191207	2.8979	+		+
P01864	5.62805e+06	3.48739e+06	2.14702e+06	0.619645	0.381485	1.6243	0.00184543	0.00268608	0.467102	0.00697595	0.301229	-0.68264	-1.48196	-0.79932	1.96055	2.34151	1.26831		+	+
Q11011	5.66968e+06	4.5763e+06	5.19703e+06	0.807154	0.916635	0.880562	6.13079e-09	4.72846e-08	0.321807	0.971285	0.763229	-0.31492	-0.11446	0.20046	0.949416	0.36411	0.623024
Q08481	5.70327e+06	4.75459e+06	7.02641e+06	0.833661	1.232	0.676675	4.54211e-10	5.44243e-09	0.76959	0.635167	0.0786774	-0.26676	0.31308	0.57984	0.722186	1.1081	2.04311			+
P24369	5.80246e+06	8.41705e+06	1.03102e+07	1.4506	1.77687	0.816379	0.0976349	0.107047	0.490074	0.11514	0.94378	0.52582	0.78894	0.26312	0.987283	1.40441	0.350012		+
Q9JHI5	5.85872e+06	2.66881e+06	3.85561e+06	0.455528	0.658098	0.69219	0.000942081	0.00145654	0.00585974	0.215985	0.470503	-1.12393	-0.64899	0.47494	2.65384	1.18614	0.898093	+
P63028	5.90976e+06	6.08595e+06	5.46017e+06	1.02981	0.923924	1.11461	0.0711837	0.0790799	0.999961	0.988601	0.963335	0.05684	-0.18532	-0.24216	0.0890218	0.210173	0.301744
Q3U1J4	5.91224e+06	4.49744e+06	4.75116e+06	0.7607	0.803614	0.946598	5.03642e-07	1.83665e-06	0.244235	0.50525	0.995456	-0.36406	-0.28296	0.0811	1.01165	0.763635	0.388043
P49722	5.93231e+06	5.08951e+06	4.82883e+06	0.857931	0.813987	1.05399	0.53821	0.546218	0.968724	0.858745	0.999042	-0.3286	-0.48268	-0.15408	0.501259	0.501994	0.115785
P68037	5.93607e+06	7.17087e+06	9.14711e+06	1.20802	1.54094	0.783949	0.0346052	0.0406656	0.632566	0.13012	0.890138	0.42748	0.71992	0.29244	0.557657	0.933978	0.608244
O09131	5.99449e+06	5.88867e+06	1.09147e+07	0.982347	1.82079	0.539517	6.58575e-08	3.40628e-07	0.999591	0.00499408	0.00236947	-0.06174	0.82534	0.88708	0.120832	2.11066	2.09167		+	+
Q99KQ4	6.04058e+06	7.75855e+06	5.02005e+06	1.2844	0.831055	1.54551	4.18397e-05	8.88431e-05	0.0815447	0.396197	0.000846934	0.37392	-0.25552	-0.62944	1.5241	0.977342	3.82364			+
P62908	6.06416e+06	3.12622e+06	7.51364e+06	0.515524	1.23902	0.416073	0.00310276	0.00436468	0.262499	0.914686	0.0141698	-0.82914	0.36724	1.19638	0.609878	0.241853	2.08881			+
Q80X90	6.15793e+06	5.02041e+06	5.35282e+06	0.815276	0.869257	0.9379	6.08588e-08	3.24097e-07	0.857216	0.986533	0.995512	-0.27676	-0.1549	0.12186	0.473148	0.285222	0.260313
Q8R1G2	6.18091e+06	4.73284e+06	4.51602e+06	0.76572	0.73064	1.04801	0.000988616	0.00152497	0.605515	0.369772	0.999499	-0.3487	-0.414395	-0.065695	0.540252	0.694604	0.110601
Q9Z0F7	6.30602e+06	1.78124e+07	1.18646e+07	2.82467	1.88148	1.50131	2.57615e-10	3.2615e-09	0.000379811	0.0247755	0.508821	1.59916	1.0562	-0.54296	2.08915	1.36254	1.33967	+	+	+
Q8VDD5	6.3864e+06	7.37132e+06	8.22913e+06	1.15422	1.28854	0.895759	1.09198e-05	2.71377e-05	0.706338	0.17727	0.906214	0.22198	0.37996	0.15798	0.624801	1.19408	0.562033
Q9DBE0	6.41726e+06	4.92064e+06	2.58323e+06	0.766781	0.402544	1.90484	8.00119e-08	4.00657e-07	0.292151	1.00146e-06	0.000166587	-0.37216	-1.31478	-0.94262	1.63322	4.46569	3.50755		+	+
Q3U7R1	6.4283e+06	8.52851e+06	8.10633e+06	1.32671	1.26104	1.05208	0.0460268	0.0529742	0.72703	0.898858	0.99913	0.5761	0.42896	-0.14714	0.57511	0.351166	0.160296
Q8R086	6.48958e+06	3.51889e+06	2.54505e+06	0.542237	0.392174	1.38264	0.000441345	0.000722299	0.0191095	0.000138081	0.338604	-0.89224	-1.41304	-0.5208	2.38281	2.48129	0.839246	+	+
Q8CAY6	6.51771e+06	5.92571e+06	5.48517e+06	0.909171	0.841579	1.08031	7.99137e-07	2.70819e-06	0.996991	0.776596	0.955268	-0.10322	-0.29192	-0.1887	0.176112	0.410943	0.284571
Q03265	6.52293e+06	5.62977e+06	3.93626e+06	0.863074	0.60345	1.43023	0.0613518	0.0689566	0.999682	0.521978	0.699283	-0.08948	-0.53508	-0.4456	0.0696477	0.602814	0.867673
P29341	6.54781e+06	7.07052e+06	8.76721e+06	1.07983	1.33895	0.806473	0.000920847	0.00143362	0.997819	0.280425	0.512532	0.08478	0.42806	0.34328	0.158307	1.81222	0.883855
Q9CQ60	6.58453e+06	6.61952e+06	6.69779e+06	1.00531	1.0172	0.988315	0.379546	0.391808	1	0.999999	1	0.01408	0.01822	0.00414	0.0328031	0.0366781	0.0089074
Q9JJU8	6.62293e+06	7.02152e+06	6.8145e+06	1.06018	1.02893	1.03038	2.29757e-07	9.69603e-07	0.994059	0.999795	0.999777	0.08268	0.041	-0.04168	0.174741	0.0818654	0.0802208
Q91ZX7	6.6579e+06	4.80701e+06	4.95663e+06	0.722001	0.744474	0.969813	3.30892e-07	1.32951e-06	0.115539	0.228301	0.998928	-0.48144	-0.4145	0.06694	1.11454	1.1069	0.116439
P00329	6.76672e+06	9.57095e+06	2.86686e+06	1.41441	0.42367	3.33848	5.4248e-13	1.91581e-11	0.1103	4.23657e-05	8.97334e-08	0.53812	-1.19838	-1.7365	1.32727	2.76647	6.033		+	+
Q9WTR5	6.76708e+06	4.80113e+06	1.92949e+06	0.709483	0.285129	2.48829	4.3962e-06	1.21393e-05	0.318462	1.18623e-06	0.000174716	-0.50006	-1.79564	-1.29558	1.37143	4.84763	3.64442		+	+
O35639	6.82635e+06	1.23541e+07	1.54885e+07	1.80976	2.26893	0.79763	1.15116e-05	2.83528e-05	0.120251	0.0221282	0.965688	1.1492	1.49212	0.34292	1.05151	1.36452	1.09393	+	+
Q01730	6.84618e+06	1.15151e+07	9.93177e+06	1.68197	1.4507	1.15942	0.000275255	0.000469964	0.0361883	0.317989	0.861963	0.77944	0.50642	-0.27302	1.77379	0.753549	0.390324	+
P11983	6.86019e+06	5.95139e+06	7.75908e+06	0.867525	1.13103	0.767023	1.31853e-12	4.42368e-11	0.941148	0.998036	0.65042	-0.20296	0.09468	0.29764	0.755423	0.133156	0.525005
Q9WVA4	6.91368e+06	8.15527e+06	1.03796e+07	1.17958	1.50132	0.785698	7.07455e-05	0.000139209	0.913192	0.399485	0.929853	0.26768	0.52104	0.25336	0.635074	0.830471	0.380286
P10148	6.94932e+06	1.0565e+07	7.47125e+06	1.52029	1.0751	1.41409	6.40195e-07	2.21428e-06	0.777966	0.999898	0.855534	0.561325	0.09355	-0.467775	0.938459	0.157951	0.755526
Q9D819	7.16429e+06	8.573e+06	5.59387e+06	1.19663	0.780799	1.53257	3.95947e-07	1.5269e-06	0.637675	0.517323	0.0320923	0.29584	-0.33328	-0.62912	0.727813	0.771831	2.45087			+
Q9R0H0	7.1675e+06	4.60518e+06	3.025e+06	0.642508	0.422045	1.52237	1.56382e-09	1.47792e-08	0.0147559	5.17971e-06	0.033156	-0.66474	-1.2646	-0.59986	1.98696	3.69045	1.62675		+	+
P97298	7.23302e+06	1.25212e+07	1.26779e+07	1.73112	1.75279	0.987637	0.000334483	0.000559696	0.0603215	0.036139	0.999884	0.8184	0.88288	0.06448	1.36538	1.68499	0.0908208		+
Q6IRU2	7.25526e+06	6.42967e+06	6.08796e+06	0.886209	0.839109	1.05613	3.34005e-13	1.49412e-11	0.747068	0.449005	0.995857	-0.18922	-0.25802	-0.0688	0.566721	1.09113	0.158524
Q9QXS1	7.25725e+06	6.48545e+06	1.25943e+07	0.893651	1.73541	0.514952	4.6035e-08	2.51134e-07	0.945078	0.00240269	0.000266481	-0.16776	0.82676	0.99452	0.289049	2.33714	2.50191		+	+
Q91V64	7.33133e+06	8.50126e+06	7.13911e+06	1.15958	0.973782	1.1908	0.00705228	0.00926042	0.584997	0.999475	0.394589	0.212	-0.04176	-0.25376	0.854426	0.115644	0.978171
Q9D1A2	7.33473e+06	1.19751e+07	7.84357e+06	1.63266	1.06937	1.52674	2.25295e-05	5.26734e-05	0.0113478	0.970285	0.0637512	0.7545	0.15476	-0.59974	1.63925	0.271034	2.42394			+
Q9EQH3	7.38187e+06	9.41253e+06	1.18396e+07	1.27509	1.60388	0.795001	0.000936873	0.00145183	0.723091	0.111179	0.783212	0.35438	0.6815	0.32712	1.54776	2.85588	1.38883		+
Q9QYB1	7.38627e+06	6.64047e+06	4.97091e+06	0.899028	0.672993	1.33587	0.210466	0.223101	1	0.602374	0.578638	0.0101	-0.42146	-0.43156	0.00955484	0.525814	1.4305
Q80YX1	7.41067e+06	7.80677e+06	4.30684e+06	1.05345	0.581167	1.81265	2.86534e-06	8.43265e-06	0.987652	0.288476	0.101448	0.18896	-0.69423	-0.88319	0.190348	0.823743	1.4589			+
Q02053	7.43412e+06	9.12458e+06	8.23972e+06	1.22739	1.10836	1.10739	0.0263417	0.0318474	0.50817	0.866906	0.986944	0.36614	0.23366	-0.13248	0.575377	0.35315	0.403122
Q61147	7.44504e+06	4.61402e+06	4.84772e+06	0.619744	0.651133	0.951793	2.83149e-07	1.16729e-06	0.0254091	0.0369509	0.999979	-0.67736	-0.644	0.03336	2.79643	1.79949	0.0661073	+	+
P24549	7.44807e+06	1.06655e+07	4.14309e+06	1.43198	0.556263	2.57428	8.48372e-06	2.13205e-05	0.0867044	0.00293887	3.09007e-06	0.537	-0.81766	-1.35466	1.43116	2.27619	4.45404		+	+
Q60854	7.56505e+06	5.77412e+06	8.09077e+06	0.763263	1.06949	0.713668	0.00753716	0.00976339	0.624407	0.999939	0.747868	-0.4061	-0.05378	0.35232	0.959343	0.0521244	0.411793
P99026	7.64725e+06	5.46776e+06	9.19392e+06	0.714997	1.20225	0.594714	0.00723686	0.00944733	0.116573	0.740611	0.00542179	-0.4793	0.24602	0.72532	2.66843	0.736083	2.34566			+
Q9R1P1	7.69924e+06	6.59422e+06	9.29632e+06	0.856476	1.20743	0.709336	0.0307307	0.0364962	0.748932	0.491068	0.0441479	-0.21676	0.28492	0.50168	0.572484	0.870242	1.95519			+
O09164	7.71191e+06	1.04967e+07	8.16067e+06	1.36111	1.05819	1.28626	9.65552e-07	3.14508e-06	0.588602	1	0.59248	0.46996	0.00182	-0.46814	1.28643	0.00169283	0.661662
P00342	7.82423e+06	2.30262e+06	122388	0.294293	0.0156421	18.8141	0.0315236	0.0364492	0.792681	0.100031	0.680932	-1.37316	-2.95842	-1.58526	0.361604	0.985804	0.847772		+
P24472	7.87703e+06	7.28749e+06	1.87322e+06	0.925157	0.237808	3.89036	1.43517e-09	1.37572e-08	0.998825	2.79501e-06	6.24437e-06	-0.10044	-2.04352	-1.94308	0.156318	4.23994	4.33831		+	+
P08113	7.91529e+06	1.03377e+07	1.24086e+07	1.30605	1.56767	0.83311	0.000284795	0.00048257	0.428809	0.0166633	0.552996	0.34448	0.65104	0.30656	0.832386	3.4379	0.734932		+
Q9JMH6	7.97908e+06	5.98317e+06	6.36581e+06	0.749857	0.797813	0.939891	0.00666079	0.00878073	0.756491	0.85933	0.999941	-0.35358	-0.29946	0.05412	0.521879	0.37499	0.0675562
Q99L47	8.03513e+06	1.28645e+07	9.9117e+06	1.60103	1.23355	1.29791	5.14499e-05	0.000104615	0.0850614	0.897348	0.488948	0.67832	0.25	-0.42832	2.34322	0.431346	0.830345
Q80W21	8.15217e+06	9.43534e+06		1.1574			1.37227e-11	2.28972e-10	0.991781	9.01417e-09	2.97391e-09	0.28004	-4.80608	-5.08612	0.362145	4.88617	7.9874		+	+
P11859	8.20392e+06	6.40917e+06	431740	0.781233	0.052626	14.845	1.15028e-10	1.70729e-09	0.99642	8.54461e-09	2.22399e-08	-0.2053	-4.2261	-4.0208	0.205206	4.45997	4.08945		+	+
P32261	8.22419e+06	7.90485e+06	6.49062e+06	0.961171	0.789211	1.21789	0.00153544	0.00228443	0.999993	0.697176	0.773552	-0.02834	-0.30586	-0.27752	0.044036	0.689114	0.887241
O35643	8.25376e+06	8.69761e+06	1.12502e+07	1.05377	1.36304	0.773107	2.16603e-06	6.5765e-06	0.993565	0.00657843	0.0236334	0.06148	0.44822	0.38674	0.158661	2.52842	1.43566
P11679	8.34726e+06	6.42011e+06	850163	0.769128	0.101849	7.55163	1.65643e-08	1.06828e-07	0.871017	2.79298e-06	2.31667e-05	-0.41088	-3.16085	-2.74997	0.347147	3.59106	2.89098		+	+
P60843	8.36546e+06	9.62322e+06	7.95273e+06	1.15035	0.950663	1.21005	0.15779	0.169675	0.729301	0.999824	0.573777	0.22446	-0.04142	-0.26588	0.493352	0.0766999	0.995515
Q02788	8.39051e+06	7.13475e+06	5.76892e+06	0.850335	0.687553	1.23676	0.135011	0.145881	0.944908	0.395018	0.89049	-0.23998	-0.52656	-0.28658	0.440894	1.40211	0.612469
Q00898	8.39677e+06	8.62381e+06		1.02704			3.06544e-20	7.9395e-18	0.99996	2.10942e-14	2.10942e-14	0.04332	-5.2072	-5.25052	0.0688667	7.15773	7.63189		+	+
P41216	8.45123e+06	7.47309e+06	2.10925e+07	0.884261	2.49579	0.354301	1.46562e-08	9.93368e-08	0.99753	0.000452326	0.000151048	-0.12258	1.3974	1.51998	0.148069	2.32579	3.88054		+	+
Q5SWU9	8.58444e+06	6.05726e+06	1.02118e+07	0.70561	1.18958	0.593161	3.9667e-05	8.50369e-05	0.931071	0.977896	0.569182	-0.4321	0.32878	0.76088	0.665397	0.490681	2.11777			+
P28665	8.63383e+06	7.30798e+06	7.53219e+06	0.846435	0.872404	0.970233	0.36741	0.379865	0.938674	0.983814	0.999856	-0.17868	-0.13044	0.04824	0.287604	0.203869	0.132405
Q9QYR9	8.67813e+06	6.20658e+06	4.09876e+06	0.715198	0.47231	1.51426	2.23378e-08	1.35033e-07	0.209918	0.000104398	0.0316123	-0.46568	-1.11694	-0.65126	1.25604	2.37303	1.40182		+	+
O88492	8.806e+06	4.54116e+07	3.48138e+07	5.15689	3.95342	1.30441	1.95672e-10	2.52493e-09	4.00238e-05	0.000406109	0.930551	2.3989	2.0246	-0.3743	4.05497	3.57573	0.710466	+	+
Q61316	8.82131e+06	9.09013e+06	9.47635e+06	1.03047	1.07426	0.959244	0.341892	0.355123	0.998739	0.963588	0.998109	0.04956	0.1035	0.05394	0.192533	0.377411	0.212383
P51174	8.82548e+06	5.56744e+06	1.74968e+07	0.630837	1.98253	0.318198	1.02296e-09	1.04001e-08	0.0072009	5.97279e-05	9.79057e-09	-0.66386	0.99302	1.65688	3.29861	4.51863	6.21454	+	+	+
P05201	8.83245e+06	6.53998e+06	3.68664e+06	0.740449	0.417398	1.77397	6.59935e-08	3.40628e-07	0.594267	0.0005103	0.0254124	-0.3906	-1.21006	-0.81946	0.765721	2.46624	3.15831		+	+
Q9R0P3	8.90668e+06	8.17533e+06	6.6906e+06	0.917888	0.751189	1.22191	0.233748	0.246224	0.996001	0.719816	0.937579	-0.12896	-0.36988	-0.24092	0.160762	0.722825	0.411702
P16858	9.31378e+06	1.4778e+07	1.34207e+07	1.58668	1.44095	1.10113	0.000345119	0.000576057	0.0561164	0.145	0.9967	0.846	0.71442	-0.13158	1.04657	0.871516	0.417534
P58771	9.33226e+06	1.45006e+07	4.95047e+06	1.55382	0.530469	2.92914	3.33397e-05	7.38316e-05	0.457198	0.148887	0.00235762	0.61076	-0.84414	-1.4549	0.845722	1.57501	2.46489		+	+
Q9CQI6	9.36763e+06	7.1239e+06	1.57758e+07	0.760481	1.68407	0.451572	0.00167609	0.0024717	0.765306	0.17148	0.00985719	-0.35942	0.6681	1.02752	0.888295	0.980676	1.5991			+
P50396	9.4266e+06	8.79089e+06	7.22849e+06	0.932562	0.766818	1.21614	4.33304e-08	2.42289e-07	0.955995	0.0289068	0.164563	-0.09992	-0.39566	-0.29574	0.608712	1.7468	1.287
P21614	9.61661e+06	7.84258e+06	2.65705e+07	0.815524	2.76298	0.295161	3.24602e-09	2.75707e-08	0.78827	1.97962e-05	9.91699e-07	-0.31198	1.53684	1.84882	0.377792	2.83757	2.80306		+	+
Q9R1P3	9.64987e+06	9.92756e+06	1.13371e+07	1.02878	1.17484	0.875672	0.0376277	0.0439863	1	0.707817	0.752283	0.01276	0.23554	0.22278	0.0231481	1.11491	0.568715
P08003	9.84814e+06	6.70282e+06	6.44677e+06	0.680618	0.654618	1.03972	0.0404813	0.0469135	0.135144	0.057448	0.998022	-0.52998	-0.61634	-0.08636	1.55512	1.53574	0.176633		+
Q05816	9.98638e+06	9.18273e+06	3.23755e+07	0.919525	3.24196	0.283632	2.40243e-11	5.75725e-10	0.998923	2.11261e-07	9.52267e-08	-0.0784	1.74972	1.82812	0.129231	3.32394	5.45322		+	+
Q9R1P0	1.00406e+07	1.03452e+07	1.60426e+07	1.03034	1.59777	0.644858	0.0185359	0.0229053	0.9999	0.0213587	0.0358106	0.0418	0.63302	0.59122	0.0841941	1.3888	1.27481		+	+
P34914	1.01314e+07	1.02487e+07	4.0753e+06	1.01158	0.402244	2.51483	1.1503e-09	1.13507e-08	0.999941	2.47552e-07	1.5878e-07	0.03208	-1.28536	-1.31744	0.0532809	3.29027	4.15894		+	+
Q8VCR7	1.0176e+07	1.23537e+07	4.00582e+06	1.214	0.393653	3.08393	3.43445e-10	4.19003e-09	0.637753	6.40084e-05	1.64941e-06	0.34196	-1.29402	-1.63598	0.613139	2.4701	4.91424		+	+
Q8CI94	1.0185e+07	1.41689e+07	6.72006e+06	1.39116	0.659803	2.10845	1.45337e-08	9.93368e-08	0.0902037	0.0188651	2.02411e-05	0.47594	-0.59774	-1.07368	1.97727	2.61865	4.27004		+	+
P48774	1.02309e+07	1.84786e+07	1.56453e+06	1.80615	0.152922	11.8109	2.88841e-11	6.46041e-10	0.0556928	1.60128e-06	2.86005e-09	1.03594	-2.52828	-3.56422	1.24237	2.68219	7.63753	+	+	+
P08905	1.02347e+07	4.85035e+06	1.80172e+07	0.473913	1.76041	0.269207	0.000100428	0.000189823	0.264392	0.379687	0.00375602	-0.99556	0.88878	1.88434	1.49964	1.32344	3.80917	+	+	+
Q91ZJ5	1.02825e+07	1.17121e+07	9.76978e+06	1.13903	0.950141	1.19881	0.000124024	0.000230526	0.75366	0.992316	0.415436	0.17898	-0.075	-0.25398	0.931021	0.537892	1.35506
Q04447	1.03376e+07	1.89068e+07	6.72362e+06	1.82894	0.650405	2.812	0.000200784	0.000354543	0.0382658	0.585801	0.000775982	0.97996	-0.4979	-1.47786	1.34711	0.637855	4.34977	+		+
P08226	1.03827e+07	1.16803e+07	1.02176e+07	1.12498	0.984101	1.14316	3.80162e-06	1.0718e-05	0.986941	0.999975	0.996973	0.2419	0.0657	-0.1762	0.342878	0.0834062	0.505774
O35215	1.03955e+07	9.46246e+06	6.55067e+06	0.910247	0.630145	1.4445	2.87065e-05	6.5137e-05	0.9434	0.0216825	0.127986	-0.16024	-0.6602	-0.49996	0.372577	2.96439	1.4639		+
P10639	1.05863e+07	1.1298e+07	6.52461e+06	1.06723	0.616327	1.7316	0.00133112	0.00200265	0.999915	0.0925529	0.0397092	0.057775	-0.729525	-0.7873	0.126623	2.05175	2.04914		+	+
P22892	1.06049e+07	1.33972e+07	1.16451e+07	1.2633	1.09808	1.15046	1.8572e-06	6.87163e-06	0.391077	0.567518	0.999628	1.45732	1.23456	-0.22276	0.631888	0.51982	0.395922
P16110	1.06641e+07	9.39048e+06	5.24705e+07	0.880574	4.92032	0.178967	1.38949e-13	1.12074e-11	0.958878	1.09507e-08	2.21589e-09	-0.192	2.26012	2.45212	0.560503	4.3514	4.87135		+	+
Q922R8	1.07131e+07	7.88176e+06	1.04784e+07	0.735709	0.978088	0.752191	0.00237339	0.00341016	0.349113	0.999999	0.400517	-0.43158	-0.02044	0.41114	1.13176	0.0341154	1.26793
O35855	1.07182e+07	7.24542e+06	6.36317e+06	0.675993	0.59368	1.13865	2.19865e-06	6.61567e-06	0.260244	0.0661141	0.976435	-0.51902	-0.6883	-0.16928	0.865876	1.2585	0.3547		+
P47791	1.0728e+07	8.8844e+06	5.93123e+06	0.828148	0.552872	1.4979	9.40757e-07	3.07926e-06	0.757675	0.00345091	0.0755043	-0.27182	-0.85716	-0.58534	0.813188	2.81278	1.95433		+	+
P53026	1.07773e+07	4.17243e+06	2.02597e+07	0.387152	1.87986	0.205947	4.10906e-06	1.15076e-05	0.00186729	0.0854972	1.98907e-06	-1.45922	0.92114	2.38036	2.28696	3.61792	3.02926	+	+	+
P31786	1.10223e+07	1.70755e+07	1.12837e+07	1.54919	1.02372	1.51329	0.0108266	0.0136554	0.680205	1	0.638804	0.623545	0.008445	-0.6151	0.821118	0.0072889	0.820371
Q8BPB5	1.11257e+07	6.86729e+06	3.45203e+06	0.617247	0.310276	1.98935	4.99358e-05	0.00010252	0.110011	6.07504e-05	0.0419187	-0.74788	-1.62374	-0.87586	1.00751	2.88298	1.32524		+	+
Q9ET01	1.1182e+07	1.09704e+07	1.90002e+07	0.981076	1.69918	0.577383	0.000375199	0.000618572	0.999998	0.03043	0.0240163	-0.02366	0.74848	0.77214	0.0556712	2.16494	2.2495		+	+
Q61753	1.12656e+07	2.07231e+07	1.03644e+07	1.8395	0.92	1.99946	3.78802e-13	1.5886e-11	0.000370978	0.999436	0.000165608	0.9457	-0.06006	-1.00576	1.89498	0.0866592	4.32819	+		+
P01887	1.13033e+07	2.20735e+07	8.42214e+06	1.95284	0.745106	2.62089	0.585187	0.587455	0.998587	0.978009	0.999481	-0.73566	-1.3336	-0.59794	0.134018	0.303453	0.108904
P06909	1.13371e+07	7.92966e+06	4.92579e+06	0.699442	0.434484	1.60982	0.00019803	0.000351529	0.6497	0.0108345	0.258518	-0.49684	-1.22338	-0.72654	0.833142	1.9921	1.13948		+	+
Q923D2	1.13595e+07	1.15591e+07	7.981e+06	1.01757	0.702582	1.44832	0.0362619	0.0424637	1	0.313413	0.31993	-0.00326	-0.51028	-0.50702	0.00457397	1.54189	1.13361
P50247	1.14366e+07	1.18447e+07	6.20013e+06	1.03569	0.542131	1.9104	3.59165e-07	1.42604e-06	0.998906	0.00197022	0.00078139	0.072	-0.8587	-0.9307	0.140276	2.49303	3.61008		+	+
Q60692	1.14906e+07	8.59555e+06	1.35357e+07	0.748053	1.17798	0.635029	0.0459989	0.0529742	0.369404	0.924854	0.0651453	-0.4032	0.19398	0.59718	1.59987	0.345569	1.35427			+
Q8CFX1	1.1639e+07	8.90123e+06	5.4813e+06	0.764776	0.470942	1.62393	3.63199e-05	7.95264e-05	0.284277	5.5489e-05	0.0114426	-0.41068	-1.1166	-0.70592	1.22078	3.05111	1.84325		+	+
Q9WVH9	1.16535e+07	6.2178e+06	3.65903e+06	0.533559	0.313987	1.6993	9.87526e-10	1.04001e-08	0.0344369	4.56754e-05	0.10409	-0.93668	-1.72268	-0.786	1.86048	3.07149	1.26434	+	+	+
Q9CPV4	1.16995e+07	9.93011e+06	9.90035e+06	0.848764	0.846221	1.00301	1.04868e-10	1.63644e-09	0.679182	0.601837	0.999995	-0.22454	-0.24376	-0.01922	0.921232	0.775852	0.0516431
P48759	1.2242e+07	2.05604e+07	2.95831e+06	1.6795	0.241653	6.95005	5.46611e-06	1.44971e-05	0.247385	0.00692516	2.70437e-05	1.03042	-1.8001	-2.83052	0.825097	1.53401	3.84515		+	+
Q9DBB8	1.22922e+07	1.22083e+07	8.90892e+06	0.993173	0.724759	1.37035	1.70614e-09	1.56825e-08	1	0.222802	0.238775	-0.00964	-0.54612	-0.53648	0.0277722	0.972891	0.953516
P68510	1.23033e+07	1.18953e+07	1.82503e+07	0.966836	1.48337	0.651784	0.00768478	0.00988598	0.999999	0.15047	0.174566	0.01832	0.57532	0.557	0.0264427	0.991928	1.24753			+
Q8BWT1	1.23732e+07	1.29817e+07	2.47448e+07	1.04918	1.99988	0.524621	3.7167e-15	8.31302e-13	0.968552	4.41964e-06	2.79581e-05	0.1178	1.0562	0.9384	0.215706	2.23949	4.01607		+	+
P23492	1.23732e+07	1.06832e+07	9.81002e+06	0.863417	0.792845	1.08901	5.99425e-05	0.000120423	0.773571	0.219747	0.907439	-0.20158	-0.35746	-0.15588	0.717635	0.904172	0.355358
O54724	1.24452e+07	5.47009e+07	3.98972e+07	4.39533	3.20582	1.37105	1.48344e-12	4.73993e-11	1.60065e-07	6.3191e-06	0.582955	2.12114	1.71078	-0.41036	4.20654	3.9011	0.896226	+	+
P09528	1.25659e+07	7.21031e+06	1.47743e+07	0.573802	1.17575	0.488029	0.00030339	0.000510212	0.0293052	0.997518	0.0104861	-0.81976	0.10936	0.92912	2.4696	0.11842	1.36873	+		+
P63038	1.26158e+07	1.08389e+07	1.6029e+07	0.859151	1.27056	0.676201	9.0928e-05	0.000174322	0.822961	0.543809	0.0716912	-0.2263	0.31566	0.54196	0.774237	0.777701	1.41082			+
O55023	1.29346e+07	1.08618e+07	6.52585e+06	0.839749	0.504527	1.66443	4.39938e-07	1.63999e-06	0.959093	0.0153209	0.0939438	-0.2203	-0.96152	-0.74122	0.428657	2.30306	2.33999		+	+
P40124	1.29362e+07	2.02657e+07	2.64397e+07	1.5666	2.04386	0.766489	3.53765e-09	2.9672e-08	0.00106012	1.7866e-06	0.122741	0.67094	1.04794	0.377	2.16768	3.28019	1.98714		+
O09061	1.29395e+07	9.99364e+06	1.57807e+07	0.772336	1.21957	0.633284	0.010067	0.0128178	0.274252	0.629094	0.0109075	-0.37294	0.26498	0.63792	1.46485	0.692849	1.91566			+
Q9Z0X1	1.3294e+07	1.014e+07	1.29057e+07	0.762749	0.970793	0.785697	0.00437908	0.00596017	0.108347	0.999931	0.162379	-0.38218	-0.02994	0.35224	1.38325	0.0747848	1.60283
Q8BH61	1.35722e+07	1.72472e+07	1.5096e+07	1.27078	1.11228	1.1425	4.27268e-11	8.19135e-10	0.224831	0.837389	0.863826	0.33846	0.17354	-0.16492	0.899574	0.573022	0.457474
Q9D8N0	1.36402e+07	1.15851e+07	1.9635e+07	0.849332	1.43949	0.590023	0.000131894	0.000243708	0.523682	0.00561498	7.89138e-05	-0.2269	0.52858	0.75548	0.975193	2.28158	3.61318		+	+
P68372	1.37267e+07	1.88393e+07	1.60223e+07	1.37246	1.16724	1.17582	0.000685844	0.00108836	0.171787	0.807149	0.822094	0.5571	0.28194	-0.27516	0.914537	0.371407	0.734433
P09671	1.40077e+07	8.75051e+06	3.78848e+07	0.624692	2.70457	0.230977	3.37329e-08	1.9346e-07	0.0741414	1.24689e-05	2.09208e-08	-0.66178	1.48984	2.15162	1.13819	2.74356	4.06663		+	+
P20108	1.42021e+07	9.65177e+06	1.88871e+07	0.679604	1.32988	0.511025	3.20298e-08	1.85276e-07	0.000926117	0.0131627	1.62487e-07	-0.54662	0.42148	0.9681	2.21702	1.66783	4.40694			+
P01837	1.42804e+07	1.09078e+07	9.81764e+06	0.763831	0.68749	1.11104	0.704493	0.708717	0.887146	0.78971	0.999932	-0.43414	-0.52008	-0.08594	0.599454	1.17095	0.0980654
P99029	1.43142e+07	2.08177e+07	2.57671e+07	1.45434	1.8001	0.807917	1.34628e-05	3.27303e-05	0.0388181	0.000742957	0.570951	0.57028	0.8649	0.29462	1.59896	2.34544	0.988254		+
Q8BND5	1.43864e+07	1.54215e+07	5.42338e+06	1.07195	0.37698	2.84353	4.02959e-05	8.61101e-05	0.999707	0.00131678	0.00265892	-0.08368	-1.35684	-1.27316	0.065527	2.85364	1.50748		+	+
P10518	1.44256e+07	1.13047e+07	5.37981e+06	0.783659	0.372936	2.10133	3.82907e-11	7.78577e-10	0.418613	6.42386e-07	5.59878e-05	-0.34162	-1.39796	-1.05634	0.980024	3.71242	3.58464		+	+
Q61207	1.44362e+07	9.46764e+06	2.53658e+07	0.655825	1.7571	0.373244	2.27071e-05	5.29043e-05	0.29936	0.0828226	0.00053852	-0.60254	0.8012	1.40374	1.73411	2.0718	3.5732		+	+
P21460	1.45622e+07	1.0027e+07	7.77987e+06	0.688566	0.534252	1.28884	0.00354961	0.00496206	0.535301	0.101022	0.900571	-0.51904	-0.83284	-0.3138	0.820644	1.62095	0.633517		+
Q9R069	1.4588e+07	8.93209e+06	6.26446e+06	0.61229	0.429425	1.42584	2.06057e-11	5.1209e-10	0.00120626	6.72043e-07	0.0450942	-0.73192	-1.22404	-0.49212	2.23285	4.60505	1.4571	+	+
O70423	1.46434e+07	1.10279e+07	5.92993e+06	0.753099	0.404957	1.8597	6.78663e-07	2.3353e-06	0.79584	0.00196384	0.0397123	-0.34482	-1.21042	-0.8656	0.460063	2.02884	2.14719		+	+
Q9R1P4	1.47164e+07	1.11695e+07	1.93121e+07	0.758986	1.31228	0.57837	0.00364452	0.00507108	0.18272	0.214988	0.000905635	-0.39754	0.38242	0.77996	1.40964	1.17384	2.55138			+
Q9Z0S1	1.47423e+07	1.36893e+07	9.708e+06	0.928572	0.658515	1.4101	3.36552e-05	7.42851e-05	0.97821	0.00256274	0.0142799	-0.10074	-0.6147	-0.51396	0.362499	2.16286	1.85586		+	+
P28271	1.47964e+07	1.47481e+07	1.26692e+07	0.996742	0.856239	1.16409	0.209534	0.222464	1	0.725308	0.759262	-0.00918	-0.21416	-0.20498	0.0174242	0.723146	0.632501
P01867	1.48292e+07	1.05983e+07	1.12791e+07	0.714694	0.760599	0.939646	0.0511891	0.0584148	0.894968	0.958563	0.999917	-0.47576	-0.37586	0.0999	1.36965	1.11367	0.263531
P00493	1.48454e+07	1.30681e+07	2.31253e+07	0.880277	1.55774	0.5651	3.12058e-07	1.26904e-06	0.607232	4.18828e-05	9.93585e-07	-0.172	0.64942	0.82142	0.690139	2.80304	4.87084		+	+
Q91V76	1.50336e+07	1.38423e+07	2.10553e+07	0.920756	1.40055	0.657424	0.000444542	0.000725761	0.837582	0.0143946	0.000803417	-0.15614	0.47854	0.63468	0.394907	2.51097	1.87038			+
Q05920	1.50526e+07	7.36398e+06	1.39825e+07	0.489215	0.928904	0.526658	4.11597e-06	1.15076e-05	0.00443353	1	0.00499812	-0.97358	-0.01164	0.96194	1.57668	0.012915	2.44343	+		+
Q99K85	1.50615e+07	1.48002e+07	9.6857e+06	0.982654	0.643078	1.52805	9.3998e-08	4.50519e-07	0.999973	0.00202235	0.00310984	-0.0252	-0.63996	-0.61476	0.10284	3.46872	3.36471		+	+
O70435	1.50652e+07	1.38378e+07	1.82479e+07	0.91853	1.21127	0.758321	0.00782318	0.0100179	0.93658	0.355377	0.0670544	-0.1223	0.26896	0.39126	0.386657	0.868819	1.39115
Q9Z2U1	1.53223e+07	1.3703e+07	1.98446e+07	0.894316	1.29515	0.690512	7.3626e-09	5.48733e-08	0.200343	0.000110797	4.18056e-07	-0.15834	0.3739	0.53224	1.39535	3.05996	4.35338			+
Q9D0K2	1.56262e+07	9.49895e+06	1.87173e+07	0.607887	1.19781	0.507496	0.0139412	0.01742	0.20686	0.999466	0.113854	-0.74572	0.10176	0.84748	2.09526	0.0913761	1.01029	+		+
Q9R111	1.58025e+07	1.20383e+07	3.10839e+07	0.761797	1.96702	0.387284	3.67868e-09	3.0474e-08	0.12105	1.96055e-05	5.08493e-08	-0.39522	0.94346	1.33868	3.26221	2.48951	3.30855		+	+
Q61581	1.59469e+07	1.54352e+07	2.14293e+07	0.967913	1.34379	0.720284	0.00769073	0.00988598	0.999999	0.346654	0.388298	0.01772	0.45816	0.44044	0.0237217	0.775215	1.06876
O88342	1.59507e+07	1.59951e+07	1.96373e+07	1.00279	1.23113	0.814529	1.26232e-08	8.82312e-08	1	0.31971	0.336487	0.0046	0.28404	0.27944	0.0293432	1.19483	1.17495
Q91VI7	1.5997e+07	1.46289e+07	2.2414e+07	0.91448	1.40114	0.652668	0.0482279	0.0554125	0.995287	0.392009	0.172493	-0.11152	0.42902	0.54054	0.295339	0.770632	1.06219
O55234	1.61265e+07	1.21447e+07	1.78336e+07	0.753089	1.10586	0.680998	0.00151953	0.00226579	0.215915	0.990907	0.070173	-0.42108	0.10562	0.5267	1.36629	0.187157	1.19309
P45376	1.6227e+07	1.71094e+07	1.52931e+07	1.05437	0.942446	1.11876	0.0191807	0.0236151	0.992273	0.997357	0.90726	0.10788	-0.08572	-0.1936	0.276928	0.148699	0.529725
Q8QZR5	1.63336e+07	1.48058e+07	2.57826e+07	0.906465	1.5785	0.574257	4.67816e-09	3.73696e-08	0.995856	0.079842	0.0273538	-0.1196	0.69186	0.81146	0.229323	1.9102	3.04344		+	+
P26443	1.6454e+07	9.60652e+06	2.1228e+07	0.583839	1.29014	0.45254	8.66556e-07	2.89283e-06	0.00106957	0.272369	5.07466e-06	-0.77114	0.36024	1.13138	2.73492	1.02798	3.52973	+		+
E9PV24	1.7113e+07	1.48677e+07	1.4325e+07	0.868799	0.837087	1.03788	6.08804e-05	0.000121943	0.878184	0.750202	0.999807	-0.19302	-0.23926	-0.04624	0.600356	0.867261	0.173319
P97807	1.73188e+07	1.19412e+07	1.99392e+07	0.689492	1.1513	0.598882	1.91233e-07	8.17308e-07	0.003779	0.570255	6.37619e-05	-0.52852	0.2085	0.73702	2.42323	0.817484	3.87912			+
O35678	1.75369e+07	4.87213e+07	1.88455e+07	2.77821	1.07462	2.5853	8.02456e-10	8.78792e-09	0.00025126	0.995186	0.000891487	1.55818	0.15046	-1.40772	2.45076	0.170321	3.2766	+		+
O35206	1.76443e+07	1.55892e+07	1.96963e+07	0.883524	1.11629	0.791479	0.000179468	0.00032285	0.974469	0.899433	0.495042	-0.14772	0.2072	0.35492	0.235324	0.388955	1.10336
Q99K51	1.7784e+07	1.88259e+07	1.31463e+07	1.05858	0.739223	1.43202	1.5013e-06	4.75176e-06	0.991507	0.625762	0.297834	0.137	-0.371	-0.508	0.217655	0.736392	2.36605			+
O88569	1.79077e+07	2.45167e+07	1.85177e+07	1.36905	1.03406	1.32396	0.0602715	0.06797	0.279389	0.997598	0.51651	0.52984	0.10698	-0.42286	0.932378	0.13485	1.40444
Q9QUM9	1.79239e+07	1.40197e+07	1.96531e+07	0.782177	1.09647	0.713358	3.69337e-05	8.02023e-05	0.0208023	0.753803	0.000796072	-0.35454	0.13752	0.49206	2.29056	0.974667	3.13716			+
Q99PT1	1.79437e+07	2.05406e+07	2.26914e+07	1.14472	1.26459	0.905213	0.0293948	0.0351585	0.830606	0.395232	0.972992	0.20942	0.34012	0.1307	0.678229	1.01041	0.375665
Q00896	1.7962e+07	1.76181e+07	2.10745e+07	0.980853	1.17328	0.835993	2.01521e-06	6.20278e-06	0.999998	0.974713	0.987038	0.03832	0.27222	0.2339	0.0470323	0.379248	0.48162
Q8QZS1	1.81094e+07	1.24673e+07	1.55141e+07	0.688446	0.856687	0.803614	2.11593e-05	4.98682e-05	0.0672739	0.848644	0.492098	-0.52442	-0.20698	0.31744	1.92058	0.670908	1.69643
O35945	1.82241e+07	2.00932e+07	2.67842e+07	1.10256	1.46972	0.750187	2.28837e-14	3.071e-12	0.72344	0.000369434	0.0114435	0.15708	0.57534	0.41826	0.522352	2.09744	3.06566		+
P07901	1.83147e+07	2.70262e+07	2.04152e+07	1.47566	1.11469	1.32382	0.00368608	0.00509971	0.0122663	0.846975	0.150869	0.58554	0.18432	-0.40122	1.91362	0.54803	2.86726
P29391	1.83755e+07	1.45632e+07	2.17088e+07	0.792532	1.1814	0.670843	0.000242519	0.000421582	0.545066	0.82657	0.0731181	-0.32804	0.23402	0.56206	0.750499	0.445253	1.36919			+
Q9WVL0	1.83906e+07	2.38734e+07	1.56768e+07	1.29813	0.852434	1.52286	5.81953e-06	1.53736e-05	0.406593	0.986282	0.141429	0.45838	-0.15256	-0.61094	0.812224	0.219002	2.66923			+
Q99LX0	1.84781e+07	2.38086e+07	2.28466e+07	1.28848	1.23642	1.04211	0.0616327	0.0691564	0.543617	0.72974	0.999582	0.39916	0.32708	-0.07208	0.9807	0.707259	0.168004
Q9WVJ3	1.84783e+07	1.22799e+07	1.53041e+06	0.664556	0.0828218	8.02393	6.99346e-12	1.95525e-10	0.891833	4.09567e-09	3.34269e-08	-0.34794	-3.37012	-3.02218	0.286664	2.80536	5.74666		+	+
O08553	1.85818e+07	1.67982e+07	1.51028e+07	0.904013	0.812774	1.11226	3.63683e-06	1.02967e-05	0.981408	0.630218	0.949712	-0.13024	-0.29484	-0.1646	0.352858	0.837785	0.512077
A6H584	1.86339e+07	1.09324e+07	585947	0.586695	0.0314452	18.6577	4.44828e-13	1.75576e-11	0.419294	6.40708e-10	1.38087e-08	-0.81802	-5.39782	-4.57981	1.89309	2.63969	2.6488	+	+	+
Q00519	1.8806e+07	1.62423e+07	1.9383e+07	0.863679	1.03068	0.837967	0.316265	0.329014	0.840506	0.999944	0.733827	-0.21436	0.03706	0.25142	0.607952	0.0739825	0.677032
Q91WP6	1.90345e+07	1.65595e+07	1.00415e+07	0.869974	0.527542	1.64911	0.000162332	0.000293797	0.998406	0.028995	0.0698518	-0.09842	-0.81074	-0.71232	0.115858	1.3465	2.58354		+	+
Q7TPR4	1.9231e+07	1.27142e+07	1.35925e+07	0.661128	0.706803	0.935377	4.29052e-06	1.18964e-05	0.305013	0.628749	0.992189	-0.4791	-0.35132	0.12778	0.631957	0.466964	0.303307
Q04857	1.9262e+07	1.53086e+07	1.26943e+07	0.794754	0.659032	1.20594	0.0276009	0.0332119	0.601323	0.0600153	0.727672	-0.31708	-0.59276	-0.27568	1.15682	2.18193	1.28016		+
P47738	1.92877e+07	1.54264e+07	1.71318e+07	0.799804	0.888225	0.900453	0.0030897	0.00435543	0.998956	0.999947	0.991902	-0.12812	0.06972	0.19784	0.091181	0.0508836	0.35664
Q00623	1.95672e+07	3.45497e+07	2.76723e+07	1.76569	1.41422	1.24853	1.03358e-07	4.88405e-07	0.00108935	0.0766717	0.471372	0.84628	0.519	-0.32728	2.49762	1.49171	1.25306	+
P56395	1.96443e+07	1.97222e+07	1.42258e+07	1.00396	0.724167	1.38637	0.00646506	0.00853948	0.999521	0.336875	0.201874	0.0622	-0.40682	-0.46902	0.0849436	0.763382	1.59484
P24527	2.01016e+07	1.77244e+07	2.28701e+07	0.881744	1.13773	0.775004	1.37763e-07	6.33143e-07	0.751699	0.843055	0.153982	-0.18042	0.15668	0.3371	1.70525	0.430984	1.04955
Q64105	2.05032e+07	5.00362e+07		2.44041			0.00162054	0.00263778	0.0885849	0.723742	0.00360806	4.2524	-2.12	-6.3724	1.26689	0.622878	2.54098	+		+
P24270	2.05632e+07	1.52399e+07	1.33792e+07	0.741126	0.650638	1.13908	0.0211393	0.025837	0.257773	0.0318019	0.892175	-0.42782	-0.63044	-0.20262	1.54037	1.95498	0.523561		+
Q8VCM7	2.06934e+07	1.61093e+07	1.60445e+07	0.778479	0.775345	1.00404	4.18295e-05	8.88431e-05	0.351358	0.381536	1	-0.3711	-0.36064	0.01046	1.1529	1.54559	0.0221874
Q9Z2U0	2.10429e+07	1.68283e+07	2.03887e+07	0.799715	0.968912	0.825375	0.00737569	0.00959125	0.207388	0.999986	0.268901	-0.2951	-0.01934	0.27576	0.884806	0.0400225	1.78686
P70296	2.12196e+07	2.08357e+07	1.27934e+07	0.981907	0.602904	1.62863	4.74453e-06	1.2889e-05	1	0.0985557	0.104776	-0.00736	-0.65984	-0.65248	0.00824177	1.36582	1.56166		+	+
P26039	2.12564e+07	3.06183e+07	3.72584e+07	1.44043	1.75281	0.821783	7.93783e-11	1.33157e-09	0.00257003	5.84963e-06	0.163855	0.52322	0.82302	0.2998	2.0527	2.99449	1.24453		+
P18242	2.13363e+07	1.0978e+07	2.61688e+07	0.514522	1.22649	0.419506	0.020203	0.0247829	0.2089	0.906689	0.0262898	-0.86068	0.37144	1.23212	1.51056	0.550746	3.45214	+		+
P26041	2.1488e+07	4.67728e+07	4.43937e+07	2.1767	2.06598	1.05359	2.83559e-07	1.16729e-06	7.39536e-05	0.000209084	0.998038	1.13898	1.05586	-0.08312	3.55556	3.46997	0.271387	+	+
P05202	2.15384e+07	1.47563e+07	9.87452e+06	0.685114	0.458461	1.49438	1.50277e-08	1.00836e-07	0.0362453	8.20795e-06	0.0211712	-0.53818	-1.11602	-0.57784	1.87566	3.73187	2.29249		+	+
P58252	2.16229e+07	3.33304e+07	3.70041e+07	1.54144	1.71134	0.900723	0.000838649	0.00131173	0.00632985	0.00050415	0.90267	0.6312	0.7943	0.1631	1.98098	2.6021	0.517829		+
P39061	2.17282e+07	1.43502e+07	8.35744e+06	0.660444	0.384636	1.71706	1.54194e-07	7.03836e-07	0.0648473	5.26001e-06	0.00720024	-0.59606	-1.38638	-0.79032	2.00009	3.9828	2.47921		+	+
Q61233	2.17567e+07	2.30187e+07	6.99641e+07	1.058	3.21574	0.329007	5.20502e-08	2.81659e-07	0.998727	2.23159e-05	5.6842e-05	0.09786	1.59306	1.4952	0.226037	2.56812	2.33524		+	+
Q8K0E8	2.17683e+07	1.65428e+07	1.73532e+07	0.759951	0.797179	0.953301	0.000319552	0.000536049	0.348684	0.616791	0.997082	-0.39798	-0.30832	0.08966	1.04709	0.952521	0.209715
Q00612	2.1833e+07	2.2915e+07	2.51386e+07	1.04956	1.1514	0.911548	1.55769e-05	3.74627e-05	0.974467	0.699001	0.979439	0.1382	0.26968	0.13148	0.232812	0.5056	0.745166
Q8K183	2.20053e+07	2.32493e+07	1.19577e+07	1.05653	0.543402	1.94428	2.34607e-05	5.44711e-05	0.988863	0.00511571	0.00113502	0.12426	-0.82452	-0.94878	0.197376	1.73007	3.73245		+	+
P97290	2.2322e+07	1.74182e+07	1.69898e+07	0.780315	0.761124	1.02521	0.117546	0.128041	0.697064	0.623905	0.999996	-0.34346	-0.37208	-0.02862	0.658784	0.756352	0.0444854
P62962	2.24593e+07	2.19723e+07	3.60105e+07	0.978317	1.60337	0.610163	1.32352e-05	3.22939e-05	1	0.00417329	0.00346825	-0.01236	0.67668	0.68904	0.0280724	2.0207	2.2214		+	+
O08807	2.25439e+07	2.11753e+07	2.27961e+07	0.939289	1.01118	0.9289	0.442766	0.453582	0.976692	1	0.968235	-0.15276	0.01142	0.16418	0.279263	0.0424058	0.295854
P16125	2.31556e+07	2.20208e+07	1.4978e+07	0.950991	0.646839	1.47021	2.08403e-06	6.37508e-06	0.995744	0.00204146	0.00686772	-0.0686	-0.6128	-0.5442	0.155146	2.29857	2.24637		+	+
Q8BH64	2.34326e+07	6.02558e+07	2.94324e+07	2.57146	1.25605	2.04726	3.81675e-07	1.48037e-06	0.000370907	0.545009	0.0227359	1.46668	0.48438	-0.9823	2.0654	0.639558	2.14557	+		+
Q01768	2.38474e+07	2.06236e+07	3.26745e+07	0.864814	1.37015	0.631182	0.0214917	0.0262198	0.947659	0.154569	0.0246472	-0.1814	0.52166	0.70306	0.253727	1.04125	1.82673			+
P18760	2.3868e+07	3.9262e+07	4.51219e+07	1.64497	1.89048	0.870133	0.00026797	0.000459961	0.0681415	0.0290056	0.99862	0.725	0.8218	0.0968	3.1969	1.2843	0.112851	+	+
P68254	2.41178e+07	3.15866e+07	4.45361e+07	1.30968	1.84661	0.709237	3.58813e-06	1.02018e-05	0.048013	4.97527e-06	0.00952377	0.40918	0.91168	0.5025	1.42355	2.66981	2.81081		+	+
Q9CZU6	2.41289e+07	2.13517e+07	4.8238e+07	0.884902	1.99918	0.442633	4.19545e-08	2.38572e-07	0.978024	0.000245276	4.24335e-05	-0.13874	1.029	1.16774	0.318785	2.69074	4.64729		+	+
P30115	2.46084e+07	2.16916e+07	2.81094e+06	0.881471	0.114227	7.71686	2.71342e-11	6.2783e-10	0.954787	9.09009e-09	5.03942e-08	-0.26732	-3.1052	-2.83788	0.319808	5.55644	3.235		+	+
P62984	2.47006e+07	2.42772e+07	2.56975e+07	0.982857	1.04036	0.944729	0.103594	0.113396	1	0.999964	0.999932	0.00678	-0.0502	-0.05698	0.0124786	0.0430247	0.0520184
Q9WTP6	2.52253e+07	3.5063e+07	3.78411e+07	1.38999	1.50013	0.926584	4.35856e-05	9.11088e-05	0.170865	0.0412723	0.979668	0.48936	0.62844	0.13908	1.02152	1.55243	0.310786		+
P48678	2.54808e+07	3.09244e+07	2.77711e+07	1.21363	1.08988	1.11355	6.83792e-05	0.000135079	0.713638	0.999656	0.865273	0.2958	0.0614	-0.2344	0.771854	0.0719576	0.345472
Q68FD5	2.59292e+07	2.52237e+07	3.46039e+07	0.972793	1.33456	0.728927	0.0584874	0.0661805	0.999997	0.64149	0.711029	0.03664	0.4877	0.45106	0.0508939	0.945482	2.25067
Q61425	2.72941e+07	2.24397e+07	3.54149e+07	0.822145	1.29753	0.633624	0.00870777	0.0111294	0.825623	0.733681	0.135331	-0.27694	0.31646	0.5934	0.693818	0.487684	1.06336			+
P42125	2.75436e+07	1.92776e+07	2.18387e+07	0.699893	0.792875	0.882727	6.85579e-08	3.51163e-07	0.213816	0.65732	0.958303	-0.45148	-0.29146	0.16002	0.972853	0.54017	0.54587
Q60847	2.75468e+07	8.68334e+06	711929	0.315222	0.0258444	12.1969	1.59925e-08	1.06247e-07	0.0590781	2.3701e-08	1.87123e-05	-1.82694	-5.68856	-3.86162	1.77254	3.63651	2.71271	+	+	+
Q9Z0J0	2.78468e+07	2.05839e+07	2.20233e+07	0.739183	0.790874	0.934641	0.00247114	0.00353546	0.358231	0.476822	0.999932	-0.43058	-0.38544	0.04514	1.44393	0.732375	0.0633284
Q61001	2.80135e+07	1.3969e+07	8.36159e+06	0.498652	0.298484	1.67061	2.0043e-13	1.12074e-11	2.11438e-05	1.98423e-09	0.00271342	-1.0286	-1.73502	-0.70642	2.65948	5.29733	1.84621	+	+	+
P10107	2.82106e+07	7.0207e+07	1.59806e+08	2.48868	5.66477	0.439325	1.00155e-09	1.04001e-08	0.000659409	5.13532e-08	0.00495551	1.48654	2.72462	1.23808	1.66133	2.56576	2.73147	+	+	+
Q62009	2.8628e+07	2.11243e+07	2.66682e+07	0.73789	0.931544	0.792115	0.00176645	0.00258233	0.597146	0.997619	0.844643	-0.4256	-0.11622	0.30938	0.813104	0.143213	0.473075
P09411	2.90853e+07	3.15482e+07	3.2843e+07	1.08468	1.1292	0.960576	0.410613	0.422578	0.959011	0.838075	0.999113	0.13812	0.19788	0.05976	0.356053	0.558627	0.24163
P05213	2.91502e+07	4.60633e+07	4.4799e+07	1.5802	1.53683	1.02822	0.00041101	0.000674297	0.00826565	0.0154469	0.999797	0.74732	0.69624	-0.05108	1.32204	1.23826	0.1711		+
P21981	2.97346e+07	2.90331e+07	4.64176e+07	0.976408	1.56106	0.625476	3.20722e-06	9.23625e-06	0.999854	0.00157177	0.000852324	-0.03466	0.6379	0.67256	0.0748625	2.20446	2.28909		+	+
P07759	2.97958e+07	2.87802e+07	2.25117e+07	0.965911	0.755531	1.27845	4.58154e-06	1.25502e-05	0.99998	0.625135	0.724094	-0.052	-0.4944	-0.4424	0.0696323	0.616916	0.538433
P35505	3.06869e+07	2.65307e+07	2.85725e+07	0.864561	0.931098	0.928539	0.00114381	0.00173642	0.703461	0.974456	0.980396	-0.21048	-0.10844	0.10204	1.36519	0.466847	0.430309
Q8R0Y6	3.07183e+07	2.64877e+07	4.71159e+07	0.86228	1.53381	0.562182	3.21828e-05	7.15054e-05	0.937987	0.0867789	0.0113381	-0.20524	0.63232	0.83756	0.581406	2.27451	3.50192		+	+
P00920	3.12085e+07	3.16175e+07	1.42146e+07	1.01311	0.455472	2.22431	6.99072e-08	3.55361e-07	0.999877	0.00158523	0.000877424	0.05932	-1.12862	-1.18794	0.0822034	2.15269	2.55624		+	+
Q61171	3.32617e+07	3.90597e+07	3.89505e+07	1.17432	1.17103	1.0028	0.0527896	0.0601389	0.56173	0.517664	1	0.22552	0.23524	0.00972	0.678652	0.924747	0.0226141
Q9DBJ1	3.32771e+07	3.01821e+07	3.86446e+07	0.906994	1.1613	0.781017	5.79449e-08	3.11048e-07	0.576761	0.159808	0.00419694	-0.1428	0.21776	0.36056	0.700508	1.41193	2.22462
O88844	3.35642e+07	3.17731e+07	2.90411e+07	0.946635	0.865238	1.09407	0.000233728	0.000407354	0.978622	0.474827	0.874917	-0.08644	-0.22048	-0.13404	0.325055	0.850148	0.401714
P56480	3.40811e+07	1.54091e+07	2.48526e+07	0.452129	0.729218	0.620019	0.00362815	0.0050613	0.0215144	0.904294	0.181051	-1.06278	-0.31436	0.74842	1.32412	0.339749	1.48582	+		+
P04186	3.46307e+07	5.18042e+07	1.63791e+07	1.4959	0.472966	3.16282	5.35542e-05	0.000108565	0.291186	0.426268	0.00533796	0.87146	-0.76572	-1.63718	0.823535	0.718515	4.18185			+
Q91X72	3.51493e+07	2.79657e+07	6.60611e+07	0.795627	1.87944	0.423331	0.00243707	0.00349418	0.895143	0.0571968	0.00509479	-0.33418	0.96216	1.29634	0.540123	2.1199	2.5907		+	+
Q61838	3.5169e+07	3.1754e+07	6.06309e+07	0.902899	1.72399	0.523727	2.19646e-06	6.61567e-06	0.998182	0.000351989	0.000126025	-0.06922	0.85844	0.92766	0.100624	1.72998	3.95147		+	+
P37804	3.59427e+07	2.5885e+07	1.02211e+07	0.720175	0.284373	2.5325	1.76311e-07	7.7832e-07	0.667388	2.34097e-05	0.00092579	-0.41858	-1.75136	-1.33278	0.634895	2.89559	3.54404		+	+
P01029	3.6379e+07	3.27225e+07	1.25661e+07	0.899488	0.345421	2.60403	4.7286e-07	1.75298e-06	0.99583	6.52808e-06	2.12059e-05	-0.106	-1.45442	-1.34842	0.146019	2.55949	3.20721		+	+
P11276	3.71951e+07	1.94305e+07	2.49057e+07	0.522393	0.669595	0.780163	0.00125292	0.00188924	0.00613049	0.247374	0.519668	-0.92576	-0.52322	0.40254	1.96208	1.20782	0.989059	+
P10126	3.76022e+07	7.82607e+07	6.38035e+07	2.08128	1.6968	1.22659	1.03277e-07	4.88405e-07	0.000400348	0.0111219	0.748826	1.14464	0.84012	-0.30452	2.04417	1.62848	1.56623	+	+
P20029	3.79362e+07	2.99748e+07	4.00269e+07	0.790136	1.05511	0.748866	9.80685e-05	0.000186162	0.23698	0.996525	0.0982404	-0.40756	0.08506	0.49262	0.760107	0.338433	0.956784
P09103	3.80168e+07	2.68268e+07	4.3755e+07	0.705656	1.15094	0.613113	0.00263555	0.00375467	0.0219628	0.727287	0.000751847	-0.50764	0.20512	0.71276	1.79749	0.663397	2.61961			+
P06745	3.8889e+07	3.16845e+07	3.44092e+07	0.814744	0.884805	0.920817	1.19051e-06	3.82216e-06	0.375358	0.873186	0.946717	-0.26502	-0.14742	0.1176	0.804419	0.400886	1.14881
P14211	3.95982e+07	2.05613e+07	2.75538e+07	0.519248	0.695834	0.746223	2.55292e-06	7.61337e-06	0.000888159	0.0714371	0.443133	-0.9291	-0.5666	0.3625	3.11527	1.22664	0.776561	+
P62204	4.05667e+07	4.4715e+07	1.85426e+07	1.10226	0.457088	2.41148	4.29476e-08	2.42167e-07	0.997745	0.00041162	0.000140415	0.10246	-1.1996	-1.30206	0.217171	2.37996	2.69353		+	+
P14824	4.06239e+07	6.23878e+07	9.61638e+07	1.53574	2.36717	0.648767	9.05077e-05	0.000174322	0.897004	0.0472804	0.334838	0.47686	1.42002	0.94316	0.333693	1.67803	0.921973		+	+
Q93092	4.27756e+07	3.99674e+07	5.78542e+07	0.93435	1.3525	0.69083	6.84455e-05	0.000135079	0.992823	0.0439828	0.0123714	-0.07914	0.44668	0.52582	0.251735	1.7252	2.73635			+
Q00897	4.28545e+07	4.27556e+07	7.07492e+07	0.997693	1.65092	0.604326	2.95683e-09	2.57667e-08	0.999948	0.00160162	0.00262393	0.03354	0.7602	0.72666	0.0537572	1.88499	2.98113		+	+
P62897	4.30843e+07	4.92553e+07	7.16347e+07	1.14323	1.66266	0.68759	0.00742242	0.00963335	0.799654	0.00706011	0.116734	0.24216	0.75442	0.51226	0.523236	1.74293	1.64167		+	+
P10605	4.35401e+07	2.79315e+07	3.9303e+07	0.641511	0.902684	0.71067	0.042596	0.0492791	0.292187	0.998554	0.506661	-0.59076	-0.10864	0.48212	1.34412	0.172396	1.75261
P35441	4.37949e+07	4.74229e+07	4.43307e+07	1.08284	1.01223	1.06975	0.000377613	0.000621025	0.997745	0.999886	0.999949	0.09128	0.04936	-0.04192	0.116941	0.0867216	0.0584821
P15532	4.48663e+07	3.67373e+07	5.48895e+07	0.818816	1.2234	0.669295	0.175409	0.187718	0.884485	0.57753	0.106328	-0.22806	0.34772	0.57578	0.418614	0.680374	3.22735			+
P82198	4.60272e+07	2.73263e+07	1.67599e+07	0.593697	0.36413	1.63046	3.19343e-06	9.23617e-06	0.0199984	7.96057e-06	0.0372068	-0.73718	-1.4164	-0.67922	1.85075	3.11617	2.12944		+	+
P17751	4.6573e+07	4.85338e+07	6.844e+07	1.0421	1.46952	0.709144	0.00297227	0.00419872	0.987968	0.00338953	0.015128	0.08434	0.57298	0.48864	0.219476	1.90304	2.58377		+	+
Q8R2Y2	4.76411e+07	4.11513e+07	3.96765e+07	0.863778	0.83282	1.03717	0.0215419	0.0262335	0.944308	0.88296	0.999961	-0.1816	-0.22024	-0.03864	0.321963	0.443136	0.0907107
P28653	4.90532e+07	4.46812e+07	2.89666e+07	0.910872	0.590513	1.54251	0.000152767	0.00027855	0.995633	0.0391452	0.111462	-0.13148	-0.83998	-0.7085	0.517137	1.45223	1.2194		+	+
Q9CQV8	4.99575e+07	5.11286e+07	5.98928e+07	1.02344	1.19888	0.853668	0.000793984	0.00125222	0.992732	0.392944	0.726745	0.08754	0.30642	0.21888	0.15563	0.644493	0.900629
P17563	5.13009e+07	4.71777e+07	3.31578e+07	0.919627	0.64634	1.42282	1.0739e-07	5.03909e-07	0.935521	0.00032887	0.00323484	-0.11298	-0.6331	-0.52012	0.676422	3.07036	2.31221		+	+
P27773	5.27509e+07	4.37262e+07	5.7509e+07	0.82892	1.0902	0.760338	0.177347	0.18949	0.51666	0.991125	0.22075	-0.29154	0.09764	0.38918	1.00017	0.24531	1.04875
Q61598	5.42788e+07	5.36405e+07	6.07122e+07	0.98824	1.11852	0.883522	0.000358675	0.00059572	0.999971	0.824993	0.729943	-0.02134	0.14532	0.16666	0.11316	0.557843	0.609121
P07214	5.43138e+07	3.99089e+07	3.26601e+07	0.734783	0.601323	1.22195	8.15173e-07	2.74865e-06	0.761963	0.223753	0.918039	-0.34662	-0.60212	-0.2555	0.428832	0.889963	0.610667
P22777	5.57707e+07	5.74088e+07	1.7505e+07	1.02937	0.313874	3.27957	1.64173e-08	1.06828e-07	0.999691	3.47939e-07	1.86013e-07	0.05868	-1.6471	-1.70578	0.130758	3.8942	5.71757		+	+
Q99KI0	5.95405e+07	4.5051e+07	6.98544e+07	0.756645	1.17323	0.644927	1.67116e-07	7.47797e-07	0.0513659	0.362764	0.000420694	-0.3815	0.24978	0.63128	1.40113	0.878501	4.62867			+
P01872	6.14312e+07	3.90884e+07	1.04411e+07	0.636296	0.169963	3.74372	3.05254e-12	8.90545e-11	0.0370961	2.32701e-11	7.00668e-09	-0.61678	-2.52662	-1.90984	1.60225	4.8683	5.97633		+	+
Q80X19	6.36773e+07	3.90079e+07	1.67756e+07	0.612588	0.263447	2.32528	1.91885e-13	1.12074e-11	0.00228781	2.28001e-10	1.50093e-06	-0.71044	-1.911	-1.20056	1.90677	4.82573	3.38139		+	+
Q60675	6.3744e+07	4.78991e+07	3.47078e+07	0.751429	0.544487	1.38007	8.6326e-09	6.26265e-08	0.231998	0.00112711	0.197452	-0.41692	-0.85082	-0.4339	1.02795	2.54996	1.26661		+
Q9JII6	6.48175e+07	5.45175e+07	4.73158e+07	0.841092	0.729985	1.1522	0.0101882	0.0129411	0.797574	0.219114	0.890374	-0.23304	-0.42834	-0.1953	0.547621	1.21823	0.675169
P57780	6.50351e+07	5.38912e+07	6.60257e+07	0.828647	1.01523	0.816215	6.86468e-10	7.80712e-09	0.271801	0.999588	0.160162	-0.26844	0.0373	0.30574	0.875581	0.104504	1.35064
Q01853	6.51127e+07	5.66662e+07	5.79317e+07	0.870278	0.889715	0.978154	0.0209555	0.025659	0.827052	0.909681	0.999949	-0.204	-0.17026	0.03374	1.33909	1.24911	0.142107
Q9D0F9	6.57852e+07	5.33371e+07	4.6945e+07	0.810777	0.71361	1.13616	8.14686e-06	2.06285e-05	0.250483	0.012943	0.706526	-0.29686	-0.48566	-0.1888	1.08473	1.83277	0.658358
P52480	6.95192e+07	7.39065e+07	1.53984e+08	1.06311	2.21498	0.479964	1.01986e-09	1.04001e-08	0.932604	9.4355e-09	6.29694e-08	0.11088	1.16446	1.05358	0.325029	3.60985	4.78733		+	+
O08749	7.01023e+07	3.9822e+07	7.23252e+07	0.568055	1.03171	0.550596	2.68657e-07	1.12668e-06	6.74579e-05	0.9832	1.32921e-05	-0.77652	0.08962	0.86614	2.01414	0.182669	4.36584	+		+
Q62261	7.19564e+07	8.2623e+07	8.81981e+07	1.14824	1.22572	0.936789	0.0595562	0.0672764	0.900433	0.671554	0.997218	0.26628	0.38324	0.11696	0.402589	0.676326	0.313353
O08709	7.21222e+07	6.67661e+07	8.38378e+07	0.925736	1.16244	0.796372	0.0255478	0.0309433	0.983897	0.804757	0.41258	-0.11006	0.20716	0.31722	0.378631	0.661394	1.13872
P15105	7.59381e+07	1.08567e+08	7.15569e+07	1.42968	0.942306	1.51722	8.25112e-06	2.08139e-05	0.108961	0.999979	0.150185	0.62636	0.0387	-0.58766	0.957615	0.0423943	2.00685			+
P13707	7.59661e+07	8.864e+07	1.51152e+08	1.16684	1.98973	0.58643	4.68643e-11	8.56648e-10	0.573956	4.53696e-06	0.000242858	0.23984	1.01164	0.7718	0.695955	3.21792	3.48687		+	+
P17742	7.66625e+07	8.25499e+07	8.08187e+07	1.0768	1.05421	1.02142	0.0144172	0.0179813	0.955705	0.992358	0.999739	0.11302	0.0757	-0.03732	0.300579	0.168292	0.0829999
Q60648	7.68792e+07	6.76717e+07	8.01914e+06	0.880234	0.104308	8.43877	3.99279e-11	7.8799e-10	1	3.24157e-08	2.90933e-08	0.01784	-3.10594	-3.12378	0.0126873	3.06564	4.71921		+	+
P48036	7.70661e+07	1.13154e+08	1.8402e+08	1.46828	2.38782	0.614902	0.000171669	0.00030965	0.713467	0.0217346	0.348467	0.64474	1.57096	0.92622	0.435372	1.42246	1.01535		+	+
Q8BTM8	7.81781e+07	6.74753e+07	7.40615e+07	0.863097	0.947343	0.911072	2.58691e-05	5.94457e-05	0.789731	0.997938	0.952886	-0.1928	-0.06416	0.12864	0.550076	0.139592	0.45323
Q91V92	8.03129e+07	5.37396e+07	1.08576e+08	0.669128	1.35191	0.494949	1.74194e-13	1.12074e-11	0.0779895	0.179954	0.000236627	-0.55374	0.4705	1.02424	1.27795	1.10364	3.32878			+
Q60994	8.16751e+07	7.29195e+07	1.87112e+07	0.892799	0.229094	3.8971	2.02892e-09	1.81521e-08	0.997376	7.25163e-09	1.76609e-08	-0.09216	-2.04336	-1.9512	0.121907	3.15527	5.53964		+	+
P11499	8.37566e+07	1.12061e+08	1.20882e+08	1.33793	1.44326	0.927023	0.0015495	0.00229915	0.0291397	0.00512347	0.974484	0.433	0.52922	0.09622	1.93908	2.15507	0.37549
P01942	8.8716e+07	1.45863e+08	1.67717e+08	1.64416	1.89049	0.8697	5.73319e-05	0.000115525	0.17886	0.0650089	0.994956	0.84726	1.02608	0.17882	1.15616	1.39946	0.316729		+
Q62000	8.9744e+07	9.94519e+07	2.08667e+07	1.10817	0.232514	4.76606	4.31989e-07	1.61936e-06	0.980515	4.97523e-06	1.00802e-06	0.2074	-2.06228	-2.26968	0.312878	3.73938	4.82528		+	+
P08122	9.14661e+07	5.52962e+07	3.33312e+07	0.604554	0.36441	1.659	5.49143e-07	1.97046e-06	0.00200632	8.87163e-08	0.00312975	-0.74422	-1.45818	-0.71396	2.60557	6.04668	2.53165	+	+	+
O88322	9.15992e+07	6.97589e+07	4.8426e+07	0.761566	0.528673	1.44053	0.00155218	0.00229915	0.368622	0.0049389	0.325864	-0.44998	-0.9188	-0.46882	0.91161	3.93944	0.958301		+
P62259	9.16785e+07	7.45672e+07	1.06074e+08	0.813356	1.15703	0.702971	0.0605458	0.0681648	0.459207	0.807048	0.04972	-0.28842	0.19598	0.4844	1.11824	0.471664	1.51613
P10649	9.22565e+07	9.34079e+07	3.63892e+07	1.01248	0.394435	2.56692	3.18858e-07	1.28888e-06	0.999783	8.20537e-05	4.26617e-05	0.062	-1.32912	-1.39112	0.0920931	2.77609	3.39825		+	+
P16045	9.41953e+07	1.44136e+08	1.90732e+08	1.53018	2.02486	0.755695	1.19587e-10	1.70729e-09	0.0331601	9.80505e-05	0.193361	0.60428	1.04786	0.44358	1.35248	2.87295	1.08393		+
P08228	9.6568e+07	8.37011e+07	4.5181e+07	0.866758	0.467867	1.85257	9.60135e-05	0.000183026	0.917608	6.39364e-05	0.000726672	-0.18338	-1.08898	-0.9056	0.449287	3.01556	2.9753		+	+
Q64727	9.85501e+07	8.67182e+07	1.0961e+08	0.879941	1.11223	0.791153	0.000116255	0.000216686	0.688262	0.793257	0.102721	-0.17926	0.15644	0.3357	0.658484	0.523413	1.53472
Q9DCD0	1.0275e+08	1.02317e+08	1.84949e+08	0.995791	1.79999	0.55322	3.0299e-08	1.78339e-07	0.999979	1.43272e-05	2.13596e-05	0.02256	0.8751	0.85254	0.0532072	2.64472	5.8686		+	+
P61982	1.0432e+08	9.48086e+07	1.21997e+08	0.908826	1.16945	0.777139	0.00624971	0.00830407	0.992763	0.988672	0.843503	-0.16784	0.18518	0.35302	0.261351	0.254544	0.503138
P06801	1.11756e+08	8.03363e+07	2.52434e+08	0.718852	2.25878	0.318247	1.99266e-12	6.07761e-11	0.192958	7.30906e-05	2.75183e-07	-0.4781	1.1527	1.6308	1.39503	2.84869	3.77172		+	+
P63017	1.26042e+08	1.43951e+08	1.66547e+08	1.14209	1.32137	0.864323	0.0073258	0.00954488	0.804722	0.186725	0.846245	0.22346	0.4316	0.20814	0.548443	1.17645	1.04142
P02469	1.2617e+08	9.64078e+07	6.84843e+07	0.764109	0.542793	1.40774	0.00020981	0.000369088	0.256248	0.000356742	0.0718509	-0.3763	-0.86652	-0.49022	1.41087	3.11263	2.75572		+	+
P16546	1.27926e+08	1.29693e+08	1.50427e+08	1.01381	1.17589	0.862165	0.0311522	0.0369314	0.99994	0.831628	0.915179	0.0483	0.28004	0.23174	0.0751699	0.653495	0.757764
P97927	1.3111e+08	9.62187e+07	6.14564e+07	0.733876	0.468738	1.56564	0.00062137	0.000999855	0.401189	0.000498321	0.0510251	-0.40592	-1.04936	-0.64344	0.964521	2.41445	3.41811		+	+
Q61292	1.34753e+08	8.33645e+07	5.12048e+07	0.618648	0.379991	1.62806	8.14124e-08	4.01674e-07	0.0304708	2.4668e-05	0.0693079	-0.7409	-1.39704	-0.65614	1.52875	4.35062	1.33626		+	+
P08249	1.3539e+08	9.8703e+07	1.71694e+08	0.729027	1.26814	0.574879	2.34426e-08	1.40446e-07	0.00154319	0.0329088	6.10421e-07	-0.4774	0.34296	0.82036	1.72569	3.15548	2.6795			+
Q61554	1.37171e+08	8.0109e+07	8.12269e+07	0.584007	0.592157	0.986237	0.000293993	0.0004969	0.0409873	0.0763049	0.999674	-0.7237	-0.6573	0.0664	1.2326	1.18276	0.12671
P17182	1.55644e+08	1.89795e+08	1.09283e+08	1.21941	0.702133	1.73673	5.22312e-07	1.89444e-06	0.293934	0.066716	0.000403784	0.33696	-0.46198	-0.79894	0.768337	1.08417	5.02319			+
P07356	1.59566e+08	3.70246e+08	4.66947e+08	2.32033	2.92636	0.792906	4.21605e-07	1.58931e-06	0.0400364	0.00182916	0.778678	1.20638	1.69982	0.49344	1.41377	2.04391	0.700089	+	+
P05064	1.59941e+08	2.23418e+08	5.54319e+08	1.39688	3.46577	0.403051	8.87834e-14	8.51052e-12	0.00910322	8.29636e-12	6.45201e-09	0.50138	1.8126	1.31122	1.84647	4.6703	6.28947		+	+
P63101	1.60759e+08	1.38428e+08	2.07126e+08	0.861091	1.28843	0.668327	4.74756e-05	9.83214e-05	0.567042	0.0988451	0.00218967	-0.21514	0.35736	0.5725	1.6041	1.79971	2.78576			+
P14152	1.7094e+08	1.42695e+08	1.36276e+08	0.834763	0.797216	1.0471	8.55353e-11	1.39986e-09	0.00909145	0.000812151	0.916692	-0.25856	-0.32522	-0.06666	2.53615	3.09405	0.765415
P02088	1.86253e+08	3.65926e+08	3.08851e+08	1.96467	1.65823	1.1848	1.59826e-06	5.01136e-06	0.00195198	0.0281319	0.86773	1.03964	0.77908	-0.26056	2.04988	1.68807	1.10751	+	+
P35700	1.90552e+08	1.68574e+08	2.06408e+08	0.88466	1.08321	0.816702	0.365217	0.37818	0.966952	0.999683	0.885208	-0.17626	0.06496	0.24122	0.444759	0.0927375	0.415442
P02463	1.91705e+08	1.24799e+08	6.36882e+07	0.650994	0.332219	1.95953	1.4236e-05	3.4485e-05	0.0615215	1.98408e-06	0.00275008	-0.6416	-1.57026	-0.92866	1.67673	3.94638	2.27469		+	+
P63260	1.94711e+08	2.16788e+08	3.08144e+08	1.11338	1.58257	0.703527	1.67167e-08	1.06828e-07	0.855401	0.00160308	0.0250474	0.16318	0.64624	0.48306	0.795498	2.23171	1.66836		+
P06151	2.07429e+08	1.82852e+08	3.18103e+08	0.881514	1.53355	0.57482	7.42117e-10	8.29934e-09	0.331589	4.43016e-06	4.61546e-08	-0.18286	0.61448	0.79734	1.33832	3.99293	4.74041		+	+
Q9QZZ6	2.09949e+08	1.05185e+08	3.91367e+07	0.501004	0.18641	2.68764	4.44335e-09	3.59215e-08	0.00177533	5.70128e-09	0.000123884	-1.08268	-2.42412	-1.34144	1.91955	6.94883	2.30163	+	+	+
P15626	2.10233e+08	2.06124e+08	9.87655e+07	0.980456	0.469791	2.087	1.30032e-08	8.99502e-08	0.999999	1.0031e-05	1.2354e-05	-0.01422	-1.07312	-1.0589	0.0259255	3.1604	4.01236		+	+
P10493	2.17737e+08	1.64458e+08	1.13566e+08	0.755308	0.521573	1.44814	4.37782e-05	9.12272e-05	0.17898	0.000184827	0.0637244	-0.4193	-0.9288	-0.5095	1.11337	3.30027	1.50582		+
Q61646	2.19312e+08	1.13433e+08	8.88052e+07	0.517223	0.404927	1.27732	0.0137323	0.0171911	0.782624	0.352487	0.975172	-0.55912	-0.87628	-0.31716	0.391925	0.676298	0.819745
P01027	2.34073e+08	1.46079e+08	1.5381e+08	0.624076	0.657105	0.949736	0.00482621	0.00651587	0.028299	0.0838876	0.995487	-0.63008	-0.53508	0.095	1.24622	1.07522	0.256973
Q8VCT4	2.35291e+08	1.48189e+08	2.68907e+07	0.629813	0.114287	5.5108	1.6494e-17	1.10674e-14	0.00322297	2.66454e-14	1.47182e-12	-0.69158	-3.12878	-2.4372	2.09891	8.08679	5.17711		+	+
P02468	2.38243e+08	1.68456e+08	1.07941e+08	0.707076	0.453073	1.56062	2.87341e-05	6.5137e-05	0.178901	0.000196205	0.0670815	-0.5074	-1.11882	-0.61142	1.42101	3.1085	1.83561		+	+
Q05793	2.49835e+08	1.42557e+08	1.24699e+08	0.570605	0.499126	1.14321	2.09019e-06	6.37508e-06	0.00685528	0.00120327	0.978529	-0.84694	-0.99944	-0.1525	2.1417	4.58025	0.318159	+	+
P03953	2.51337e+08	1.69436e+08	911805	0.674138	0.00362782	185.825	3.59314e-14	1.55104e-12	0.999129	6.41587e-12	1.11663e-11	-0.2236	-8.78634	-8.56274	0.142819	5.58604	5.31322		+	+
P20152	2.82698e+08	6.33269e+08	8.46423e+08	2.24009	2.99409	0.748171	5.388e-13	1.91581e-11	0.00434114	4.46545e-05	0.447809	1.08198	1.5678	0.48582	1.82533	4.61983	0.774102	+	+
P40142	2.91275e+08	2.33956e+08	4.028e+08	0.803215	1.38289	0.580825	1.7627e-13	1.12074e-11	0.0146843	0.000212031	5.1063e-08	-0.31436	0.4645	0.77886	1.82221	2.33665	3.74676			+
P13020	3.88545e+08	3.33876e+08	1.64572e+08	0.859298	0.423561	2.02875	0.000137778	0.000252593	0.991709	0.00084963	0.00350418	-0.1362	-1.1374	-1.0012	0.175375	1.89691	3.25315		+	+
P51885	4.10911e+08	2.76058e+08	7.24171e+07	0.671819	0.176235	3.81206	5.20851e-11	9.02589e-10	0.0800007	7.03332e-11	1.29928e-08	-0.5771	-2.52548	-1.94838	3.23075	5.11409	4.78015		+	+
P28654	4.25812e+08	3.32724e+08	7.98402e+07	0.781385	0.187501	4.16737	2.19002e-08	1.33591e-07	0.660336	1.45569e-08	3.42446e-07	-0.37916	-2.41434	-2.03518	0.920174	6.3061	4.49192		+	+
Q921I1	4.71259e+08	3.01367e+08	4.34794e+08	0.639493	0.922622	0.693126	6.69464e-05	0.000133694	0.187581	1	0.203497	-0.53946	-0.0103	0.52916	0.877682	0.0115863	2.69409			+
P19096	4.8391e+08	3.87811e+08	5.25617e+08	0.801413	1.08619	0.737822	1.49519e-10	2.0475e-09	0.841348	0.998082	0.604795	-0.30948	0.11042	0.4199	0.910161	0.204626	1.12625
P07724	2.12168e+09	1.7185e+09	5.78646e+09	0.809972	2.7273	0.296987	2.72155e-10	3.38178e-09	0.866431	1.8156e-07	1.75864e-08	-0.20708	1.54842	1.7555	0.309124	2.48031	6.41817		+	+
P04117	2.2088e+09	2.11129e+09	1.72422e+09	0.955852	0.780611	1.22449	0.000180798	0.000324372	0.998764	0.186492	0.348751	-0.05994	-0.37852	-0.31858	0.217733	1.11139	0.940449
P16015	2.4104e+09	2.86027e+09	5.91091e+08	1.18664	0.245225	4.83897	3.03962e-07	1.24365e-06	0.966602	8.75049e-06	1.40751e-06	0.24864	-2.10612	-2.35476	0.556019	2.97314	3.19753		+	+
O88851		518937					2.45923e-07	1.2489e-06	0.858914	0.771165	0.999971	0.44466	0.51416	0.0695	0.442793	2.73941	0.0552905
P84244			2.11892e+06				1.4145e-11	2.28972e-10	0.999969	0.680347	0.783509	0.08768	0.71534	0.62766	0.176576	0.484829	0.422519
P09056		774282	523380			1.47939	8.7689e-05	0.000202781	0.675116	0.837117	0.999645	0.47974	0.3839	-0.09584	0.53387	0.525243	0.0947062
P12850		3.49319e+06	2.39408e+06			1.4591	3.08118e-06	1.01016e-05	0.000337231	0.00349744	0.929312	3.90094	3.187	-0.71394	2.8917	2.25438	0.373584	+	+
P15327			480908				8.22938e-14	3.04487e-12	0.159274	0.288307	0.999251	0.7619	0.65692	-0.10498	1.06926	0.842821	0.161232
P20060			904963				3.52078e-08	2.39969e-07	0.999417	0.878263	0.712229	-0.11808	0.39318	0.51126	0.125237	0.303491	0.457669
P29351		182306	636595			0.286376	1.88688e-07	1.01813e-06	0.993534	0.000319503	8.34385e-05	-0.16122	1.538	1.69922	0.349262	2.78795	2.71747		+	+
P31428		393663					0.000145282	0.000310975	0.96922	0.999859	0.994425	0.246	0.07816	-0.16784	0.390957	0.132936	0.355506
P42225			471548				0.000377557	0.00072435	0.942545	0.000344719	0.00317741	0.2031	1.16714	0.96404	0.446063	4.5057	2.46991		+	+
P50544		616121	2.1068e+06			0.292444	1.07223e-09	1.2623e-08	0.0187208	5.72779e-10	6.75275e-07	1.07726	3.45872	2.38146	1.22191	4.87319	2.64603		+	+
P51670		605525	1.27991e+06			0.473098	0.000472163	0.000879787	0.718303	0.00334008	0.0846735	0.86022	2.58778	1.72756	1.00019	6.08405	1.92791		+	+
P56380		357826	387920			0.922423	2.0372e-09	2.19848e-08	0.999977	0.972561	0.935984	-0.04796	0.21128	0.25924	0.0578498	0.322823	0.328083
P56391		2.23057e+06	2.012e+06			1.10863	0.0118616	0.0148413	0.00523019	0.684515	0.136248	3.37426	1.22004	-2.15422	5.56025	0.659942	1.23243	+		+
P62320			1.80617e+06				1.05431e-08	8.53335e-08	0.998113	0.489443	0.742944	0.17604	0.7509	0.57486	0.372359	0.491476	0.354253
P62627		617026	406931			1.51629	0.000184115	0.000384562	0.233033	0.350427	0.999819	0.87538	0.77676	-0.09862	1.29324	1.42228	0.0872871
P63328		680955	946550			0.719408	9.70413e-07	3.98948e-06	0.630299	0.00539779	0.164852	0.7364	1.9139	1.1775	0.782821	1.80617	0.958306		+
P70387		335889	1.2064e+06			0.278423	1.54141e-06	5.87097e-06	0.613926	9.40759e-07	3.84602e-05	0.5962	2.8759	2.2797	0.864588	3.96712	4.46996		+	+
P84091		1.89809e+06	1.4416e+06			1.31666	0.00128204	0.00217025	0.0342531	0.0851196	0.99796	2.07398	1.8028	-0.27118	1.33297	1.29393	0.101161		+
Q02248		413406					4.62501e-07	2.17796e-06	0.904432	0.951562	0.999982	0.38318	0.32244	-0.06074	0.439323	0.523918	0.0607069
Q3U5Q7		706351					8.14594e-05	0.000190072	0.117339	0.830765	0.683871	1.34738	0.60596	-0.74142	1.73947	1.63553	0.929985
Q61990		687548	569806			1.20664	4.46237e-05	0.000115575	0.00155942	0.0111403	0.962569	1.67326	1.37584	-0.29742	3.14975	2.59226	0.555961	+	+
Q6W5C0		4.01947e+06	2.82968e+06			1.42047	7.73277e-05	0.000183742	0.227703	0.00445942	0.47044	1.96644	3.51682	1.55038	0.875731	2.26445	0.596196		+
Q6WVG3		630693	917142			0.687672	0.00291937	0.0043455	0.681647	0.0171946	0.324436	0.93564	2.26124	1.3256	1.08774	3.4168	1.68997		+	+
Q7TMM9		819282	1.15434e+06			0.70974	6.84867e-09	5.72195e-08	0.101571	1.75443e-07	0.000101196	0.80786	2.47466	1.6668	1.13081	3.74924	2.28085		+	+
Q8C0E2		1.20623e+06	1.17207e+06			1.02915	0.00113445	0.00195882	0.103477	0.157012	0.999923	1.6358	1.50574	-0.13006	1.50598	1.24455	0.0599469		+
Q8R1B4		385445	538139			0.716256	4.19714e-05	0.000109804	0.594827	0.00197958	0.0830897	0.4926	1.35984	0.86724	0.864707	4.33847	1.62442		+
Q91WU5		311099	227136			1.36965	2.07531e-06	7.36309e-06	0.645704	0.748697	0.999974	0.42092	0.37304	-0.04788	1.42413	1.24792	0.109518
Q9CPT4			1.62724e+06				5.38557e-10	6.6422e-09	0.972996	0.194497	0.573961	0.29862	0.95536	0.65674	0.583324	0.758283	0.499082
Q9JMD3		700751					0.00665883	0.00917586	0.0109296	0.999968	0.0167576	1.64276	0.07972	-1.56304	2.46486	0.205995	2.57891	+		+
Q9R1J0			535411				1.11334e-06	4.50556e-06	0.333103	1.39642e-06	0.000193912	0.418	1.50802	1.09002	0.955467	3.67128	2.45991		+	+
Q9WTQ5		1.95699e+06	1.49479e+06			1.30921	0.000547347	0.00100541	0.0222149	0.0217433	1	2.37878	2.38524	0.00646	1.54099	2.57782	0.00259504	+	+
