# Supplementary material for: Adipokinome Signatures in Obese Mouse Models Reflect Adipose Tissue Health and Are Associated with Serum Lipid Composition
Source: Int J Mol Sci. 2019 May 24;20(10):2559. doi: 10.3390/ijms20102559 (PMC6567124; doi:10.3390/ijms20102559)
Supplement: Supplementary file 1 [file ijms-20-02559-s001.zip › IJMS Table S5.xlsx]

## Sheet: table5
Suplement Table 5: Unique pathways activated by differential secreted adipokines
Adipokines with classical SP+/SP- signalling sequences		-logP				Geneset
Title (or Source)	ID	C57Bl6 vs alb-SREBP-1c	C57Bl6 vs obob	obob Cvs alb-SREBP-1c	common	C57Bl6 vs alb-SREBP-1c	C57Bl6 vs obob	obob vs alb-SREBP-1c	common
Scavenging by Class A Receptors	833814	4.0976			10	APOA1, CALR			COL1A1, COL1A2, COL3A1, COL4A1, COL4A2, FTH1
Fatty Acid Beta Oxidation	198865			10	10			ACADM, ACSS2, CRAT, HADH, PNPLA2	ACADL, ACADVL, ACSL1, DECR1, DLD, GK, LPL
Citric Acid Cycle	SMP00057			10				FH, OGDH, PDHA1, PDHB
Valine, leucine and isoleucine degradation	82952			10				ACAA1, ACADM, ALDH6A1, HADH, HSD17B10, MCCC2, PCCA, PCCB
Propanoate metabolism	83004			10				ACADM, ACSS2, ALDH6A1, PCCA, PCCB
Citrate cycle (TCA cycle)	82927			10				ACLY, FH, OGDH, PDHA1, PDHB
Propanoate Metabolism	SMP00016			10				ACADM, ALDH6A1, PCCA, PCCB
Mitochondrial Fatty Acid Beta-Oxidation	106122			10				ACADM, HADH, PCCA, PCCB
Valine, Leucine and Isoleucine Degradation	SMP00032			10				ACADM, ALDH6A1, HSD17B10, MCCC2, PCCA, PCCB
Carbon metabolism	814926			10				ACSS2, FH, OGDH, PCCA, PCCB, PDHA1, PDHB
valine, leucine and isoleucine degradation	PW:0000071			10				ACAA1, ACADM, HSD17B10, PCCB
Metabolism of lipids and lipoproteins	160976			10				ACAA1, ACADM, ACLY, CRAT, CTSA, GPX1, HADH, HSD17B4, LGMN, P4HB, PCCA, PCCB, PNPLA2
Valine leucine and isoleucine degradation	MAP00280			10				ACAA1, ACADM, ALDH6A1, MCCC2, PCCA, PCCB
Propanoate metabolism	MAP00640			5.8953				ACADM, ALDH6A1, PCCA, PCCB
Beta-oxidation of very long chain fatty acids	106139			5.6157				ACAA1, CRAT, HSD17B4
Biotin transport and metabolism	106257			5.0845				MCCC2, PCCA, PCCB
Metabolism of amino acids and derivatives	106169			4.8397				ALDH6A1, GSTZ1, HSD17B10, MCCC2, OGDH, PSMB4, PSMB6
beta-Oxidation	413381			4.8238	4.5246			ACAA1, ACADM, HADH	ACAA2, ACADL, ACADVL, ACOX1
conversion of glucose to acetyl CoA and entry into the TCA cycle	835393			4.7834				FH, OGDH, PDHA1, PDHB
Pyruvate Decarboxylase E1 Component Deficiency (PDHE1 Deficiency)	SMP00334			4.7584				PDHA1, PDHB
Pyruvate metabolism and Citric Acid (TCA) cycle	106327			4.52				FH, OGDH, PDHA1, PDHB
Hypoacetylaspartia	SMP00192			4.2622				CRAT, PDHA1, PDHB
Branched-chain amino acid catabolism	106179			4.2622				ALDH6A1, HSD17B10, MCCC2
Leigh Syndrome	SMP00196			4.2622				ACSS2, PDHA1, PDHB
Citrate cycle TCA cycle	MAP00020			4.2622				ACLY, FH, OGDH
Pyruvate Metabolism	SMP00060			4.2622				ACSS2, PDHA1, PDHB
Ensemble of genes encoding extracellular matrix and extracellular matrix-associated proteins	M5889		5.654		10		ANXA4, COL6A1, CST3, CSTB, CTSC, CXCL3, CXCL5, FBLN1, LAMA2, LTBP4, NID1, NID2, S100A11, SERPINF1, VCAN		A2M, ADIPOQ, AGT, ANXA2, ANXA7, BGN, COL12A1, COL14A1, COL18A1, COL1A1, COL1A2, COL3A1, COL4A1, COL4A2, COL6A5, CSF1, CTSD, CTSS, CXCL1, DCN, DPT, EFEMP1, FBLN2, FBLN5, FMOD, FSTL1, GPC4, HPX, HSPG2, IL6, KNG1, LAMA4, LAMA5, LAMB1, LAMB2, LAMC1, LGALS3, LUM, MATN2, MMP2, MMP3, OGN, PRELP, SERPINA1, SERPINA3, SERPINE1, SERPINH1, TGFBI, TGM2, TIMP1
Extracellular matrix organization	576262		5.298		10		COL6A1, FBLN1, LAMA2, LTBP4, NID1, NID2, PPIB, VCAN		A2M, BGN, CAPN1, COL12A1, COL14A1, COL18A1, COL1A1, COL1A2, COL3A1, COL4A1, COL4A2, COL6A5, CTSD, CTSS, DCN, EFEMP1, FBLN2, FBLN5, FMOD, HSPG2, LAMA4, LAMA5, LAMB1, LAMB2, LAMC1, LUM, MMP2, MMP3, SERPINE1, SERPINH1, TIMP1, TTR
Genes encoding structural components of basement membranes	M5887		4.8479		10		COL6A1, LAMA2, NID1, NID2		COL18A1, COL4A1, COL4A2, COL6A5, HSPG2, LAMA4, LAMA5, LAMB1, LAMB2, LAMC1
Ensemble of genes encoding core extracellular matrix including ECM glycoproteins, collagens and proteoglycans	M5884		4.1912		10		COL6A1, FBLN1, LAMA2, LTBP4, NID1, NID2, VCAN		ADIPOQ, BGN, COL12A1, COL14A1, COL18A1, COL1A1, COL1A2, COL3A1, COL4A1, COL4A2, COL6A5, DCN, DPT, EFEMP1, FBLN2, FBLN5, FMOD, HSPG2, LAMA4, LAMA5, LAMB1, LAMB2, LAMC1, LUM, MATN2, OGN, PRELP, TGFBI
Formation of tubulin folding intermediates by CCT/TriC	106245		4.1422				CCT8, TUBB2A, TUBB2B
Laminin interactions	906029		4.0826		10		LAMA2, NID1, NID2		COL18A1, HSPG2, LAMA4, LAMA5, LAMB1, LAMB2, LAMC1
Prefoldin mediated transfer of substrate to CCT/TriC	106244		3.8212				CCT8, TUBB2A, TUBB2B
Inflammatory Response Pathway	198766				10				COL1A1, COL1A2, COL3A1, LAMA5, LAMB1, LAMB2, LAMC1
Platelet degranulation	106050				10				A2M, ALB, CALM1, CD36, CFD, CFL1, CLU, KNG1, PFN1, PSAP, SERPINA1, SERPINE1, SOD1, TIMP1
Assembly of collagen fibrils and other multimeric structures	730306				10				COL18A1, COL1A1, COL1A2, COL3A1, COL4A1, COL4A2, COL6A5, CTSS, MMP3
Genes encoding collagen proteins	M3005				10				COL12A1, COL14A1, COL18A1, COL1A1, COL1A2, COL3A1, COL4A1, COL4A2, COL6A5
Amoebiasis	167324				10				COL1A1, COL1A2, COL3A1, COL4A1, COL4A2, CXCL1, IL6, LAMA4, LAMA5, LAMB1, LAMB2, LAMC1
Degradation of the extracellular matrix	576263				10				A2M, CAPN1, COL12A1, COL14A1, COL18A1, CTSD, CTSS, DCN, HSPG2, LAMA5, LAMB1, LAMC1, MMP2, MMP3, TIMP1
Binding and Uptake of Ligands by Scavenger Receptors	771599				10				ALB, CD36, COL1A1, COL1A2, COL3A1, COL4A1, COL4A2, FTH1, HPX
Collagen biosynthesis and modifying enzymes	645289				10				COL12A1, COL14A1, COL18A1, COL1A1, COL1A2, COL3A1, COL4A1, COL4A2, COL6A5, SERPINH1
ECM-receptor interaction	83068				10				CD36, COL1A1, COL1A2, COL3A1, COL4A1, COL4A2, HSPG2, LAMA4, LAMA5, LAMB1, LAMB2, LAMC1
Collagen formation	645288				10				COL12A1, COL14A1, COL18A1, COL1A1, COL1A2, COL3A1, COL4A1, COL4A2, COL6A5, CTSS, MMP3, SERPINH1
ECM proteoglycans	833812				10				BGN, DCN, FMOD, LAMA4, LAMA5, LAMB1, LAMB2, LAMC1, LUM, SERPINE1
Response to elevated platelet cytosolic Ca2+	106048				10				A2M, ALB, CALM1, CD36, CFD, CFL1, CLU, KNG1, PFN1, PSAP, SERPINA1, SERPINE1, SOD1, TIMP1
Integrin signalling pathway	P00034				10				ARPC3, COL12A1, COL14A1, COL1A1, COL1A2, COL3A1, COL4A1, COL4A2, LAMA4, LAMA5, LAMB1, LAMB2, LAMC1, PARVA
Genes encoding proteoglycans	M5882				5.9209				BGN, DCN, FMOD, HSPG2, LUM, OGN, PRELP
Glycolysis Gluconeogenesis	MAP00010				5.7772				ACYP2, ADH1C, ALDH1A1, DLD, FBP1, FBP2, LDHA, LDHB
Platelet activation, signaling and aggregation	106034				5.7059				A2M, ALB, CALM1, CD36, CFD, CFL1, CLU, KNG1, MGLL, PFN1, PSAP, SERPINA1, SERPINE1, SOD1, TIMP1
Metabolism of xenobiotics by cytochrome P450	83031				5.5489				ADH1C, CBR1, CBR3, CYP2E1, EPHX1, GSTM1, GSTM2, GSTO1, GSTT2
Non-integrin membrane-ECM interactions	833810				5.3591				HSPG2, LAMA4, LAMA5, LAMB1, LAMB2, LAMC1, TTR
Fatty acid degradation	82935				5.2186				ACAA2, ACADL, ACADVL, ACOX1, ACSL1, ADH1C, ALDH7A1
Rho cell motility signaling pathway	M1001				4.9722				ARHGAP1, ARPC3, ARPC4, CFL1, GSN, PFN1
Protein digestion and absorption	172847				4.9199				COL12A1, COL14A1, COL18A1, COL1A1, COL1A2, COL3A1, COL4A1, COL4A2, PRCP
PPAR signaling pathway	83042				4.8333				ACADL, ACOX1, ACSL1, ADIPOQ, CD36, GK, LPL, SCP2
Complement and coagulation cascades	83073				4.8333				A2M, C2, C4B, CFD, CFH, KNG1, SERPINA1, SERPINE1
Keratan sulfate degradation	645303				4.5246				FMOD, LUM, OGN, PRELP
Collagen degradation	730309				4.5235				COL12A1, COL14A1, COL18A1, CTSD, MMP2, MMP3
Adipokines without classical SP+/SP- signalling sequences (NP)		-logP				Geneset
Title (or Source)	ID	C57Bl6 vs alb-SREBP-1c	C57Bl6 vs obob	obob Cvs alb-SREBP-1c	common	C57Bl6 vs alb-SREBP-1c	C57Bl6 vs obob	obob vs alb-SREBP-1c	common
Carbon metabolism	814926			10	10			ACO2, ADH5, ALDOC, ENO1, HK2, MDH2, SDHA, TALDO1, TKT	ALDOA, ALDOB, DLAT, IDH3A, ME1, MUT, PC, PGD, PKM, PSAT1, SUCLA2, TPI1
Biosynthesis of amino acids	790012			10	10			ACO2, ALDOC, ARG1, ENO1, GLUL, TALDO1, TKT	ALDOA, ALDOB, ASL, GOT1, GPT, IDH3A, PC, PKM, PSAT1, TPI1
Parkinson disease	P00049			10				PSMA1, PSMA5, PSMA6, PSMB1, PSMB3, YWHAH, YWHAZ
Proteasome Complex	M194			10				PSMA1, PSMA5, PSMA6, PSMB1, PSMB3
Citrate cycle TCA cycle	MAP00020			5.9443				ACO2, MDH2, PCK1, SDHA
Proteasome	83040			5.8071				PSMA1, PSMA5, PSMA6, PSMB1, PSMB3
Metabolism of amino acids and derivatives	106169			5.6293	10			ARG1, CNDP2, GLUL, PSMA1, PSMA5, PSMA6, PSMB1, PSMB3	ASL, CKB, CSAD, GLUD1, GOT1, GPT, GRHPR, PSAT1, PSMA4, PSMC5, PSMD11, PSME1, PSME2
Glycolysis and Gluconeogenesis	198814			5.5701	10			ALDOC, ENO1, HK2, MDH2, PCK1	ALDOA, ALDOB, DLAT, GOT1, PC, PKM, TPI1
Cross-presentation of soluble exogenous antigens (endosomes)	477126			5.5701				PSMA1, PSMA5, PSMA6, PSMB1, PSMB3
Regulation of mRNA Stability by Proteins that Bind AU-rich Elements	187211			5.5299				PSMA1, PSMA5, PSMA6, PSMB1, PSMB3, YWHAZ
Regulation of ornithine decarboxylase (ODC)	106176			5.5258				PSMA1, PSMA5, PSMA6, PSMB1, PSMB3
Regulation of activated PAK-2p34 by proteasome mediated degradation	105686			5.5258				PSMA1, PSMA5, PSMA6, PSMB1, PSMB3
CDK-mediated phosphorylation and removal of Cdc6	105788			5.4825				PSMA1, PSMA5, PSMA6, PSMB1, PSMB3
Ubiquitin-dependent degradation of Cyclin D1	105797			5.4825				PSMA1, PSMA5, PSMA6, PSMB1, PSMB3
Ubiquitin-dependent degradation of Cyclin D	105796			5.4825				PSMA1, PSMA5, PSMA6, PSMB1, PSMB3
Vpu mediated degradation of CD4	106026			5.4401				PSMA1, PSMA5, PSMA6, PSMB1, PSMB3
p53-Independent G1/S DNA damage checkpoint	105747			5.3986				PSMA1, PSMA5, PSMA6, PSMB1, PSMB3
Autodegradation of the E3 ubiquitin ligase COP1	160939			5.3986				PSMA1, PSMA5, PSMA6, PSMB1, PSMB3
Ubiquitin Mediated Degradation of Phosphorylated Cdc25A	105749			5.3986				PSMA1, PSMA5, PSMA6, PSMB1, PSMB3
p53-Independent DNA Damage Response	105748			5.3986				PSMA1, PSMA5, PSMA6, PSMB1, PSMB3
Stabilization of p53	105744			5.3579				PSMA1, PSMA5, PSMA6, PSMB1, PSMB3
Destabilization of mRNA by AUF1 (hnRNP D0)	187212			5.318	4.8437			PSMA1, PSMA5, PSMA6, PSMB1, PSMB3	HNRNPD, PSMA4, PSMC5, PSMD11, PSME1, PSME2
SCF-beta-TrCP mediated degradation of Emi1	105828			5.318				PSMA1, PSMA5, PSMA6, PSMB1, PSMB3
Vif-mediated degradation of APOBEC3G	106017			5.2788				PSMA1, PSMA5, PSMA6, PSMB1, PSMB3
SCF(Skp2)-mediated degradation of p27/p21	105771			5.2405				PSMA1, PSMA5, PSMA6, PSMB1, PSMB3
p53-Dependent G1/S DNA damage checkpoint	105741			5.1658				PSMA1, PSMA5, PSMA6, PSMB1, PSMB3
CDT1 association with the CDC6:ORC:origin complex	105824			5.1658				PSMA1, PSMA5, PSMA6, PSMB1, PSMB3
p53-Dependent G1 DNA Damage Response	105743			5.1658				PSMA1, PSMA5, PSMA6, PSMB1, PSMB3
Regulation of Apoptosis	105685			5.0939				PSMA1, PSMA5, PSMA6, PSMB1, PSMB3
Apoptosis	105648			5.0896				PSMA1, PSMA5, PSMA6, PSMB1, PSMB3, YWHAH, YWHAZ
glycolysis/gluconeogenesis	PW:0000025			5.0705				ALDOC, ENO1, HK2, PCK1
G1/S DNA Damage Checkpoints	105740			5.0589				PSMA1, PSMA5, PSMA6, PSMB1, PSMB3
Citrate cycle (TCA cycle)	82927			5.0098				ACO2, MDH2, PCK1, SDHA
Autodegradation of Cdh1 by Cdh1:APC/C	105836			4.9906				PSMA1, PSMA5, PSMA6, PSMB1, PSMB3
ER-Phagosome pathway	477124			4.9573				PSMA1, PSMA5, PSMA6, PSMB1, PSMB3
Proteasome Degradation	198786			4.9573				PSMA1, PSMA5, PSMA6, PSMB1, PSMB3
Pyruvate metabolism	MAP00620			4.9513	4.962			ACACA, ADH5, MDH2, PCK1	DLAT, GRHPR, ME1, PC, PKM
Glycolysis / Gluconeogenesis	82926			4.9246	4.3851			ADH5, ALDOC, ENO1, HK2, PCK1	ALDOA, ALDOB, DLAT, GALM, PKM, TPI1
Cyclin E associated events during G1/S transition	105770			4.9246				PSMA1, PSMA5, PSMA6, PSMB1, PSMB3
Cyclin A:Cdk2-associated events at S phase entry	105783			4.8924				PSMA1, PSMA5, PSMA6, PSMB1, PSMB3
Assembly of the pre-replicative complex	105821			4.8608				PSMA1, PSMA5, PSMA6, PSMB1, PSMB3
Activation of NF-kappaB in B Cells	576251			4.8608				PSMA1, PSMA5, PSMA6, PSMB1, PSMB3
APC/C:Cdc20 mediated degradation of Securin	105833			4.8608				PSMA1, PSMA5, PSMA6, PSMB1, PSMB3
Gluconeogenesis	106204			4.8401	10			ALDOC, ENO1, MDH2, PCK1	ALDOA, ALDOB, GOT1, PC, PRKACA, TPI1
Degradation of beta-catenin by the destruction complex	106511			4.8296				PSMA1, PSMA5, PSMA6, PSMB1, PSMB3
Orc1 removal from chromatin	105787			4.7687				PSMA1, PSMA5, PSMA6, PSMB1, PSMB3
Switching of origins to a post-replicative state	105786			4.7687				PSMA1, PSMA5, PSMA6, PSMB1, PSMB3
APC/C:Cdh1 mediated degradation of Cdc20 and other APC/C:Cdh1 targeted proteins in late mitosis/early G1	105835			4.7096				PSMA1, PSMA5, PSMA6, PSMB1, PSMB3
APC/C:Cdc20 mediated degradation of mitotic proteins	105831			4.7096				PSMA1, PSMA5, PSMA6, PSMB1, PSMB3
Removal of licensing factors from origins	105901			4.7096				PSMA1, PSMA5, PSMA6, PSMB1, PSMB3
Insulin effects increased synthesis of Xylulose-5-Phosphate	106101			4.685				TALDO1, TKT
Activation of APC/C and APC/C:Cdc20 mediated degradation of mitotic proteins	105829			4.6807				PSMA1, PSMA5, PSMA6, PSMB1, PSMB3
conversion of glucose to acetyl CoA and entry into the TCA cycle	835393			4.638	5.8782			ACO2, ALDOC, MDH2, SDHA	ALDOA, ALDOB, DLAT, IDH3A, PKM, SUCLA2
Regulation of DNA replication	105899			4.6242				PSMA1, PSMA5, PSMA6, PSMB1, PSMB3
carbon fixation	PW:0000057			4.6013	10			ALDOC, MDH2, TKT	ALDOA, GOT1, GPT, ME1, PKM, TPI1
purine nucleotide salvage	907942			4.5457				ADA, ADK, NME1, NME2
pentose phosphate	PW:0000045			4.498				ALDOC, TALDO1, TKT
Antigen processing-Cross presentation	477122			4.4896				PSMA1, PSMA5, PSMA6, PSMB1, PSMB3
Regulation of APC/C activators between G1/S and early anaphase	105826			4.4896				PSMA1, PSMA5, PSMA6, PSMB1, PSMB3
Host Interactions of HIV factors	106010			4.4695				AP2A1, PSMA1, PSMA5, PSMA6, PSMB1, PSMB3
DNA Replication Pre-Initiation	105898			4.4131				PSMA1, PSMA5, PSMA6, PSMB1, PSMB3
M/G1 Transition	105820			4.4131				PSMA1, PSMA5, PSMA6, PSMB1, PSMB3
APC/C-mediated degradation of cell cycle proteins	105825			4.3638				PSMA1, PSMA5, PSMA6, PSMB1, PSMB3
Regulation of mitotic cell cycle	160944			4.3638				PSMA1, PSMA5, PSMA6, PSMB1, PSMB3
TCA cycle	782397			4.3137				ACO2, MDH2, SDHA
Gluconeogenesis, oxaloacetate => fructose-6P	413342			4.2308				ALDOC, ENO1, PCK1
TCA Cycle	198787			4.2308				ACO2, MDH2, SDHA
Citric Acid Cycle	SMP00057			4.153				ACO2, MDH2, SDHA
Synthesis of DNA	105784			4.1129				PSMA1, PSMA5, PSMA6, PSMB1, PSMB3
Glucose metabolism	106199				10				ALDOA, ALDOB, GOT1, PC, PKM, PRKACA, PYGB, PYGL, TPI1
COPI Mediated Transport	106164				10				ARCN1, COPB1, COPB2, COPG1, COPZ1
Carbon fixation	MAP00710				10				ALDOA, ALDOB, GOT1, GPT, ME1, PKM, TPI1
Golgi to ER Retrograde Transport	106163				10				ARCN1, COPB1, COPB2, COPG1, COPZ1
alanine and aspartate metabolic	PW:0000028				5.773				ASL, GOT1, GPT, PC
Pyruvate metabolism	82998				5.6053				AKR1B10, DLAT, GRHPR, ME1, PC, PKM
Hormone-sensitive lipase (HSL)-mediated triacylglycerol hydrolysis	106121				5.4071				ABHD5, LIPE, PLIN1, PRKACA
Alanine and aspartate metabolism	198783				5.4071				ASL, GOT1, GPT, PC
Glycolysis	SMP00040				5.2507				ALDOA, GALM, PKM, TPI1
ErbB1 downstream signaling	138057				5.1728				ACTR2, ACTR3, ARPC2, GRB2, IQGAP1, PEBP1, STAT1, YWHAQ
Prostaglandin Synthesis and Regulation	198912				4.962				ANXA1, ANXA3, ANXA5, ANXA6, S100A10
sucrose degradation V (mammalian)	545347				4.7588				ALDOA, ALDOB, GALM
gluconeogenesis pathway	PW:0000641				4.7414				ALDOA, ALDOB, GOT1, PC
Prolidase Deficiency(PD)	SMP00207				4.7414				ASL, GLUD1, GOT1, LAP3
Amino acid synthesis and interconversion (transamination)	106173				4.7414				GLUD1, GOT1, GPT, PSAT1
Arginine and Proline Metabolism	SMP00020				4.6355				ASL, GLUD1, GOT1, LAP3
Gluconeogenesis	SMP00128				4.5361				ALDOA, GALM, PC, TPI1
Pyruvate metabolism	P02772				4.5188				ME1, PC, PKM
arginine and proline metabolic	PW:0000050				4.3539				ASL, CKB, GLUD1, GOT1
Alanine and aspartate metabolism	MAP00252				4.3539				ASL, GOT1, GPT, PC
Data were analyzed with Toppcluster (https://toppcluster.cchmc.org) with default settings with each genelist as single cluster (pathways used for annotation BioSystems: BIOCYC 319 : KEGG 362 , Pathway Interaction Database 186, REACTOME 1.400 WikiPathways 229 GenMAPP 67 MSigDB C2: BioCarta 217 MSigDB C2: SigmaAldrich 10 MSigDB C2: Signaling Gateway 8 MSigDB C2: Signaling Transduction KE 28 MSigDB …
